# Supplementary material for: Discovering cryptic species in the Aspiciliella intermutans complex (Megasporaceae, Ascomycota) – First results using gene concatenation and coalescent-based species tree approaches
Source: PLoS One. 2019 May 28;14(5):e0216675. doi: 10.1371/journal.pone.0216675 (PMC6538240; doi:10.1371/journal.pone.0216675)
Supplement: S1 Table — (ODS) [file pone.0216675.s003.ods]

## Sheet: Tabelle1
samples	Locality	Dezimalgrad	Gruppen
40760	Iran, Ardebil, Sarein	38,2058888889° 47,8773888889°	A1
40763	Armenia, Aragatsotn, Burakan, Mts. Aragats	40,3986111111° 44,2519444444°	A1
50003	Iran, Golestan, Azadshahr	36,8355555556° 55,3608861111°	A1
40487	Armenia, Aragatsotn, Burakan, Mts. Aragats	40,4133333333° 44,3675°	A1
VL30	Armenia, Shirak, Artik	40,5547222222° 44,1094444444	A1
70	Iran, Ardebil, Sarein	38,2058888889° 47,8773888889°	A1
40741	Armenia, Aragatsotn, Burakan, Mts. Aragats	40,415° 44,2475°	A1
40475	Armenia, Aragatsotn, Burakan, Mts. Aragats	40,4133333333° 44,3675°	A1
40480	Armenia, Aragatsotn, Burakan, Mts. Aragats	40,4133333333° 44,3675°	A1
40562	Armenia, Aragatsotn, Burakan, Mts. Aragats	40,3986111111° 44,2519444444°	A1
40469	Armenia, Aragatsotn, Burakan, Mts. Aragats	40,4133333333° 44,3675°	A2
40745	Armenia, Aragatsotn, Burakan, Mts. Aragats	40,3986111111° 44,2519444444°	A2
39702	Armenia, Vayots Dzor, Shatin	39,8675° 45,3438888889°	A3
40529	Armenia, Ararat, Vedi	40,0222222222° 44,9091666667°	A3
40501	Armenia, Ararat, Vedi	39,9852777778° 44,8975°	A3
40494	Armenia, Aragatsotn, Burakan, Mts. Aragats	40,4133333333° 44,3675°	A3
40503	Armenia, Ararat, Vedi	39,9852777778° 44,8975°	A3
39729	Armenia, Vayots Dzor, Shatin	39,8705555556° 45,3905555556°	A4.
39727	Armenia, Vayots Dzor, Shatin	39,8705555556° 45,3905555556°	A4.
39711	Armenia, Vayots Dzor, Areni	39,6983333333° 45,2097222222°	A4.
40499	Armenia, Ararat, Vedi	39,9852777778° 44,8975°	A4.
40519	Armenia, Ararat, Vedi	40,0116666667° 44,9113888889°	A4.
40725	Armenia, Ararat, Gokht	40,1069444444° 44,7544444444°	A4.
40719	Armenia, Ararat, Gokht	40,1069444444° 44,7544444444°	A4.
59	Iran, West Azerbaijan, Urmia	37,84375° 45,5798611111°	A4.
706	Azerbaijan,	38,64425° 48,4354722222°	A4.
60	Iran, West Azerbaijan, Urmia	37,84375° 45,5798611111°	A4.
44	Iran, West Azerbaijan, Urmia	37,84375° 45,5798611111°	A4.
72	Iran, Khorasan Razavi, Quchan	36,91475° 58,1198888889°	B
734	Azerbaijan,	38,64425° 48,4354722222°	B
71	Iran, Khorasan Razavi, Quchan	36,9419722222° 58,1408333333°	B
74	Iran, Khorasan Razavi, Quchan	36,9419722222° 58,1408333333°	B
73	Iran, Khorasan Razavi, Quchan	36,91475° 58,1198888889°	B
VL29	Armenia, Vayots Dzor, Vayk	39,6516666667° 45,6055555556°	B
46	Iran, Ardebil, Sarein	38,2058888859° 47,8773888819°	B
49	Iran, Ardebil, Sarein	38,2058888889° 47,8773888889°	B
40	Iran, Ardebil, Sarein	38,2058888819° 47,8773888839°	B
VZ1_domi1	Czech Republic, Central Bohemia	50,0437777778° 14,34625°	C
VZ2_domi2	Czech Republic, Central Bohemia	50,0313055556° 14,3148055556°	C
VZ3_domi3	Czech Republic, Central Bohemia	49,9441666667° 13,9961111111°	C
VZ4_domi4	Czech Republic, Central Bohemia	……………..	C
VEL_49	Czech Republic, Otrokovická skála	50,2156666667° 14,2787222222°	C
VLSSU10	Czech Republic, Central Bohemia	50,0429444444° 14,35375°	C
VLSSU03	Czech Republic, Central Bohemia	49,9381666667° 14,2617222222°	C
VLSSU04	Slovakia, Cerová vrchovina	48,2450833333° 19,9781666667°	C
SSU_VL27	France, Languedoc-Roussillon, Pyrenees-Oreientales	42,6304° 2,2696°	C
VLSSU_41	Spain, Zamora,Pereruala	41,4716666667° -5,78666666667°	C
VEL_46	Greece, Cyclades Archipelago. Milos island	36,7275° 24,345°	C
VL_48	Greece, Cyclades Archipelago. Milos island	36,6816666667° 24,3966666667°	C
zz_43	Iran, Ardebil, Sarein	38,2058888889° 47,8773888889°	C
zz_21	Iran, West Azerbaijan, Urmia	37,84375° 45,5798611111°	C
39	Iran, Ardebil, Sarein	38,2058888819° 47,8773888829°	C
8216	Greece, North Aegean, Lesbos	39,0558333333° 26,4728333333°	D
8217	Greece, North Aegean, Lesbos	39,2341666667° 26,0178333333°	D
8209	Greece, North Aegean, Lesbos	39,2548333333° 26,1591666667°	D
8214	Greece, North Aegean, Lesbos	39,1604666667° 26,2935833333°	D
SSU308	Romania, Măcin Mts	45,2333333333° 28,1333330556°	D
8207	Greece, North Aegean, Lesbos	39,2773333333° 26,2883333333°	D
VL26	France, -Alpes-Côte d'Azur, Var	44,3161° 6,6314°	D
8212	Greece, North Aegean, Lesbos	39,0165° 26,593°	D
8213	Greece, North Aegean, Lesbos	39,185° 26,2978333333°	D
VEL_52	Bulgaria, Eastern Rodopi Mts	41,4666666667° 25,4166666667°	D
VEL_51	Ukraine, Mikolajivska oblast	48,1709166667° 30,4486583333°	D
8219	Greece, North Aegean, Lesbos	39,1976666667° 26,1691666667°	D
8221	Greece, North Aegean, Lesbos	39,2773333333° 26,2883333333°	D
8240	Greece, North Aegean, Lesbos	39,258° 26,2066666667°	D
8226	Greece, North Aegean, Lesbos	39,0166666667° 26,595°	D
VL28	France, Bretagne, Loire-Atlantique	47,2930722222° -1,87307222222°	D
8201	Greece, North Aegean, Lesbos	39,075° 26,34°	D
8205	Greece, North Aegean, Lesbos	39,2548333333° 26,1591666667°	D
VL_SSU_42	Italy, Sardinia, Monte Limbara Sud	40,7833333333° 9,18333333333°	D
VL_50	Ukraine, Pervomaysk	48,0333333333° 30,8833333333°	D
