# Supplementary material for: Discovering cryptic species in the Aspiciliella intermutans complex (Megasporaceae, Ascomycota) – First results using gene concatenation and coalescent-based species tree approaches
Source: PLoS One. 2019 May 28;14(5):e0216675. doi: 10.1371/journal.pone.0216675 (PMC6538240; doi:10.1371/journal.pone.0216675)
Supplement: S1 File — (TXT) [file pone.0216675.s004.txt]

>SSU_VL26_itermuta_Roux25790
gaacaactcc aaagggcaat tattcttgtc cacacgggca tccaagttcc tgcctttcca
ggaggtaaaa atccaggaaa tggctgacca agtacctgtt ggccacattc cacgcacgtt
gacggtgcat tgccacggaa cactaactag acagataaat cctggagatg ttattgacat
tgctgggatc ttcctgccta cgccctacac tggattcaag gccatccgag ccgggctgct
gacagataca tatctnnnnn nnnnnnnnnn nnnnnnnnnn nnnnnnnnnn nnnnnnnnnn
nnnnnnnnnn nnnnnnnnnn nnnnnnnnnn nnnnnnnnnn nnnnnnnnnn nnnnnnnnnn
nnnnnnnnnn nnnnnnnnnn nnnnnnnnnn nnnnnnnnnn nnnnnnnnnn nnnnnnnnnn
nnnnnnnnnn nnnnnnnnnn nnnnnnnnnn nnnnnnnnnn nnnnnnnnnn nnnnnnnnnn
nnnnnnnnnn nnnnnnnnnn nnnnnnn
>zz_8212_mtSSU1_
gaacaactcc aaagggcaat tattcttgtc cacacgggca tccaagttcc tgcctttcca
ggaggtaaaa atccaggaaa tggccgacca agtacctgtt ggccacattc cacgcacgtt
gacggtgcat tgccacggaa cactaactag acagataaat cctggagatg ttattgacat
tgctgggatc ttcctgccta cgccctacac tggattcaag gccatccgag ccgggctgct
gacagataca tatctggaag cycmgcatgt taaccaacat aaaaaggcct acgatgatct
ggtcgtagat gcgcggacac gccgacggat agagcaatac aaaaactcgg gtcacatgta
tgaatatctc tcaaggtcaa tcgcccctga gatctatggt catctggatg tgaagaaagc
actgcttcta ctccttattg gtggcgtcac gaaagaaatg ggcgacggaa tgcggatacg
tggagacatt aacatctgcc tgatggg
>SSU_VL28_itermutas_roux26741
gaacaactcc aaagggcaat tattcttgtc cacacgggca tccaagttcc tgcctttcca
ggaggtaaaa atccaggaaa tggctgacca agtacctgtt ggccacattc cacgcacgtt
gacggtgcat tgccacggaa cactaacaag acagataaat cctggagatg ttattgacat
cgctgggatc ttcctgccta cgccctacac tggattcaag gccatccgag ccgggctact
gacagataca tatttggaag ctcagcatgt taaccaacat aaaaaggcct acgatgatct
ggtcgtagat gcgcggacac tccgacggat agagcaatac aaaaactcgg gccacatgta
tgaatatctc tcaaggtcaa tcgcccctga gatctatggt catctggatg tgaagaaagc
actgctccta ctccttattg gtggcgtcac aaaagaaatg ggcgacggat tgcggatacg
tggagacatt aannnnnnnn nnnnnnn
>VEL_46_itermutas_59825
gaacaactcc aaagggcaat tattcttgtc cacacgggca tccaagttcc tgcctttcca
ggaggtaaaa atccaggaaa tggctgacca agtacctgtt ggccacattc cacgcacgtt
gacggtgcat tgccacggaa cactaactag acagataaat cctggagatg ttattgacat
cgctgggatc ttcctgccta cgccctacac tggattcaag gccatccgag ccgggctact
gacagataca tatttggaag ctcagcatgt taaccaacat aaaaaggcct acgatgatct
ggtcgtagat gcgcggacac tccgacggat agagcaatac aaaaactcgg gtcacatgta
tgaatatctc tcaaggtcaa tcgcccctga gatctatggt catctggatg tgaagaaagc
actcctccta ctccttattg gtggcgtcac gaaagaaatg ggcgacggaa tgcggatacg
tggagacatt aacatctgcc tgatggg
>zz_8201_mtSSU1_
gaacaactcc aaagggcaat tattcttgtc cacacgggca tccaagttcc tgcctttcca
ggaggtaaaa atccaggaaa tggctgacca agtacctgtt ggccacattc cacgcacgtt
gacggtgcat tgccacggaa cactaactag acagataaat cctggagatg ttattgacat
cgctgggatc ttcctgccta cgccctacac tggatttaag gccatccgag ccgggctact
gacagataca tatttggaag ctcagcatgt taaccaacat aaaaaggcct acgatgatct
ggtcgtagat gcgcggacac tccgacggat agagcaatac aaaaactcgg gtcacatgta
tgaatatctc tcaaggtcaa tcgcccctga gatctatggt catctggatg tgaagaaagc
actgctccta ctccttattg gtggcgtcac gaaagaaatg ggcgacggaa tgcggatacg
tggagacatt aacatctgcc tgatggg
>VL_47_Itermutas_sipma59827
gaacaactcc aaagggcaat tattcttgtc cacacgggcg tccaagttcc tgcctttcca
ggaggtaaaa atccaggaaa tggctgacca agtacctgtt ggccacattc cacgcacgtt
gacggtgcat tgccacggaa cactaactag acagataaat cctggagatg ttattgacat
cgctgggatc ttcctgccta cgccctacac tggattcaag gccatccgag ccgggctact
gacagataca tatttggaag ctcagcatgt taaccaacat aaaaaggcct acgatgatct
ggtcgtagat gcgcggacac tccgacggat agagcaatac aaaaactcgg gtcacatgta
tgaatatctc tcaaggtcaa tcgcccctga gatctatggt catctggatg tgaagaaagc
actgctccta ctccttattg gtggcgtcac gaaagaaatg ggcgacggaa tgcggatacg
tggggacatt aacatctgcc tgatggg
>zz_8226_mtSSU1_
gaacaactcc aaagggcaat tattcttgtc cacacgggcg tccaagttcc tgcctttcca
ggaggtaaaa atccaggaaa tggctgacca agtacctgtt ggccacattc cacgcacgtt
gacggtgcat tgccacggaa cactaactag acagataaat cctggagatg ttattgacat
cgctgggatc ttcctgccta cgccctacac tggattcaag gccatccgag ccgggctact
gacagataca tatttggaag ctcagcatgt taaccaacat aaaaaggcct acgatgatct
ggtcgtagat gcgcggacac tccgacggat agagcaatac aaaaactcgg gtcacatgta
tgaatatctc tcaaggtcaa tcgcccctga gatctatggt catctggatg tgaagaaagc
actgctccta ctccttattg gtggcgtcac gaaagaaatg ggcgacggaa tgcggatacg
tggggacatt aacatctgcc tgatggg
>VEL_51_itermutas_JV5204
gaacaactcc aaagggcaat tattcttgtc cacacgggca tccaagttcc tgcctttcca
ggaggtaaaa atccaggaaa tggctgacca agtacctgtt ggccacattc cacgcacgtt
gacggtgcat tgccacggaa cactaactag acagataaat cctggagatg ttattgacat
cgctgggatc ttcctgccta cgccctacac tggattcaag gccatccgag ccgggctact
gacagataca tatctggaag ctcagcatgt taaccaacat aaaaaggcct acgatgatct
ggtcgtagat gcgcggacac tccgacggat agagcaatac aaaaactcgg gtcacatgta
tgaatatctc tccaggtcaa tcgcccctga gatctatggt catctggatg tgaagaaagc
actgctccta ctccttattg gtggcgtcac gaaagaaatg ggcgacggaa tgcggatacg
tggagacatt aacatctgcc tgatggg
>VEL_52_itermutas_JV2151
gaacaactcc aaagggcaat tattcttgtc cacacgggca tccaagttcc tgcctttcca
ggaggtaaaa atccaggaaa tggctgacca agtacctgtt ggccacattc cacgcacgtt
gacggtgcat tgccacggaa cactaactag acagataaat cctggagatg ttattgacat
cgctgggatc ttcctgccta cgccctacac tggattcaag gccatccgag ccgggctact
gacagataca tatctggaag ctcagcatgt taaccaacat aaaaaggcct acgatgatct
ggtcgtagat gcgcggacac tccgacggat agagcaatac aaaaactcgg gtcacatgta
tgaatatctc tccaggtcaa tcgcccctga gatctatggt catctggatg tgaagaaagc
actgctccta ctccttattg gtggcgtcac gaaagaaatg ggcgacggaa tgcggatacg
tggagacatt aacatctgcc tgatggg
>zz_8209_mtSSU1_
gaacaactcc aaagggcaat tattcttgtc cacacgggca tccaagttcc tgcctttcca
ggaggtaaaa atccaggaaa tggctgacca agtacctgtt ggccacattc cacgcacgtt
gacggtgcat tgccacggaa cactaactag acagataaat cctggagatg ttattgacat
cgctgggatc ttcctgccta cgccctacac tggattcaag gccatccgag ccgggctact
gacagataca tatctggaag ctcagcatgt taaccaacat aaaaaggcct acgatgatct
ggtcgtagat gcgcggacac tccgacggat agagcaatac aaaaactcgg gtcacatgta
tgaatatctc tccaggtcaa tcgcccctga gatctatggt catctggatg tgaagaaagc
actgctccta ctccttattg gtggcgtcac gaaagaaatg ggcgacggaa tgcggatacg
tggagacatt aacatctgcc tgatnnn
>VL_48_itermutas_sipma599969
gaacaactcc aaagggcaat tattcttgtc cacacgggca tccaagttcc tgcctttcca
ggaggtaaaa atccaggaaa tggctgacca agtacctgtt ggccacattc cacgcacgtt
gacggtgcat tgccacggaa cactaactag acagataaat cctggagatg ttattgacat
cgctgggatc ttcctgccta cgccctacac tggattcaag gccatccgag ccgggctact
gacagataca tatctggaag ctcagcatgt taaccaacac aaaaaggcct acgatgatct
ggtcgtagat gcgcggacac tccgacggat agagcaatac aaaaactcgg gtcacatgta
tgaatatctc tccaggtcaa tcgcccctga gatctatggt catctggatg tgaagaaagc
actgctccta ctccttattg gtggcgtcac gaaagaaatg ggcgacggaa tgcggatacg
tggagacatt aacatctgcc tgatggg
>zz_8216_mtSSU1
gaacaactcc aaagggcaat tattcttgtc cacacgggca tccaagttcc tgcctttcca
ggaggtaaaa atccaggaaa tggctgacca agtacctgtt ggccatattc cacgcacgtt
gacggtgcat tgccacggaa cactaactag acagataaat cctggagatg ttattgacat
cgctgggatc ttcctgccta cgccctacac tggattcaag gccatccgag ccgggctact
gacagataca tatctggaag ctcagcatgt taaccaacat aaaaaggcct acgatgatct
ggtcgtagat gcgcggacac tccgacggat agagcaatac aaaaactcgg gtcacatgta
tgaatatctc tccaggtcaa tcgcccctga gatctatggt catctggatg tgaagaaagc
actgctccta ctccttattg gtggcgtcac gaaagaaatg ggcgacggaa tgcggatacg
tggagacatt aacatctgcc tgatggg
>zz_8217_mtSSU1_
gaacaactcc aaagggcaat tattcttgtc cacacgggca tccaagttcc tgcctttcca
ggaggtaaaa atccaggaaa tggctgacca agtacctgtt ggccatattc cacgcacgtt
gacggtgcat tgccacggaa cactaactag acagataaat cctggagatg ttattgacat
cgctgggatc ttcctgccta cgccctacac tggattcaag gccatccgag ccgggctact
gacagataca tatctggaag ctcagcatgt taaccaacat aaaaaggcct acgatgatct
ggtcgtagat gcgcggacac tccgacggat agagcaatac aaaaactcgg gtcacatgta
tgaatatctc tccaggtcaa tcgcccctga gatctatggt catctggatg tgaagaaagc
actgctccta ctccttattg gtggcgtcac gaaagaaatg ggcgacggaa tgcggatacg
tggagacatt aacatctgcc tgatggg
>zz_8214_mtSSU1_
gaacaactcc aaagggcaat tattcttgtc cacacgggca tccaagttcc tgcctttcca
ggaggtaaaa atccaggaaa tggctgacca agtacctgtt ggccacattc cacgcacgtt
gacggtgcat tgccacggaa cactaactag acagataaat cctggagatg ttattgacat
cgctgggatc ttcctgccta cgccctacac tggattcaag gccatccgag ccgggctact
gacagataca tatctggaag ctcagcatgt taaccaacat aaaaaggcct acgatgatct
ggtcgtagat gcgcggacac ttcgacggat agagcaatac aaaaactcgg gtcacatgta
tgaatatctc tccaggtcaa tcgcccctga gatctatggt catctggatg tgaagaaagc
actgctccta ctccttattg gtggcgtcac gaaagaaatg ggcgacggaa tgcggatacg
tggagacatt aacatctgcc tgatggg
>zz_8221_mtSSU1_
gaacaactcc aaagggcaat tattcttgtc cacacgggca tccaagttcc tgcctttcca
ggaggtaaaa atccaggaaa tggctgacca agtacctgtt ggccacattc cacgcacgtt
gacggtgcat tgccacggaa cactaactag acagataaat cctggagatg ttattgacat
cgctgggatc ttcctgccta cgccctacac tggattcaag gccatccgag ccgggctact
gacagataca tatctggaag ctcagcatgt taaccaacat aaaaaggcct acgatgatct
ggtcgtagat gcgcggacac ttcgacggat agagcaatac aaaaactcgg gtcacatgta
tgaatatctc tccaggtcaa tcgcccctga gatctatggt catctggatg tgaagaaagc
actgctccta ctccttattg gtggcgtcac gaaagaaatg ggcgacggaa tgcggatacg
tggagacatt aacatctgcc tgatggg
>zz_8207_mtSSU1_
nnnnnnnnnn naagggcaat tattcttatc cacacgggca tccaagttcc tgcctttcca
ggaggtaaaa atccaggaaa tggctgacca agtacctgtt ggccacattc cacgcacgtt
gacggtgcat tgccacggaa cactaactag acagataaat cctggagatg ttattgacat
cgctgggatc ttcctgccta cgccctacac tggattcaag gccatccgag ccgggctact
gacagataca tatctggaag ctcagcatgt taaccaacat aaaaaggcct acgatgatct
ggtcgtagat gcgcggacac tccgacggat agagcaatac aaaaactcgg gtcacatgta
tgaatatctc tccaggtcaa tcgcccctga gatctatggt catctggatg tgaagaaagc
actgctccta ctccttattg gtggcgtcac gaaagaaatg ggcgacggaa tgcggatacg
tggagacatt aacatctgcc tgatggg
>zz_8219_mtSSU1_
gaacaactcc aaagggcaat tattcttgtc cacacgggca tccaagttcc tgcctttcca
ggaggtaaaa atccaggaaa tggctgacca agtacctgtt ggccacattc cacgcacgtt
gacggtgcat tgccacggaa cactaacaag acagataaat cctggagatg ttattgacat
cgctgggatc ttcctgccta cgccctacac tggattcaag gccatccgag ctgggctact
gacagataca tatttggaag ctcagcatgt taaccaacat aaaaaggcct acgatgatct
ggtcgtagat gcgcggacac tccgacggat agagcaatac aaaaactcgg gtcacatgta
tgaatatctc tcaaggtcaa tcgcccctga gatctatggt catctggatg tgaagaaagc
actgctccta ctccttattg gtggcgtcac gaaagaaatg ggcgacggaa tgcggatacg
tggagacatt aacatctgcc tgatggg
>SSU_VL29_itermutas_GZU280656
gaacaactcc aaagggcaat tattcttgtc cacacgggca tccaagttcc tgcctttcca
ggaggtaaaa atccaggaaa tggctgacca agtacctgtt ggccatatcc cacgcacgtt
gacggtgcat tgccacggaa cactaactag acagataaat cctggagatg ttattgacgt
cgctgggatc ttcctgccta cgccctacac tggattcaag gccatccgag cagggctact
gacagataca tatctggaag ctcagcatgt taatcaacat aaaaaggcct acgatgatct
ggtcgtagat gcgcggacac tccgacggat agagcaatac aaaaactcgg gtcatatgta
tgaatatctc tcaaggtcaa tcgcccctga gatctatggt catctggatg tgaagaaagc
actgctccta ctccttattg gtggcgtcac gaaagaaatg ggcgacggaa tgcggatacg
tggagacatt aacatctgcc tgatggg
>zz_71_mtSSU1_
gaacaactcc aaagggcaat tattcttgtc cacacgggca tccaagttcc tgcctttcca
ggaggtaaaa atccaggaaa tggctgacca agtacctgtt ggccatatcc cacgcacgtt
gacggtgcat tgccacggaa cactaactag acagataaat cctggagatg ttattgacgt
cgctgggatc ttcctgccta cgccctacac tggattcaag gccatccgag cagggctact
gacagataca tatctggaag ctcagcatgt taatcaacat aaaaaggcct acgatgatct
ggtcgtagat gcgcggacac tccgacggat agagcaatac aaaaactcgg gtcatatgta
tgaatatctc tcaaggtcaa tcgcccctga gatctatggt catctggatg tgaagaaagc
actgctccta ctccttattg gtggcgtcac gaaagaaatg ggcgacggaa tgcggatacg
tggagacatt aacatctgcc tgatggg
>zz_73_mtSSU1_
gaacaactcc aaagggcaat tattcttgtc cacacgggca tccaagttcc tgcctttcca
ggaggtaaaa atccaggaaa tggctgacca agtacctgtt ggccatatcc cacgcacgtt
gacggtgcat tgccacggaa cactaactag acagataaat cctggagatg ttattgacgt
cgctgggatc ttcctgccta cgccctacac tggattcaag gccatccgag cagggctact
gacagataca tatctggaag ctcagcatgt taatcaacat aaaaaggcct acgatgatct
ggtcgtagat gcgcggacac tccgacggat agagcaatac aaaaactcgg gtcatatgta
tgaatatctc tcaaggtcaa tcgcccctga gatctatggt catctggatg tgaagaaagc
actgctccta ctccttattg gtggcgtcac gaaagaaatg ggcgacggaa tgcggatacg
tggagacatt aacatctgcc tgatggg
>zz_74_mtSSU1_
gaacaactcc aaagggcaat tattcttgtc cacacgggca tccaagttcc tgcctttcca
ggaggtaaaa atccaggaaa tggctgacca agtacctgtt ggccatatcc cacgcacgtt
gacggtgcat tgccacggaa cactaactag acagataaat cctggagatg ttattgacgt
cgctgggatc ttcctgccta cgccctacac tggattcaag gccatccgag cagggctact
gacagataca tatctggaag ctcagcatgt taatcaacat aaaaaggcct acgatgatct
ggtcgtagat gcgcggacac tccgacggat agagcaatac aaaaactcgg gtcatatgta
tgaatatctc tcaaggtcaa tcgcccctga gatctatggt catctggatg tgaagaaagc
actgctccta ctccttatnn nnnnnnnnnn nnnnnnnnnn nnnnnnnnnn nnnnnnnnnn
nnnnnnnnnn nnnnnnnnnn nnnnnnn
>zz_40_mtSSU1_
gaacaactcc aaagggcaat tattcttgtc cacacgggca tccaagttcc tgcctttcca
ggaggtaaaa atccaggaaa tggctgacca agtacctgtt ggccatatcc cacgcacgtt
gacggtgcat tgccacggaa cactaactag acagataaat cctggagatg ttattgacgt
cgctgggatc ttccwgccta cgccctacac tggattcaag gccatccgag cagggctact
gacagataca tatctggaag ctcagcatgt taatcaacat aaaaaggcct acgatgatct
ggtcgtagat gcgcggacac tccgacggat agagcaatac aaaaactcgg gtcatatgta
tgaatatctc tcaaggtcaa tcgcccctga gatctatggt catctggatg tgaagaaagc
actgctccta ctccttattg gtggcgtcac gaaagaaatg ggcgacggaa tgcggatacg
tggagacatt aacatctgcc tgatggg
>zz_72_mtSSU1_
gaacaactcc aaagggcaat tattcttgtc cacacgggca tccaagttcc tgcctttccm
ggaggtaaaa atccaggaaa tggctgacca agtacctgtt ggccatatcc cacgcacgtt
gacggtgcat tgccacggaa cactaactag acagataaat cctggagatg ttattgacgt
cgctgggatc ttcctgccta cgccctacac tggattcaag gccatccgag cagggctact
gacagataca tatctggaag ctcagcatgt taatcaacat aaaaaggcct acgatgatct
ggtcgtagat gcgcggacac tccgacggat agagcaatac aaaaactcgg gtcatatgta
tgaatatctc tcaaggtcaa tcgcccctga gatctatggt catctggatg tgaagaaagc
actgctccta ctccttattg gtggcgtcac gaaagaaatg ggcgacggaa tgcggataca
tggagacatt aacatctgcc tgatggg
>SSU_VL30_itermutas_GZU280743
gaacaactcc aaagggcaat tattcttgtc cacacgggca tccaagttcc tgcctttcca
ggaggtaaaa atccaggaaa tggctgacca agtacctgtt ggccacattc cacgcacgtt
gacggtgcat tgccacggaa cactaactag acagataaat cctggagatg ttattgacgt
cgctgggatc ttcctgccta cgccctacac tggattcaag gccatccgag cagggctact
gacagataca tatnnnnnnn nnnnnnnnnn nnnnnnnnnn nnnnnnnnnn nnnnnnnnnn
nnnnnnnnnn nnnnnnnnnn nnnnnnnnnn nnnnnnnnnn nnnnnnnnnn nnnnnnnnnn
nnnnnnnnnn nnnnnnnnnn nnnnnnnnnn nnnnnnnnnn nnnnnnnnnn nnnnnnnnnn
nnnnnnnnnn nnnnnnnnnn nnnnnnnnnn nnnnnnnnnn nnnnnnnnnn nnnnnnnnnn
nnnnnnnnnn nnnnnnnnnn nnnnnnn
>VLSSU_41_itermutas_Sipman45379
gaacaactcc aaagggcaat tattcttgtc cacacgggca tccaagttcc tgcctttcca
ggaggtaaaa atccaggaaa tggctgacca agtacctgtt ggccacattc cacgcacgtt
gacggtgcat tgccacggaa cactaactag acagataaat cctggagatg ttattgacgt
cgctgggatc ttcctgccta cgccctacac tggattcaag gccatccgag cagggctact
gacagataca tatctggaag ctcagcatgt taaccaacat aaaaaggcct acgatgatct
ggtcgtagat gcgcggacac tccgacggat agagcaatac aaaaactcgg gtcacatgta
tgaatatctc tcaaggtcaa tcgcccctga gatctatggt catctggatg tgaagaaagc
actgctccta ctccttattg gtggcgtcac gaaagaaatg ggcgacggaa tgcggatacg
tggagacatt aacatctgcc tgatggg
>zz_39702_mtSSU1_
gaacaactcc aaagggcaat tattcttgtc cacacgggca tccaagttcc tgcctttcca
ggaggtaaaa atccaggaaa tggctgacca agtacctgtt ggccacattc cacgcacgtt
gacggtgcat tgccacggaa cactaactag acagataaat cctggagatg ttattgacgt
cgctgggatc ttcctgccta cgccctacac tggattcaag gccatccgag cagggctact
gacagataca tatctggaag ctcagcatgt taatcaacat aaaaaggcct acgatgatct
ggtcgtagat gcgcggacac tccgacggat agagcaatac aaaaactcag gtcacatgta
tgaatatctc tcaaggtcaa tcgcccctga gatctatggt catctggatg tgaagaaagc
actgctccta ctccttattg gtggcgtcac gaaagaaatg ggcgacggaa tgcggatacg
tggagacatt aacatctgcc tgatggg
>zz_40501_mtSSU1_
nnnnnnctcc aaagggcaat tattcttgtc cacacgggca tccaagttcc tgcctttcca
ggaggtaaaa atccaggaaa tggctgacca agtacctgtt ggccacattc cacgcacgtt
gacggtgcat tgccacggaa cactaactag acagataaat cctggagatg ttattgacgt
cgctgggatc ttcctgccta cgccctacac tggattcaag gccatccgag cagggctact
gacagataca tatctggaag ctcagcatgt taatcaacat aaaaaggcct acgatgatct
ggtcgtagat gcgcggacac tccgacggat agagcaatac aaaaactcag gtcacatgta
tgaatatctc tcaaggtcaa tcgcccctga gatctatggt catctggatg tgaagaaagc
actgctccta ctccttattg gtggcgtcac gaaagaaann nnnnnnnnnn nnnnnnnnnn
nnnnnnnnnn nnnnnnnnnn nnnnnnn
>zz_40529_mtSSU1_
gaacaactcc aaagggcaat tattcttgtc cacacgggca tccaagttcc tgcctttcca
ggaggtaaaa atccaggaaa tggctgacca agtacctgtt ggccacattc cacgcacgtt
gacggtgcat tgccacggaa cactaactag acagataaat cctggagatg ttattgacgt
cgctgggatc ttcctgccta cgccctacac tggattcaag gccatccgag cagggctact
gacagataca tatctggaag ctcagcatgt taatcaacat aaaaaggcct acgatgatct
ggtcgtagat gcgcggacac tccgacggat agagcaatac aaaaactcag gtcacatgta
tgaatatctc tcaaggtcaa tcgcccctga gatctatggt catctggatg tgaagaaagc
actgctccta ctccttattg gtggcgtcac gaaagaaatg ggcgacggaa tgcggatacg
tggagacatt aacatctgcc tgatggg
>zz_40469_mtSSU1_
gaacaactcc aaagggcaat tattcttgtc cacacgggca tccaagttcc tgcctttcca
ggaggtaaaa atccaggaaa tggctgacca agtacctgtt ggccacattc cacgcacgtt
gacggtgcat tgccacggaa cactaactag acagataaat cctggagatg ttattgacgt
cgctgggatc ttcctgccta cgccctacac tggattcaag gccatccgag cagggctact
gacagataca tatctggaag ctcagcatgt taatcaacat aaaaaggcct acgatgatct
ggtcgtagat gcgcggacac tccgacggat agagcaatac aaaaactcgg gtcatatgta
tgaatatctc tcaaggtcaa tcgcccctga gatctatggt catctggatg tgaagaaagc
actgctccta ctccttattg gtggcgtcnn nnnnnnnnnn nnnnnnnnnn nnnnnnnnnn
nnnnnnnnnn nnnnnnnnnn nnnnnnn
>zz_40503_mtSSU1_
gaacaactcc aaagggcaat tattcttgtc cacacgggca tccaagttcc tgcctttcca
ggaggtaaaa atccaggaaa tggctgacca agtacctgtt ggccacattc cacgcacgtt
gacggtgcat tgccacggaa cactaactag acagataaat cctggagatg ttattgacgt
cgctgggatc ttcctgccta cgccctacac tggattcaag gccatccgag cagggctact
gacagataca tatctggaag ctcagcatgt taatcaacat aaaaaggcct acgatgatct
ggtcgtagat gcgcggacac tccgacggat agagcaatac aaaaactcag gtcacatgta
tgaatatctc tcaaggtcaa tcgcccctga gatctatggt catctggatg tgaagaaagc
actgctccta ctccttattg gtggcgtcac aaaagaaann nnnnnnnnnn nnnnnnnnnn
nnnnnnnnnn nnnnnnnnnn nnnnnnn
>zz_40480_mtSSU1_
gaacaactcc aaagggcaat tattcttgtc cacacgggca tccaagttcc tgcctttcca
ggaggtaaaa atccaggaaa tggctgacca agtacctgtt ggccacattc cacgcacgtt
gacggtgcat tgccacggaa cactaactag acagataaat cctggagatg ttattgacgt
cgctgggatc ttcctgccta cgccctacac tggattcaag gccatccgag cagggctact
gacagataca tatctggaag ctcagcatgt taatcaacat aaaaaggcct acgatgattt
ggtcgtagat gcgcggacac ttcgacggat agagcaatac aaaaactcgg gtcacatgta
tgaatatctc tcaaggtcaa tcgcccctga gatctatggt catctggatg tgaagaaagc
actgctccta ctccttattg gtggcgtcac gaaagaaatg ggcgacggaa tgcggatacg
tggagacatt aacatctgcc tgatggg
>zz_40487_mtSSU1_
gaacaactcc aaagggcaat tattcttgtc cacacgggca tccaagttcc tgcctttcca
ggaggtaaaa atccaggaaa tggctgacca agtacctgtt ggccacattc cacgcacgtt
gacggtgcat tgccacggaa cactaactag acagataaat cctggagatg ttattgacgt
cgctgggatc ttcctgccta cgccctacac tggattcaag gccatccgag cagggctact
gacagataca tatctggaag ctcagcatgt taatcaacat aaaaaggcct acgatgattt
ggtcgtagat gcgcggacac ttcgacggat agagcaatac aaaaactcgg gtcacatgta
tgaatatctc tcaaggtcaa tcgcccctga gatctatggt catctggatg tgaagaaagc
actgctccta ctccttnnnn nnnnnnnnnn nnnnnnnnnn nnnnnnnnnn nnnnnnnnnn
nnnnnnnnnn nnnnnnnnnn nnnnnnn
>zz_50003_mtSSU1
gaacaactcc aaagggcaat tattcttgtc cacacgggca tccaagttcc tgcctttcca
ggaggtaaaa atccaggaaa tggctgacca agtacctgtt ggccacattc cacgcacgtt
gacggtgcat tgccacggaa cactaactag acagataaat cctggagatg ttattgacgt
cgctgggatc ttcctgccta cgccctacac tggattcaag gccatccgag cagggctact
gacagataca tatctggaag ctcagcatgt taatcaacat aaaaaggcct acgatgattt
ggtcgtagat gcgcggacac ttcgacggat agagcaatac aaaaactcgg gtcacatgta
tgaatatctc tcaaggtcaa tcgcccctga gatctatggt catctggatg tgaagaaagc
actgctccta ctccttattg gtggcgtcac gaaagaaatg ggcgacggaa tgcggatacg
tggagacatt aacatctgcc tgatggg
>zz_755_mtSSU1_
gaacaactcc aaagggcaat tattcttgtc cacacgggca tccaagttcc tgcctttcca
ggaggtaaaa atccaggaaa tggctgacca agtacctgtt ggccacattc cacgcacgtt
gacggtgcat tgccacggaa cactaactag acagataaat cctggagatg ttattgacgt
cgctgggatc ttcctgccta cgccctacac tggattcaag gccatccgag cagggctact
gacagataca tatctggaag ctcaacatgt taatcaacat aaaaaggcct acgatgatct
ggtcgtagat gcgcggacac tccgacggat agagcaatac aaaaactcgg gtcatatgta
tgaatatctc tcaaggtcaa tcgcccctga gatctatggt catctggatg tgaagaaagc
actgctccta ctccttattg gtggcgtcac gaaagaaatg ggcgacggaa tgcggatack
tggagacatt aacatctgcc nnnnnnn
>zz_40760_mtSSU1_
gaacaactcc aaagggcaat tattcttgtc cacacgggca tccaagttcc tgcctttcca
ggaggtaaaa atccaggaaa tggctgacca agtacctgtt ggccacattc cacgcacgtt
gacggtgcat tgccacggaa cactaactag acagataaat cctggagatg ttattgacgt
cgctgggatc ttcctgccta cgccctacac tggattcaag gccatccgag cagggctact
gacagataca tatctggaag ctcagcatgt taatcaacat aaaaaggcct acgatgattt
ggtcgtagat gcgcggacac ttcgacggat agagcaatac aaaaactcgg gtcacatgta
tgaatatctc tcaaggtcaa tcgcccctga gatctatggt catctgaatg tgaagaaagc
actgctccta ctccttattg gtggcgtcac gaaagaaatg ggcgacggaa tgcggatacg
tggagacatt aacatctgcc tgatggg
>zz_40763_mtSSU1_
nnnnnnntcc aaagggcaat tattcttgtc cacacgggca tccaagttcc tgcctttcca
ggaggtaaaa atccaggaaa tggctgacca agtacctgtt ggccacattc cacgcacgtt
gacggtgcat tgccacggaa cactaactag acagataaat cctggagatg ttattgacgt
cgctgggatc ttcctgccta cgccctacac tggattcaag gccatccgag cagggctact
gacagataca tatctggaag ctcagcatgt taatcaacat aaaaaggcct acgatgattt
ggtcgtagat gcgcggacac ttcgacggat agagcaatac aaaaactcgg gtcacatgta
tgaatatctc tcaaggtcaa tcgcccctga gatctatggt catctggatg tgaagaaagc
actgctccta ctccttattg gtggcgtcac gaaagaaatg ggcgacggaa tgcggatacg
tggagacatt aacatctgcc tgatggg
>zz_46_mtSSU1_
gaacaactcc aaagggcaat tattcttgtc cacacgggca tccaagttcc tgcctttcca
ggaggtaaaa atccaggaaa tggctgacca agtacctgtt ggccacattc cacgtacgtt
gacggtgcat tgccacggaa cactaactag acagataaat cctggagatg ttattgacgt
cgctgggatc ttcctgccta cgccctacac tggattcaag gccatccgag cagggctact
gacagataca tatctggaag ctcagcatgt taatcaacat aaaaaggcct acgatgatct
ggtcgtagat gcgcggacac tccgacggat agagcaatac aaaaactcgg gtcatatgta
tgaatatctc tcaaggtcaa tcgcccctga gatctatggt catctggatg tgaagaaagc
actgctccta ctccttattg gtggcgtcac gaaagaaatg ggcgacggaa tgcggatacg
tggagacatt aacatctgcc tgatggg
>zz_40475_mtSSU1
gaacaactcc aaagggcaat tattcttgtc cacacgggca tccaagttcc tgcctttcca
ggaggtaaaa atccaggaaa tggctgacca agtacctgtt ggccacattc cacgcacgtt
gacggtgcat tgccacggaa cactaactag acagataaat cctggagatg ttattgacgt
cgctggtatc ttcctgccta cgccctacac tggattcaag gccatccgag cagggctact
gacagataca tatctggaag ctcagcatgt taatcaacat aaaaaggcct acgatgatct
ggtcgtagat gcgcggacac tccgacggat agagcaatac aaaaactcgg gtcacatgta
tgaatatctc tcaaggtcaa tcgcccctga gatctatggt catctggatg tgaagaaagc
actgctccta ctccttattn nnnnnnnnnn nnnnnnnnnn nnnnnnnnnn nnnnnnnnnn
nnnnnnnnnn nnnnnnnnnn nnnnnnn
>zz_40741_mtSSU1_
gaacaactcc aaagggcaat tattcttgtc cacacgggca tccaagttcc tgcctttcca
ggaggtaaaa atccaggaaa tggctgacca agtacctgtt ggccacattc cacgcacgtt
gacggtgcat tgccacggaa cactaactag acagataaat cctggagatg ttattgacgt
cgctggtatc ttcctgccta cgccctacac tggattcaag gccatccgag cagggctact
gacagataca tatctggaag ctcagcatgt taatcaacat aaaaaggcct acgatgatct
ggtcgtagat gcgcggacac tccgacggat agagcaatac aaaaactcgg gtcacatgta
tgaatatctc tcaaggtcaa tcgcccctga gatctatggt catctggatg tgaagaaagc
actgctccta ctccttattg gtggcgtcac gaaagaaatg ggcgacggaa tgcggatacg
tggagacatt aacatctgcc tgatggg
>zz_70_mtSSU1_
gaacaactcc aaagggcaat tattcttgtc cacacgggca tccaagttcc tgcctttcca
ggaggtaaaa atccaggaaa tggctgacca agtacctgtt ggccacattc cacgcacgtt
gacggtgcat tgccacggaa cactaactag acagataaat cctggagatg ttattgacgt
cgctggtatc ttcctgccta cgccctacac tggattcaag gccatccgag cagggctact
gacagataca tatctggaag ctcagcatgt taatcaacat aaaaaggcct acgatgatct
ggtcgtagat gcgcggacac tccgacggat agagcaatac aaaaactcgg gtcacatgta
tgaatatctc tcaaggtcaa tcgcccctga gatctatggt catctggatg tgaagaaagc
actgctccta ctccttattg gtggcgtcac gaaagaaatg ggcgacggaa tgcggatacg
tggagacatt aacatctgcc tgatggg
>VL_50_Itermutas_JV7340
gaacaactcc aaagggcaat tattcttgtc cacacgggca tccaagttcc tgcctttcca
ggaggtaaaa atccaggaaa tggctgacca agtacctgtt ggccacattc cacgcacgtt
gacggtgcat tgccacggaa cacttactag acagataaat cctggagatg ttattgacgt
cgctgggatc ttcctgccta cgccctacac tggattcaag gccatccgag cagggctact
gacagacaca tatctggaag ctcagcatgt taaccaacat aaaaaggcct acgatgatct
ggtcgtagat gcgcggacac tccgacggat agagcaatac aaaaactcgg gtcacatgta
tgaatatctc tcaaggtcaa tcgcccctga gatctatggt catctggatg tgaagaaagc
actgctccta ctccttattg gtggcgtcac gaaagaaatg ggcgacggaa tgcggatacg
tggagacatt aacatctgcc tgatggg
>VL_SSU_42_itermutas
gaacaactcc aaagggcaat tattcttgtc cacacgggca tccaagttcc tgcctttcca
ggaggtaaaa atccaggaaa tggctgacca agtacctgtt ggccacattc cacgcacgtt
gacggtgcat tgccacggaa cactaactag acagataaat cctggagatg ttattgacgt
cgctgggatc ttcctgccta cgccctacac tggattcaag gccatccgag cagggctact
gacagacaca tatctggaag ctcagcatgt taaccaacat aaaaaggcct acgatgatct
ggtcgtagat gcgcggacac tccgacggat agagcaatac aaaaactcgg gtcacatgta
tgaatatctc tcaaggtcaa tcgcccctga gatctatggt catctggatg tgaagaaagc
actgctccta ctcctaattg gtggcgtcac gaaagaaatg ggcgacggaa tgcggatacg
gggagacatt aacatctgcc tgatggg
>zz_8205_mtSSU1_
gaacaactcc aaagggcaat tattcttgtc cacacgggca tccaagttcc tgcctttcca
ggaggtaaaa atccaggaaa tggctgacca agtacctgtt ggccacattc cacgcacgtt
gacggtgcat tgccacggaa cactaactag acagataaat cctggagatg ttattgacgt
cgctgggatc ttcctgccta cgccctacac tggattcaag gccatccgag cagggctact
gacagacaca tatctggaag ctcagcatgt taaccaacat aaaaaggcct acgatgatct
ggtcgtagat gcgcggacac tccgacggat agagcaatac aaaaactcgg gtcacatgta
tgaatatctc tcaaggtcaa tcgcccctga gatctatggt catctggatg tgaagaaagc
actgctccta ctcctaattg gtggcgtcac gaaagaaatg ggcgacggaa tgcggatacg
tggagacatt aacatctgcc tgatggg
>zz_706_mtSSU1_
gaacaactcc aaagggcaat tattcttgtc cacacgggca tccaagttcc tgcctttcca
ggaggtaaaa atccaggaaa tggctgacca agtacctgtt ggccacattc cacgcacgtt
gacggtgcat tgccacggaa cactaactag acagataaat cctggagatg ttattgacgt
cgctgggatc ttcctgccta cgccctacac tggattcaag gccatccgag cagggctact
gacagacaca tatctggaag ctcagcatgt taaccaacat aaaaaggcct acgatgatct
ggtcgtagat gcgcggacac tccgacggat agagcaatac aaaaactcgg gtcacatgta
tgaatatctc tcaaggtcaa tcgcccctga gatctatggt catctggatg tgaagaaagc
actgctccta ctcctcattg gtggcgtcac gaaagaaatg ggcgacggaa tgcggatacg
tggagacatt aacatctgcc tgatggg
>zz_21_mtSSU1_
gaacaactcc aaagggcaat tattcttgtc cacacgggca tccaagttcc tgcctttcca
ggaggtaaaa attcaggaaa tggctgacca agtacctgtt ggccacattc cacgcacgtt
gacggtgcat tgccacggaa cactaactag acagataaat cctggagatg ttattgacgt
cgctgggatc ttcctgccta cgccctacac tggattcaag gccatccgag cagggctact
gacagacaca tatctggaag ctcagcatgt taaccaacat aaaaaggcct acgatgatct
ggttgtagat gcgcggacac tccgacggat agagcaatac aaaaactcgg gtcacatgta
tgaatatctc tcaaggtcaa tcgcccctga gatctatggt catctggatg tgaagaaagc
actgctccta ctccttattg gtggcgtcac gaaagaaatg ggcgacggaa tgcggatacg
tggagacatt aacatctgcc tgatggg
>zz_43_mtSSU1_
gaacaactcc aaagggcaat tattcttgtc cacacgggca tccaagttcc tgcctttcca
ggaggtaaaa attcaggaaa tggctgacca agtacctgtt ggccacattc cacgcacgtt
gacggtgcat tgccacggaa cactaactag acagataaat cctggagatg ttattgacgt
cgctgggatc ttcctgccta cgccctacac tggattcaag gccatccgag cagggctact
gacagacaca tatctggaag ctcagcatgt taaccaacat aaaaaggcct acgatgatct
ggttgtagat gcgcggacac tccgacggat agagcaatac aaaaactcgg gtcacatgta
tgaatatctc tcaaggtcaa tcgcccctga gatctatggt catctggatg tgaagaaagc
actgctccta ctccttannn nnnnnnnnnn nnnnnnnnnn nnnnnnnnnn nnnnnnnnnn
nnnnnnnnnn nnnnnnnnnn nnnnnnn
>zz_39711_mtSSU1_
gaacaactcc aaagggcaat tattcttgtc cacacgggca tccaagttcc tgcccttcca
ggaggtaaaa atccaggaaa tggctgacca agtacctgtt ggccacattc cacgcacgtt
gacggtgcat tgccacggaa cactaactag acagataaat cctggagatg ttattgacgt
cgctgggatc ttcctgccta cgccctacac tggattcaag gccatccgag cagggctact
gacagacaca tatctggaag ctcagcatgt taaccaacat aaaaaggcct acgatgatct
ggttgtagat gcgcggacac tccgacggat agagcaatat aaaaactcgg gtcacatgta
tgaatatctc tcaaggtcaa tcgcccctga gatctatggt catctggatg tgaagaaagc
actgctccta ctccttattg gtggcgtcac gaaagaaatg ggcgacggaa tgcggatacg
tggagacatt aacatctgcc tgatggg
>zz_39727_mtSSU1_
gaacaactcc aaagggcaat tattcttgtc cacacgggca tccaagttcc tgcccttcca
ggaggtaaaa atccaggaaa tggctgacca agtacctgtt ggccacattc cacgcacgtt
gacggtgcat tgccacggaa cactaactag acagataaat cctggagatg ttattgacgt
cgctgggatc ttcctgccta cgccctacac tggattcaag gccatccgag cagggctact
gacagacaca tatctggaag ctcagcatgt taaccaacat aaaaaggcct acgatgatct
ggttgtagat gcgcggacac tccgacggat agagcaatat aaaaactcgg gtcacatgta
tgaatatctc tcaaggtcaa tcgcccctga gatctatggt catctggatg tgaagaaagc
actgctccta ctccttattg gtggcgtcac gaaagaaatg ggcgacggaa tgcggatacg
tggagacatt aacatctgcc tgatggg
>zz_39729_mtSSU1_
nnnnnactcc aaagggcaat tattcttgtc cacacgggca tccaagttcc tgcccttcca
ggaggtaaaa atccaggaaa tggctgacca agtacctgtt ggccacattc cacgcacgtt
gacggtgcat tgccacggaa cactaactag acagataaat cctggagatg ttattgacgt
cgctgggatc ttcctgccta cgccctacac tggattcaag gccatccgag cagggctact
gacagacaca tatctggaag ctcagcatgt taaccaacat aaaaaggcct acgatgatct
ggttgtagat gcgcggacac tccgacggat agagcaatat aaaaactcgg gtcacatgta
tgaatatctc tcaaggtcaa tcgcccctga gatctatggt catctggatg tgaagaaagc
actgctccta ctccttannn nnnnnnnnnn nnnnnnnnnn nnnnnnnnnn nnnnnnnnnn
nnnnnnnnnn nnnnnnnnnn nnnnnnn
>zz_40474_mtSSU1_
gaacaactcc aaagggcaat tattcttgtc cacacgggca tccaagttcc tgcccttcca
ggaggtaaaa atccaggaaa tggctgacca agtacctgtt ggccacattc cacgcacgtt
gacggtgcat tgccacggaa cactaactag acagataaat cctggagatg ttattgacgt
cgctgggatc ttcctgccta cgccctacac tggattcaag gccatccgag cagggctact
gacagacaca tatctggaag ctcagcatgt taaccaacat aaaaaggcct acgatgatct
ggttgtagat gcgcggacac tccgacggat agagcaatat aaaaactcgg gtcacatgta
tgaatatctc tcaaggtcaa tcgcccctga gatctatggt catctggatg tgaagaaagc
actgctccta ctccttattn nnnnnnnnnn nnnnnnnnnn nnnnnnnnnn nnnnnnnnnn
nnnnnnnnnn nnnnnnnnnn nnnnnnn
>zz_44_mtSSU1_
gaacaactcc aaagggcaat tattcttgtc cacacgggca tccaagttcc tgcccttcca
ggaggtaaaa atccaggaaa tggctgacca agtacctgtt ggccacattc cacgcacgtt
gacggtgcat tgccacggaa cactaactag acagataaat cctggagatg ttattgacgt
cgctgggatc ttcctgccta cgccctacac tggattcaag gccatccgag cagggctact
gacagacaca tatctggaag ctcagcatgt taaccaacat aaaaaggcct acgatgatct
ggttgtagat gcgcggacac tccgacggat agagcaatat aaaaactcgg gtcacatgta
tgaatatctc tcaaggtcaa tcgcccctga gatctatggt catctggatg tgaagaaagc
actgctccta ctccttattg gtggcgtcac gaaagaaatg ggcgacggaa tgcggatacg
tggagacatt aacatctgcc tgatggg
>zz_60_mtSSU1_
gaacaactcc aaagggcaat tattcttgtc cacacgggca tccaagttcc tgcccttcca
ggaggtaaaa atccaggaaa tggctgacca agtacctgtt ggccacattc cacgcacgtt
gacggtgcat tgccacggaa cactaactag acagataaat cctggagatg ttattgacgt
cgctgggatc ttcctgccta cgccctacac tggattcaag gccatccgag cagggctact
gacagacaca tatctggaag ctcagcatgt taaccaacat aaaaaggcct acgatgatct
ggttgtagat gcgcggacac tccgacggat agagcaatat aaaaactcgg gtcacatgta
tgaatatctc tcaaggtcaa tcgcccctga gatctatggt catctggatg tgaagaaagc
actgctccta ctccttattg gtggcgtcac gaaagaaatg ggcgacggaa tgcggatacg
tggagacatt aacatctgcc tgatggg
>zz_59_mtSSU1
gaacaactcc aaagggcaat tattcttgtc cacacgggca tccaagttcc tgcccttcca
ggaggtaaaa atccaggaaa tggctgacca agtacctgtt ggccacattc cacgcacgtt
gacggtgcat tgccacggaa cactaactag acagataaat cctggagatg ttattgacgt
cgctgggatc ttcctgccta cgccctacac tggattcaag gccatccgag cagggctact
gacagacaca tatctggaag ctcagcatgt taaccaacat aaaaaggcct acgatgatct
ggttgtagat gcgcggacac tccgacggat agagcaatat aaaaactcgg gtcacatgta
tgaatatctc tcaaggtcaa tcgcccctga gatctatggt catctggatg tgaagaaagc
actgctccta ctccttattg gtggcgtcac gaaagannnn nnnnnnnnnn nnnnnnnnnn
nnnnnnnnnn nnnnnnnnnn nnnnnnn
>zz_40719_mtSSU1_
gaacaactcc aaagggcaat tattcttgtc cacacgggca tccaagttcc tgcccttcca
ggaggtaaaa atccaggaaa tggctgacca agtacctgtt ggccacattc cacgcacgtt
gacggtgcat tgccacggaa cactaactag acagataaat cctggagatg ttattgacgt
cgctgggatc ttcctgccta cgccctacac tggattcaag gccatccgag cagggctact
gacagacaca tatctggaag ctcagcatgt taaccaacat aaaaaggcct acgatgatct
ggttgtagat gcgcggacac tccgacggat agagcaatat aaaaactcgg gtcacatgta
tgaatatctc tcaaggtcaa tcgcccctga gatctatggt catctggatg tgaagaaagc
actgctccta ctccttattg gtggcgtcac gaaagaaatg ggcgacggaa tgcggatacg
tggagacatt aacatctgcc tgatggg
>zz_40562_mtSSU1_
gaacaactcc aaagggcaat tattcttgtc cacacgggca tccaagttcc tgcctttcca
ggaggtaaaa atccaggaaa tggctgacca agtacctgtt ggccacattc cacgctcgtt
gacggtgcat tgccacggaa cactaactag acagataaat cctggagatg ttattgacgt
cgctgggatc ttcctgccta cgccctacac tggattcaag gccatccgag cagggctact
gacagataca tatcttgaag ctcagcatgt taatcaacat aaaaaggcct acgatgatct
ggtcgtagat gcgcggacac tccgacggat agagcaatac aaaaactcgg gtcacatgta
tgaatatctc tcaaggtcaa tcgcccctga gatctatggt catctggatg tgaagaaagc
actgctccta ctccttattg gtggcgtcac gaaagaaatg ggcgacggaa tgcggatacg
tggagacatt aacatctgcc tgatggg
>zz_8240_mtSSU1
gaacaactcc aaagggcaat tattcttgtc cacacgggca tccaagttcc tgcctttcca
ggaggtaaaa atccaggaaa tggctgacca agtacctgtt ggccacattc cacgcacgtt
gacggtgcat tgccacggaa cactaactag acagataaat cctggagatg ttattgacgt
cgctgggatc ttcctgccta caccctacac tggattcaag gccatccgag cagggctact
gacagataca tatctggaag ctcagcatgt taaccaacat aaaaaggcct acgatgatct
ggtcgtagat gcgcggacac tccgacggat agaggaatac aaaaactcgg nnnnnnnnnn
nnnnnnnnnn nnnnnnnnnn nnnnnnnnnn nnnnnnnnnn nnnnnnnnnn nnnnnnnnnn
nnnnnnnnnn nnnnnnnnnn nnnnnnnnnn nnnnnnnnnn nnnnnnnnnn nnnnnnnnnn
nnnnnnnnnn nnnnnnnnnn nnnnnnn
>zz_8213_mtSSU1_
gaacaactcc aaagggcaat tattcttgtc cacacgagca tccaagttcc tgcctttcca
ggaggtaaaa atccaggaaa tggctgacca agtacctgtt ggccacattc cacgcacgtt
gacggtgcat tgccacggaa cactaactag acagataaat cctggagatg ttattgacat
tgctgggatc ttcctgccta cgccatacac tggattcaag gccatccgag ccgggctact
gacagataca tatctggaag ctcagcatgt taaccaacat aaaaaggcct acgatgatct
ggtcgtagat gcgcggacac gccgacggat agagcaatac aaaaactcgg gtcacatgta
tgaatatctc tcaaggtcaa tcgcccctga gatctatggt catctggatg tgaagaaagc
actgctccta ctccttattg gtggcgtcac gaaagaaatg ggcgacggaa tgcggatacg
tggagacatt aacatctgcc tgatggg
>SSU_VL27_itermuta_roux25602
gaacaattcc aaagggcaat tattcttgtc cacacgggca tccaagttcc tgcctttcca
ggaggtaaaa atccaggaaa tggctgacca agtacctgtt ggccacattc cacgcacgtt
gacggttcat tgccacggaa cactaactag acagataaat cctggagatg tcattgacgt
cgctgggatc ttcctgccta cgccctacac tggattcaag gccatccgag cagggctact
gacagataca tatctggaag ctcagcatgt taaccaacat aaaaaggcct acgatgatct
ggtcgtagat gcacggacac tccgacggat agagcaatac aaaaactcgg gtcacatgta
tgagtatctc tcaaggtcaa tcgcccctga gatctatggt catctggatg tgaagaaagc
attgctccta ctccttattg gtggcgtcac gaaagaaatg ggcgacggaa tgcggatacg
tggagacatt aacatctgcc tgatggg
>VLSSU04_itermutas_ZP15987
gaacaattcc aaagggcaat tattcttgtc cacacgggca tccaagttcc tgcctttcca
ggaggtaaaa atccaggaaa tggctgacca agtacctgtt ggccacattc cacgcacgtt
gacggttcat tgccacggaa cactaactag acagataaat cctggagatg tcattgacgt
cgctgggatc ttcctgccta cgccctacac tggattcaag gccatccgag cagggctact
gacagataca tatctggaag ctcagcatgt taaccaacat aaaaaggcct acgatgatct
ggtcgtagat gcacggacac tccgacggat agagcaatac aaaaactcgg gtcacatgta
tgagtatctc tcaaggtcaa tcgcccctga gatctatggt catctggatg tgaagaaagc
attgctccta ctccttattg gtggcgtcac gaaagaaatg ggcgacggaa tgcggatacg
tggagacatt aacatctgcc tgatggg
>VEL_49_itermutas_Peksa
gaacaattcc aaagggcaat tatttttgtc cacacgggca tccaagttcc tgcctttcca
ggaggtaaaa atccaggaaa tggctgacca agtacctgtt ggccacattc cacgcacgtt
gacggttcat tgccacggaa cactaactag acagataaat cctggagatg tcattgacgt
cgctgggatc ttcctgccta cgccctacac tggattcaag gccatccgag cagggctact
gacagataca tatctggaag ctcagcatgt taaccaacat aaaaaggcct acgatgatct
ggtcgtagat gcacggacac tccgacggat agagcaatac aaaaactcgg gtcacatgta
tgagtatctc tcaaggtcaa tcgcccctga gatctatggt catctggatg tgaagaaagc
attgctccta ctccttattg gtggcgtcac gaaagaaatg ggcgacggaa tgcggatacg
tggagacatt aacatctgcc tgatggg
>VLSSU03_domi5
gaacaattcc aaagggcaat tatttttgtc cacacgggca tccaagttcc tgcctttcca
ggaggtaaaa atccaggaaa tggctgacca agtacctgtt ggccacattc cacgcacgtt
gacggttcat tgccacggaa cactaactag acagataaat cctggagatg tcattgacgt
cgctgggatc ttcctgccta cgccctacac tggattcaag gccatccgag cagggctact
gacagataca tatctggaag ctcagcatgt taaccaacat aaaaaggcct acgatgatct
ggtcgtagat gcacggacac tccgacggat agagcaatac aaaaactcgg gtcacatgta
tgagtatctc tcaaggtcaa tcgcccctga gatctatggt catctggatg tgaagaaagc
attgctccta ctccttattg gtggcgtcac gaaagaaatg ggcgacggaa tgcggatacg
tggagacatt aacatctgcc tgatggg
>VLSSU10_domi_VL253
gaacaattcc aaagggcaat tatttttgtc cacacgggca tccaagttcc tgcctttcca
ggaggtaaaa atccaggaaa tggctgacca agtacctgtt ggccacattc cacgcacgtt
gacggttcat tgccacggaa cactaactag acagataaat cctggagatg tcattgacgt
cgctgggatc ttcctgccta cgccctacac tggattcaag gccatccgag cagggctact
gacagataca tatctggaag ctcagcatgt taaccaacat aaaaaggcct acgatgatct
ggtcgtagat gcacggacac tccgacggat agagcaatac aaaaactcgg gtcacatgta
tgagtatctc tcaannnnnn nnnnnnnnnn nnnnnnnnnn nnnnnnnnnn nnnnnnnnnn
nnnnnnnnnn nnnnnnnnnn nnnnnnnnnn nnnnnnnnnn nnnnnnnnnn nnnnnnnnnn
nnnnnnnnnn nnnnnnnnnn nnnnnnn
>VZ3_domi3
gaacaattcc aaagggcaat tatttttgtc cacacgggca tccaagttcc tgcctttcca
ggaggtaaaa atccaggaaa tggctgacca agtacctgtt ggccacattc cacgcacgtt
gacggttcat tgccacggaa cactaactag acagataaat cctggagatg tcattgacgt
cgctgggatc ttcctgccta cgccctacac tggattcaag gccatccgag cagggctact
gacagataca tatctggaag ctcagcatgt taaccaacat aaaaaggcct acgatgatct
ggtcgtagat gcacggacac tccnnnnnnn nnnnnnnnnn nnnnnnnnnn nnnnnnnnnn
nnnnnnnnnn nnnnnnnnnn nnnnnnnnnn nnnnnnnnnn nnnnnnnnnn nnnnnnnnnn
nnnnnnnnnn nnnnnnnnnn nnnnnnnnnn nnnnnnnnnn nnnnnnnnnn nnnnnnnnnn
nnnnnnnnnn nnnnnnnnnn nnnnnnn
>VZ4_domi4
gaacaattcc aaagggcaat tatttttgtc cacacgggca tccaagttcc tgcctttcca
ggaggtaaaa atccaggaaa tggctgacca agtacctgtt ggccacattc cacgcacgtt
gacggttcat tgccacggaa cactaactag acagataaat cctggagatg tcattgacgt
cgctgggatc ttcctgccta cgccctacac tggattcaag gccatccgag cagggctact
gacagataca tatctggaag ctcagcatgt taaccaacat aaaaaggcct acgatgatct
ggtcgtagat gcacggacac tccgacggat agagcaatac aaaaactcgg gtcacatgta
tgagtatctc tcaaggtcaa tcgcccctga gatctatggt catctggatg tgaagaaagc
attgctccta ctccttattg gtggcgtcac gaaagaaatg ggcgacggaa tgcggatacg
tggagacatt aacatctgcc tgatggg
>VZ1_domi1
gaacaattcc aaagggcaat tatttttgtc cacacgggca tccaagttcc tgcctttcca
ggaggtaaaa atccaggaaa tggctgacca agtacctgtt ggccacattc cacgcacgtt
gacggttcat tgccacggaa cactaactag acagataaat cctggagatg tcattgacgt
cgctgggatc ttcctgccta cgccctacac tggattcaag gccatccgag cagggctact
gacagataca tatctggaag ctcagcatgt taaccaacat aaaaaggcct acgatgatct
ggtcgtaaat gcacggacac tccgacggat agagcaatac aaaaactcgg gtcacatgta
tgagtatctc tcaaggtcaa tcgcccctga gatctatggt catctggatg tgaagaaagc
attgctccta ctccttattg gtggcgtcac gaaagaaatg ggcgacggaa tgcggatacg
tgnnnnnnnn nnnnnnnnnn nnnnnnn
>VZ2_domi2
gaacaattcc aaagggcaat tatttttgtc cacacgggca tccaagttcc tgcctttcca
ggaggtaaaa atccaggaaa tggctgacca agtacctgtt ggccacattc cacgcacgtt
gacggttcat tgccacggaa cactaactag acagataaat cctggagatg tcattgacgt
cgctgggatc ttcctgccta cgccctacac tggattcaag gccatccgag cagggctact
gacagataca tatctggaag ctcagcatgt taaccaacat aaaaaggcct acgatgatct
ggtcgtaaat gcacggacac tcnnnnnnnn nnnnnnnnnn nnnnnnnnnn nnnnnnnnnn
nnnnnnnnnn nnnnnnnnnn nnnnnnnnnn nnnnnnnnnn nnnnnnnnnn nnnnnnnnnn
nnnnnnnnnn nnnnnnnnnn nnnnnnnnnn nnnnnnnnnn nnnnnnnnnn nnnnnnnnnn
nnnnnnnnnn nnnnnnnnnn nnnnnnn
>zz_41107_mtSSU1
gaacaattcc aaagggcaat tattcttgtc cacacgggca tccaagttcc tgcctttcca
ggaggtaaaa atccaggaaa tggctgacca agtacctgtt ggccatattc cacgcacgtt
gacggtgcat tgccacggaa cactaactag acagataaat cctggagatg ttattgacgt
cgctgggatc ttcctgccta cgccctacac tggattcaag gccatccgag cagggttact
gacagataca tatctggaag ctcagcatgt taaccaacat aaaaaggcct acgatgatct
ggtcgtagat gcacggacac ttcgacggat agagcaatac aaaaactcgg gtcacatgta
tgaatatctc tcaaggtcaa tcgcccctga gatctatggt catctggatg tgaagaaagc
attgctccta ctccttattg gtggcgtcac gaaagaaatg ggcgacggaa tgcggatacg
tggagacatt aacatctgcc tgatggg
>VEL_SSU_43_cupreoglauca_sipma59898
gaacaactcc aaagggcaac tattcttgtc cacacgggca tccaagttcc tgcctttcca
ggaggtaaaa atccaggaaa tggctgacca agtacctgtt ggccacattc cacgcacgtt
gacggtgcat tgccacggaa cactaactag acagataaat cctggagatg ttattgacgt
cgctgggatc ttcctgccta cgccctacac tggattcaag gccattcgag cagggctact
cacagataca tatctggaag ctcagcatgt taatcaacat aaaaaggcct acgatgatct
agtcgtagat gcgcggatac tccgacggat agagcaatac aaaaactcgg gtcacatgta
tgaatatctc tcaatgtcaa tcgcccctga gatctatggt catcttgatg tgaagaaagc
actgctccta ctccttattg gtggcgtcac gaaagaaatg ggcgacggaa tgcggatacg
tggagacatt aacatctgcc tgatggg
>zz_8202_mtSSU1_
gaacaactcc aaagggcaac tattcttgtc cacacgggca tccaagttcc tgcctttcca
ggaggtaaaa atccaggaaa tggctgacca agtacctgtt ggccacattc cacgcacgtt
gacggtgcat tgccacggaa cactaactag acagataaat cctggagatg ttattgacgt
cgctgggatc ttcctgccta cgccctacac tggattcaag gccattcgag cagggctact
cacagataca tatctggaag ctcagcatgt taatcaacat aaaaaggcct acgatgatct
agtcgtagat gcgcggatac tccgacggat agagcaatac aaaaactcgg gtcacatgta
tgaatatctc tcaatgtcaa tcgcccctga gatctatggt catcttgatg tgaagaaagc
actgctccta ctccttattg gtggcgtcac gaaagaaatg nnnnnnnnnn nnnnnnnnnn
nnnnnnnnnn nnnnnnnnnn nnnnnnn
>zz_8204_mtSSU1
gaacaactcc aaagggcaac tattcttgtc cacacgggca tccaagttcc tgcctttcca
ggaggtaaaa atccaggaaa tggctgacca agtacctgtt ggccacattc cacgcacgtt
gacggtgcat tgccacggaa cactaactag acagataaat cctggagatg ttattgacgt
cgctgggatc ttcctgccta cgccctacac tggattcaag gccattcgag cagggctact
cacagataca tatctggaag ctcagcatgt taatcaacat aaaaaggcct acgatgatct
agtcgtagat gcgcggatac tccgacggat agagcaatac aaaaactcgg gtcacatgta
tgaatatctc tcaatgtcaa tcgcccctga gatctatggt catcttgatg tgaagaaagc
actgctccta ctccttattg gtggcgtcac gaaagaaatg nnnnnnnnnn nnnnnnnnnn
nnnnnnnnnn nnnnnnnnnn nnnnnnn
>VEL_SSU_44_cupreoglauca_sipma60010
gaacaactcc aaagggcaac tattcttgtc cacacgggca tccaagttcc tgcctttcca
ggaggtaaaa atccaggaaa tggctgacca agtacctgtt ggccacattc cacgcacgtt
gacggtgcat tgccacggaa cactaactag acagataaat cctggagatg ttattgacgt
cgctgggatc ttcctgccta cgccctacac tggattcaag gccattcgag cagggctact
cacagataca tatctagaag ctcagcatgt taatcaacat aaaaaggcct acgatgatct
agtcgtagat gcgcggatac tccgacggat agagcaatac aaaaactcgg gtcacatgta
tgaatatctc tcaatgtcaa tcgcccctga gatctatggt catcttgatg tgaagaaagc
actgctccta ctccttattg gtggcgtcac gaaagaaatg ggcgacggaa tgcggatacg
tggagacatt aacatctgcc tgatggg
>zz_40499_mtSSU1_
gaacaactcc aaagggcaat tattcttgtc cacacgggca tccaagttcc tgcccttcc-
ggaggtaaaa atccaggaaa tggctgacca agtacctgtt ggccacattc cacgcacgtt
gacggtgcat tgccacggaa cactaactag acagataaat cctggagatg ttattgacgt
cgctgggatc ttcctgccta cgccctacac tggattcaag gccatccgag cagggctact
gacagacaca tatctggaag ctcagcatgt taaccaacat aaaaaggcct acgatgatct
ggttgtagat gcgcggacac tccgacggat agagcaatat aaaaactcgg gtcacatgta
tgaatatctc tcaaggtcaa tcgcccctga gatctatggt catctggatg tgaagaaagc
actgctccta ctccttnnnn nnnnnnnnnn nnnnnnnnnn nnnnnnnnnn nnnnnnnnnn
nnnnnnnnnn nnnnnnnnnn nnnnnnn
