# Supplementary material for: Discovering cryptic species in the Aspiciliella intermutans complex (Megasporaceae, Ascomycota) – First results using gene concatenation and coalescent-based species tree approaches
Source: PLoS One. 2019 May 28;14(5):e0216675. doi: 10.1371/journal.pone.0216675 (PMC6538240; doi:10.1371/journal.pone.0216675)
Supplement: S2 File — (TXT) [file pone.0216675.s005.txt]

>SSU308_Aspicilia_itermutas
ctagttgcattaaattcgattaattcgaagttattgcagcatcgactatgtcgaataaag
ttctaggtagagttatgataatgacattttctatctatgtgtcttgaccaaatcacgtgc
cagcagtcgcggtaatacgtggaagactagtgttattcatctttaataggtttaaagggt
acttagacggtatttttagcccaaataaaaacaaagggtactaattatactagagtttta
tgagtggggggtgcgtacgaatggtgtagagatgaaattctgtcataccattatgacagg
cgacggcgaaagcaacctttagttaaaaactgacgttaaaggacgaaggctttgtatcac
caacaggattagatacccaagcagtctaagcagacaattatgaatgccatagataagaaa
tccatagataaagaagaaaacatgtacttttcagaatgccctttttgggcattggtttat
taaaataaacttctcctcttcacttcttcatttattgaagaaagagagaagtagagatga
aaaaaatggctcgtaatcttatctatcatcatcatctgaaagatgatgaagaatacattt
cttttagagatcgactatgtcgaagttaacaaaaaaagaaat--aggattttttgtctat
aaatgaaagtgtaagcattccacctcaagagtaaagtggcaacgcacaaactgaaatcat
tagaccgtttctgaaaccagtagtgaagtatgttgtttaatttgatggtccgcaaaaaac
cttaccacaatttgtatattattagcttaatacaagagttgcacggctgtcaatgtcgtg
agattttggttagttccataattaacgtaaacccttactttatttatattataaagtagt

>VL_50_Itermutas_JV7340
ctagttgcattaaattcgattaattcgaagttattgcagcatcgactatgtcgaataaag
ttctaggtagagttatgataatgacattttctatctatgtgtcttgaccaaatcacgtgc
cagcagtcgcggtaatacgtggaagactagtgttattcatctttaataggtttaaagggt
acttagacggtatttttagcccaaataaaaacaaagggtactaattatactagagtttta
tgagtggggggtgcgtacgaatggtgtagagatgaaattctgtcataccattatgacagg
cgacggcgaaagcaacctttagttaaaaactgacgttaaaggacgaaggctttgtatcac
caacaggattagatacccaagcagtctaagcagacaattatgaatgccatagataagaaa
tccatagataaagaagaaaacatgtacttttcagaatgccctttttgggcattggtttat
taaaataaacttctcctcttcacttcttcatttattgaagaaagagagaagtagagatga
aaaaaatggctcgtaatcttatctatcatcatcatctgaaagatgatgaagaatacattt
cttttagagatcgactatgtcgaagttaacaaaaaaagaaat--aggattttttgtctat
aaatgaaagtgtaagcattccacctcaagagtaaagtggcaacgcacaaactgaaatcat
tagaccgtttctgaaaccagtagtgaagtatgttgtttaatttgatggtccgcaaaaaac
cttaccacaatttgtatattattagcttaatacaagagttgcacggctgtcaatgtcgtg
agattttggttagttccataattaacgtaaacccttactttatttatattataaagtagt

>SSU_VL26_itermuta_Roux25790
ctagttgcattaaattcgattaattcgaagttattgcagcatcgactatgtcgaataaag
ttctaggtagagttatgataatgacattttctatctatgtgtcttgaccaaatcacgtgc
cagcagtcgcggtaatacgtggaagactagtgttattcatctttaataggtttaaagggt
acttagacggtatttttagcccaaataaaaacaaagggtactaattatactagagtttta
tgagtggggggtgcgtacgaatggtgtagagatgaaattctgtcataccattatgacagg
cgacggcgaaagcaacctttagttaaaaactgacgttaaaggacgaaggctttgtatcac
caacaggattagatacccaagcagtctaagcagacaattatgaatgccatagataagaaa
tccatagataaagaagaaaacatgtacttttcagaatgccctttttgggcattggtttat
taaaataaacttctcctcttcacttcttcatttattgaagaaagagagaagtcgagatga
aaaaaatggctcgtaatcttatccatcatcatcatctttcagatgatgaagaatacattt
cttttagacatcgactatgtcgaagttaacaaaaaaagaaat--aggattttttgtctat
aaatgaaagtgtaagcattccacctcaagagtaaagtggcaacgcacaaactgaaatcat
tagaccgtttctgaaaccagtagtgaagtatgttgtttaatttgatggtccgcaaaaaac
cttaccacaatttgtatattattagcttaatacaagagttgcacggctgtcaatgtcgtg
agattttggttagttccataattaacgtaaacccttactttatttatattataaagtagt

>zz_8212_mtSSU1_
ctagttgcattaaattcgattaattcgaagttattgcagcatcgactatgtcgaataaag
ttctaggtagagttatgataatgacattttctatctatgtgtcttgaccaaatcacgtgc
cagcagtcgcggtaatacgtggaagactagtgttattcatctttaataggtttaaagggt
acttagacggtatttttagcccaaataaaaacaaagggtactaattatactagagtttta
tgagtggggggtgcgtacgaatggtgtagagatgaaattctgtcataccattatgacagg
cgacggcgaaagcaacctttagttaaaaactgacgttaaaggacgaaggctttgtatcac
caacaggattagatacccaagcagtctaagcagacaattatgaatgccatagataagaaa
tccatagataaagaagaaaacatgtacttttcagaatgccctttttgggcattggtttat
taaaataaacttctcctcttcacttcttcatttattgaagaaagagagaagtcgagatga
aaaaaatggctcgtaatcttatccatcatcatcatctttcagatgatgaagaatacattt
cttttagacatcgactatgtcgaagttaacaaaaaaagaaat--aggattttttgtctat
aaatgaaagtgtaagcattccacctcaagagtaaagtggcaacgcacaaactgaaatcat
tagaccgtttctgaaaccagtagtgaagtatgttgtttaatttgatggtccgcaaaaaac
cttaccacaatttgtatattattagcttaatacaagagttgcacggctgtcaatgtcgtg
agattttggttagttccataattaacgtaaacccttactttatttatattataaagtagt

>SSU_VL28_itermutas_roux26741
ctagttgcattaaattcgattaattcgaagttattgcagcatcgactatgtcgaataaag
ttctaggtagagttatgataatgacattttctatctatgtgtcttgaccaaatcacgtgc
cagcagtcgcggtaatacgtggaagactagtgttattcatctttaataggtttaaagggt
acttagacggtatttttagcccaaataaaaacaaagggtactaattatactagagtttta
tgagtggggggtgcgtacgagtggtgtagagatgaaattctgtcataccattatgacagg
cgacggcgaaagcaacctttagttaaaaactgacgttaaaggacgaaggctttgtatcac
caacaggattagatacccaagcagtctaagcagacaattatgaatgccatagataagaaa
tccatagataaagaagaaaacatgtacttttcagaatgccctttttgggcattggtttat
taaaataaacttctcctcttcacttcttcatttattgaagaaagagagaagtcgagatga
aaaaaatggctcgtaatcttatctatcatcatcatctttcagatgatgaagaatacattt
cttttagacatcgactatgtcgaagttaacaaaaaaagaaat--aggattttttgtctat
aaatgaaagtgtaagcattccacctcaagagtaaagtggcaacgcacaaactgaaatcat
tagaccgtttctgaaaccagtagtgaagtatgttgtttaatttgatggtccgcaaaaaac
cttaccacaatttgtatattattagcttaatacaagagttgcacggctgtcaatgtcgtg
agattttggttagttccataattaacgtaaacccttactttatttatattataaagtagt

>zz_8205_mtSSU1_
ctagttgcattaaattcgattaattcgaagttattgcagcatcgactatgtcgaataaag
ttctaggtagagttatgataatgacattttctatctatgtgtcttgaccaaatcacgtgc
cagcagtcgcggtaatacgtggaagactagtgttattcatctttaataggtttaaagggt
acttagacggtatttttagcccaaataaaaacaaagggtactaattatactagagtttta
tgagtggggggtgcgtacgagtggtgtagagatgaaattctgtcataccattatgacagg
cgacggcgaaagcaacctttagttaaaaactgacgttaaaggacgaaggctttgtatcac
caacaggattagatacccaagcagtctaagcagacaattatgaatgccatagataagaaa
tccatagataaagaagaaaacatgtacttttcagaatgccctttttgggcattggtttat
taaaataaacttctcctcttcacttcttcatttattgaagaaagagagaagtcgagatga
aaaaaatggctcgtaatcttatctatcatcatcatctttcagatgatgaagaatacattt
cttttagacatcgactatgtcgaagttaacaaaaaaagaaat--aggattttttgtctat
aaatgaaagtgtaagcattccacctcaagagtaaagtggcaacgcacaaactgaaatcat
tagaccgtttctgaaaccagtagtgaagtatgttgtttaatttgatggtccgcaaaaaac
cttaccacaatttgtatattattagcttaatacaagagttgcacggctgtcaatgtcgtg
agattttggttagttccataattaacgtaaacccttactttatttatattataaagtagt

>zz_8240_mtSSU1
ctagttgcattaaattcgattaattcgaagttattgcagcatcgactatgtcgaataaag
ttctaggtagagttatgataatgacattttctatctatgtgtcttgaccaaatcacgtgc
cagcagtcgcggtaatacgtggaagactagtgttattcatctttaataggtttaaagggt
acttagacggtatttttag--caaataaaaacaaagggtactaattatactagagtttta
tgagtggggggtgcgtacgaatggtgtagagatgaaattctgtcataccattatgacagg
cgacggcgaaagcaacctttagttaaaaactgacgttaaaggacgaaggctttgtatcac
caacaggattagatacccaagcagtctaagcagacaattatgaatgccatagataagaaa
tccatagataaagaagaaaacatgtacttttcagaatgccctttttgggcattggtttat
taaaataaacttctcctcttcacttcttcatttattgaagaaagagagaagtcgagatga
aaaaaatggctcgtaatcttatctatcatcatcatctttcagatgatgaagaatacattt
cttttagacatcgactatgtcgaagttaacaaaaaaagaaat--aggattttttgtctat
aaatgaaagtgtaagcattccacctcaagagtaaagtggcaacgcacaaactgaaatcat
tagaccgtttctgaaaccagtagtgaagtatgttgtttaatttgatggtccgcaaaaaac
cttaccacaatttgtatattattagcttaatacaagagttgcacggctgtcaatgtcgtg
agattttggttagttccataattaacgtaaacccttactttatttatattataaagtagt

>zz_8201_mtSSU1_
ctagttgcattaaattcgattaattcgaagtwattgcagcatcgactatgtcgaataaag
ttctaggtagagttatgataatgacattttctatctatgtgtcttgaccaaatcacgtgc
cagcagtcgcggtaatacgtggaagactagtgttattcatctttaataggtttaaagggt
acttagacggtatttttagcccaaataaaaacaaagggtactaattatactagagtttaa
tgagtggggggtgcgtacgaatggtgtagagatgaaattctgtcataccattatgacagg
cgacggcgaaagcaacctttagttaaaaactgacgttaaaggacgaaggctttgtatcac
caacaggattagatacccaagcagtctaagcagacaattatgaatgccatagataagaaa
tccatagataaagaagaaaacatgtacttttcagaatgccctttttgggcattggtttat
taaaataaacttctcctcttcacttcttcatttattgaagaaagagagaagtcgagatga
aaaaaatggctcgtaatcttatctatcatcatcatctttcagatgatgaagaatacattt
cttttagacatcgactatgtcgaagttaacaaaaaaagaaat--aggattttttgtctat
aaatgaaagtgtaagcattccacctcaagagtaaagtggcaacgcacaaactgaaatcat
tagaccgtttctgaaaccagtagtgaagtatgttgtttaatttgatggtccgcaaaaaac
cttaccacaatttgtatattattagcttaatacaagagttgcacggctgtcaatgtcgtg
agattttggttagttccataattaacgtaaacccttactttatttatattataaagtagt

>zz_8207_mtSSU1_
ctagttgcattaaattcgattaattcgaagttattgcagcatcgactatgtcgaataaag
ttctaggtagagttatgataatgacattttctatctatgtgtcttgaccaaatcacgtgc
cagcagtcgcggtaatacgtggaagactagtgttattcatctttaataggtttaaagggt
acttagacggtatttttagcccaaataaaaacaaagggtactaattatactagagtttaa
tgagtggggggtgcgtacgaatggtgtagagatgaaattctgtcataccattatgacagg
cgacggcgaaagcaacctttagttaaaaactgacgttaaaggacgaaggctttgtatcac
caacaggattagatacccaagcagtctaagcagacaattatgaatgccatagataagaaa
tccatagataaagaagaaaacatgtacttttcagaatgccctttttgggcattggtttat
taaaataaacttctcctcttcacttcttcatttattgaagaaagagagaagtcgagatga
aaaaaatggctcgtaatcttatctatcatcatcatctttcagatgatgaagaatacattt
cttttagacatcgactatgtcgaagttaacaaaaaaagaaat--aggattttttgtctat
aaatgaaagtgtaagcattccacctcaagagtaaagtggcaacgcacaaactgaaatcat
tagaccgtttctgaaaccagtagtgaagtatgttgtttaatttgatggtccgcaaaaaac
cttaccacaatttgtatattattagcttaatacaagagttgcacggctgtcaatgtcgtg
agattttggttagttccataattaacgtaaacccttactttatttatattataaagtagt

>zz_8226_mtSSU1_
ctagttgcattaaattcgattaattcgaagttattgcagcatcgactatgtcgaataaag
ttctaggtagagttatgataatgacattttctatctatgtgtcttgaccaaatcacgtgc
cagcagtcgcggtaatacgtggaagactagtgttattcatctttaataggtttaaagggt
acttagacggtatttttagcccaaataaaaacaaagggtactaattatactagagtttaa
tgagtggggggtgcgtacgaatggtgtagagatgaaattctgtcataccattatgacagg
cgacggcgaaagcaacctttagttaaaaactgacgttaaaggacgaaggctttgtatcac
caacaggattagatacccaagcagtctaagcagacaattatgaatgccatagataagaaa
tccatagataaagaagaaaacatgtacttttcagaatgccctttttgggcattggtttat
taaaataaacttctcctcttcacttcttcatttattgaagaaagagagaagtcgagatga
aaaaaatggctcgtaatcttatctatcatcatcatctttcagatgatgaagaatacattt
cttttagacatcgactatgtcgaagttaacaaaaaaagaaat--aggattttttgtctat
aaatgaaagtgtaagcattccacctcaagagtaaagtggcaacgcacaaactgaaatcat
tagaccgtttctgaaaccagtagtgaagtatgttgtttaatttgatggtccgcaaaaaac
cttaccacaatttgtatattattagcttaatacaagagttgcacggctgtcaatgtcgtg
agattttggttagttccataattaacgtaaacccttactttatttatattataaagtagt

>zz_8213_mtSSU1_
ctagttgcattaaattcgattaattcgaagttattgcagcatcgactatgtcgaataaag
ttctaggtagagttatgataatgacattttctatctatgtgtcttgaccaaatcacgtgc
cagcagtcgcggtaatacgtggaagactagtgttattcatctttaataggtttaaagggt
acttagacggtatttttagcccaaataaaaacaaagggtactaattatactagagtttaa
tgagtggggggtgcgtacgaatggtgtagagatgaaattctgtcataccattatgacagg
cgacggcgaaagcaacctttagttaaaaactgacgttaaaggacgaaggctttgtatcac
caacaggattagatacccaagcagtctaagcagacaattatgaatgccatagataagaaa
tccatagataaataagaaaacatgtacttttcagaatgccctttttgggcattggtttat
taaaataaacttctcctcttcacttcttcatttattgaagaaagagagaagtcgagatga
aaaaaatggctcgtaatcttatctatcatcatcatctttcagatgatgaagaatacattt
cttttagacatcgactatgtcgaagttaacaaaaaaagaaat--aggattttttgtctat
aaatgaaagtgtaagcattccacctcaagagtaaagtggcaacgcacaaactgaaatcat
tagaccgtttctgaaaccagtagtgaagtatgttgtttaatttgatggtccgcaaaaaac
cttaccacaatttgtatattattagcttaatacaagagttgcacggctgtcaatgtcgtg
agattttggttagttccataattaacgtaaacccttactttatttatattataaagtagt

>zz_8219_mtSSU1_
ctagttgcattaaattcgattaattcgaagttattgcagcatcgactatgtcgaataaag
ttctaggtagagttatgataatgacattttctatctatgtgtcttgaccaaatcacgtgc
cagcagtcgcggtaatacgtggaagactagtgttattcatctttaataggtttaaagggt
acttagacggtatttttagcccaaataaaaacaaagggtactaattatactagagtttaa
tgagtggggggtgcgtacgagtggtgtagagatgaaattctgtcataccattatgacagg
cgacggcgaaagcaacctttagttaaaaactgacgttaaaggacgaaggctttgtatcac
caacaggattagatacccaagcagtctaagcagacaattatgaatgccatagataagaaa
tccatagataaagaagaaaacatgtacttttcagaatgccctttttgggcattggtttat
taaaataaacttctcctcttcacttcttcatttattgaagaaagagagaagtcgagatga
aaagaatggctcgtaatcttatctatcatcatcatctttcagatgatgaagaatacattt
cttttagacatcgactatgtcgaagttaacaaaaaaagaaat--aggattttttgtctat
aaatgaaagtgtaagcattccacctcaagagtaaagtggcaacgcacaaactgaaatcat
tagaccgtttctgaaaccagtagtgaagtatgttgtttaatttgatggtccgcaaaaaac
cttaccacaatttgtatattattagcttaatacaagagttgcacggctgtcaatgtcgtg
agattttggttagttccataattaacgtaaacccttactttatttatattataaagtagt

>VL_SSU_42_itermutas
ctagttgcattaaattcgattaattcgaagttattgcagcatcgactatgtcgaataaag
ttctaggtagagttatgataatgacattttctatctatgtgtcttgaccaaatcacgtgc
cagcagtcgcggtaatacgtggaagactagtgttattcatctttaataggtttaaagggt
acttagacggtatttttagcccaaataaaaacaaagggtactaattatactagagtttta
tgagtggggggtgcgtacgagtggtgtagagatgaaattctgtcataccattatgacagg
cgacggcgaaagcaacctttagttaaaaactgacgttaaaggacgaaggctttgtatcac
caacaggattagatacccaagcagtctaagcagacaattatgaatgccatagataagaaa
tccatagataaagaagaaaacatgtacttttcagaatgccctttttgggcattggtttat
taaaataaacttctcctcttcacttcttcatttattgaagaaagagagaagtcgagatga
aaaaaatggctcgtaatcttatctatcatcatcatctttcagatgatgaagaatacattt
cttttagacatcgactatgtcgaagttaacaaaaaaagaagt--aggattttttgtctat
aaatgaaagtgtaagcattccacctcaagagtaaagtggcaacgcacaaactgaaatcat
tagaccgtttctgaaaccagtagtgaagtatgttgtttaatttgatggtccgcaaaaaac
cttaccacaatttgtatattattagcttaatacaagagttgcacggctgtcaatgtcgtg
agattttggttagttccataattaacgtnaacccttactttanttatattataaagtagn

>VEL_52_itermutas_JV2151
ctagttgcattaaattcgattaattcgaagttattgcagcatcgactatgtcgaataaag
ttctaggtagagttatgataatgacattttctatctatgtgtcttgaccaaatcacgtgc
cagcagtcgcggtaatacgtggaagactagtgttattcatctttaataggtttaaagggt
acttagacggtatttttagcccaaataaaaacaaagggtactaattatactagagtttaa
tgagtggggggtgcgtacgaatggtgtagagatgaaattctgtcataccattatgacagg
cgacggcgaaagcaacctttagttaaaaactgacgttaaaggacgaaggctttgtatcac
caacaggattagatacccaagcagtctaagcagacaattatgaatgccatagataagaaa
tccatagataaagaagaaaacatgtacttttcagaatgccctatttgggcattggtttat
taaaataaacttctcctcttcacttcttcatttattggagaaagagagaagtcgagatga
aaaaaatggctcgtaatcttatctatcatcatcatctttcagatgatgaagaatacattt
cttttagacatcgactatgtcgaagttaacaaaaaaagaaat--aggattttttgtctat
aaatgaaagtgtaagcattccacctcaagagtaaagtggcaacgcacaaactgaaatcat
tagaccgtttctgaaaccagtagtgaagtatgttgtttaatttgatggtccgcaaaaaac
cttaccacaatttgtatattattagcttaatacaagagttgcacggctgtcaatgtcgtg
agattttggttagttccataattaacgtaaacccttactttatttatattataaagtagt

>SSU_VL29_itermutas_GZU280656
ctagttgcattaaattcgattaattcgaagttattgcagcatcgactatgtcgaataaag
ttctaggtagagttatgataatgacattttctatctatgtgtcttgaccaaatcacgtgc
cagcagtcgcggtaatacgtggaagactagtgttattcatctttaataggtttaaagggt
acttagacggtatttttagcccaaataaaaacaaagggtactaattatactagagtttta
tgagaggggggtgcgtacgaatggtgtagagatgaaattctgtcataccattatgacagg
cgacggcgaaagcaacctttagttaaaaactgacgttaaaggacgaaggctttgtatcac
caacaggattagatacccaagcagtctaagcagacaattatgaatgccatagataagaaa
tccatggataaagaagaaaacatgtacttttcagaatgccctatttgggcattggtttat
taaaataaacttc------------------------------------agtcgagatga
aaagaatggctcgtaatcttatctatcatcatcatctttcagatgatgaagaatacattt
cttttagacatcgactatgtcgaagttaacaaaaaaagaaat--aggattttttgtctat
aaatgaaagtgtaagcattccacctcaagagtaaagtggcaacgcacaaactgaaatcat
tagaccgtttctgaaaccagtagtgaagtatgttgtttaatttgatggtccgcaaaaaac
cttaccacaatttgtatattattagcttaatacaagagttgcacggctgtcaatgtcgtg
agattttggttagttccataattaacgtaaacccttactttatttatattataaagtagt

>zz_46_mtSSU1_
ctagttgcattaaattcgattaattcgaagttattgcagcatcgactatgtcgaataaag
ttctaggtagagttatgataatgacattttctatctatgtgtcttgaccaaatcacgtgc
cagcagtcgcggtaatacgtggaagactagtgttattcatctttaataggtttaaagggt
acttagacggtatttttagcccaaataaaaacaaagggtactaattatactagagtttta
tgagaggggggtgcgtacgaatggtgtagagatgaaattctgtcataccattatgacagg
cgacggcgaaagcaacctttagttaaaaactgacgttaaaggacgaaggctttgtatcac
caacaggattagatacccaagcagtctaagcagacaattatgaatgccatagataagaaa
tccatggataaagaagaaaacatgtacttttcagaatgccctatttgggcattggtttat
taaaataaacttc------------------------------------agtcgagatga
aaagaatggctcgtaatcttatctatcatcatcatctttcagatgatgaagaatacattt
cttttagacatcgactatgtcgaagttaacaaaaaaagaaat--aggattttttgtctat
aaatgaaagtgtaagcattccacctcaagagtaaagtggcaacgcacaaactgaaatcat
tagaccgtttctgaaaccagtagtgaagtatgttgtttaatttgatggtccgcaaaaaac
cttaccacaatttgtatattattagcttaatacaagagttgcacggctgtcaatgtcgtg
agattttggttagttccataattaacgtaaacccttactttatttatattataaagtagt

>zz_49_mtSSU1
ctagttgcattaaattcgattaattcgaagttattgcagcatcgactatgtcgaataaag
ttctaggtagagttatgataatgacattttctatctatgtgtcttgaccaaatcacgtgc
cagcagtcgcggtaatacgtggaagactagtgttattcatctttaataggtttaaagggt
acttagacggtatttttagcccaaataaaaacaaagggtactaattatactagagtttta
tgagaggggggtgcgtacgaatggtgtagagatgaaattctgtcataccattatgacagg
cgacggcgaaagcaacctttagttaaaaactgacgttaaaggacgaaggctttgtatcac
caacaggattagatacccaagcagtctaagcagacaattatgaatgccatagataagaaa
tccatggataaagaagaaaacatgtacttttcagaatgccctatttgggcattggtttat
taaaataaacttc------------------------------------agtcgagatga
aaagaatggctcgtaatcttatctatcatcatcatctttcagatgatgaagaatacattt
cttttagacatcgactatgtcgaagttaacaaaaaaagaaat--aggattttttgtctat
aaatgaaagtgtaagcattccacctcaagagtaaagtggcaacgcacaaactgaaatcat
tagaccgtttctgaaaccagtagtgaagtatgttgtttaatttgatggtccgcaaaaaac
cttaccacaatttgtatattattagcttaatacaagagttgcacggctgtcaatgtcgtg
agattttggttagttccataattaacgtaaacccttactttatttatattataaagtagt

>zz_71_mtSSU1_
ctagttgcattaaattcgattaattcgaagttattgcagcatcgactatgtcgaataaag
ttctaggtagagttatgataatgacattttctatctatgtgtcttgaccaaatcacgtgc
cagcagtcgcggtaatacgtggaagactagtgttattcatctttaataggtttaaagggt
acttagacggtatttttagcccaaataaaaacaaagggtactaattatactagagtttta
tgagaggggggtgcgtacgaatggtgtagagatgaaattctgtcataccattatgacagg
cgacggcgaaagcaacctttagttaaaaactgacgttaaaggacgaaggctttgtatcac
caacaggattagatacccaagcagtctaagcagacaattatgaatgccatagataagaaa
tccatggataaagaagaaaacatgtacttttcagaatgccctatttgggcattggtttat
taaaataaacttc------------------------------------agtcgagatga
aaagaatggctcgtaatcttatctatcatcatcatctttcagatgatgaagaatacattt
cttttagacatcgactatgtcgaagttaacaaaaaaagaaat--aggattttttgtctat
aaatgaaagtgtaagcattccacctcaagagtaaagtggcaacgcacaaactgaaatcat
tagaccgtttctgaaaccagtagtgaagtatgttgtttaatttgatggtccgcaaaaaac
cttaccacaatttgtatattattagcttaatacaagagttgcacggctgtcaatgtcgtg
agattttggttagttccataattaacgtaaacccttactttatttatattataaagtagt

>zz_72_mtSSU1_
ctagttgcatt-aattcgattaattcgaagttattgcagcatcgactatgtcgaataaag
ttctaggtagagttatgataatgacattttctatctatgtgtcttgaccaaatcacgtgc
cagcagtcgcggtaatacgtggaagactagtgttattcatctttaataggtttaaagggt
acttagacggtatttttagcccaaataaaaacaaagggtactaattatactagagtttta
tgagaggggggtgcgtacgaatggtgtagagatgaaattctgtcataccattatgacagg
cgacggcgaaagcaacctttagttaaaaactgacgttaaaggacgaaggctttgtatcac
caacaggattagatacccaagcagtctaagcagacaattatgaatgccatagataagaaa
tccatggataaagaagaaaacatgtacttttcagaatgccctatttgggcattggtttat
taaaataaacttc------------------------------------agtcgagatga
aaagaatggctcgtaatcttatctatcatcatcatctttcagatgatgaagaatacattt
cttttagacatcgactatgtcgaagttaacaaaaaaagaaat--aggattttttgtctat
aaatgaaagtgtaagcattccacctcaagagtaaagtggcaacgcacaaactgaaatcat
tagaccgtttctgaaaccagtagtgaagtatgttgtttaatttgatggtccgcaaaaaac
cttaccacaatttgtatattattagcttaatacaagagttgcacggctgtcaatgtcgtg
agattttggttagttccataattaacgtaaacccttactttatttatattataaagtagt

>zz_74_mtSSU1_
ctagttgcattaaattcgattaattcgaagttattgcagcatcgactatgtcgaataaag
ttctaggtagagttatgataatgacattttctatctatgtgtcttgaccaaatcacgtgc
cagcagtcgcggtaatacgtggaagactagtgttattcatctttaataggtttaaagggt
acttagacggtatttttagcccaaataaaaacaaagggtactaattatactagagtttta
tgagaggggggtgcgtacgaatggtgtagagatgaaattctgtcataccattatgacagg
cgacggcgaaagcaacctttagttaaaaactgacgttaaaggacgaaggctttgtatcac
caacaggattagatacccaagcagtctaagcagacaattatgaatgccatagataagaaa
tccatggataaagaagaaaacatgtacttttcagaatgccctatttgggcattggtttat
taaaataaacttc------------------------------------agtcgagatga
aaagaatggctcgtaatcttatctatcatcatcatctttcagatgatgaagaatacattt
cttttagacatcgactatgtcgaagttaacaaaaaaagaaat--aggattttttgtctat
aaatgaaagtgtaagcattccacctcaagagtaaagtggcaacgcacaaactgaaatcat
tagaccgtttctgaaaccagtagtgaagtatgttgtttaatttgatggtccgcaaaaaac
cttaccacaatttgtatattattagcttaatacaagagttgcacggctgtcaatgtcgtg
agattttggttagttccataattaacgtaaacccttactttatttatattataaagtagt

>zz_73_mtSSU1_
nnnnntgcattaaattcgattaattcgaagttattgcagcatcgactatgtcgaataaag
ttctaggtagagttatgataatgacattttctatctatgtgtcttgaccaaatcacgtgc
cagcagtcgcggtaatacgtggaagactagtgttattcatctttaataggtttaaagggt
acttagacggtatttttagcccaaataaaaacaaagggtactaattatactagagtttta
tgagaggggggtgcgtacgaatggtgtagagatgaaattctgtcataccattatgacagg
cgacggcgaaagcaacctttagttaaaaactgacgttaaaggacgaaggctttgtatcac
caacaggattagatacccaagcagtctaagcagacaattatgaatgccatagataagaaa
tccatggataaagaagaaaacatgtacttttcagaatgccctatttgggcattggtttat
taaaataaacttc------------------------------------agtcgagatga
aaagaatggctcgtaatcttatctatcatcatcatctttcagatgatgaagaatacattt
cttttagacatcgactatgtcgaagttaacaaaaaaagaaat--aggattttttgtctat
aaatgaaagtgtaagcattccacctcaagagtaaagtggcaacgcacaaactgaaatcat
tagaccgtttctgaaaccagtagtgaagtatgttgtttaatttgatggtccgcaaaaaac
cttaccacaatttgtatattattagcttaatacaagagttgcacggctgtcaatgtcgtg
agattttggttagttccataattaacgtaaacccttactttatttatattataaagtagt

>zz_40_mtSSU1_
ctagttgccttaaattcgattaattcgaagttattgcagcatcgactatgtcgaataaag
ttctaggtagagttatgataatgacattttctatctatgtgtcttgaccaaatcacgtgc
cagcagtcgcggtaatacgtggaagactagtgttattcatctttaataggtttaaagggt
acttagacggtatttttagcccaaataaaaacaaagggtactaattatactagagtttta
tgagaggggggtgcgtacgaatggtgtagagatgaaattctgtcataccattatgacagg
cgacggcgaaagcaacctttagttaaaaactgacgttaaaggacgaaggctttgtatcac
caacaggattagatacccaagcagtctaagcagacaattatgaatgccatagataagaaa
tccatggataaagaagaaaacatgtacttttcagaatgccctatttgggcattggtttat
taaaataaacttc------------------------------------agtcgagatga
aaagaatggctcgtaatcttatctatcatcatcatctttcagatgatgaagaatacattt
cttttagacatcgactatgtcgaagttaacaaaaaaagaaat--aggattttttgtctat
aaatgaaagtgtaagcattccacctcaagagtaaagtggcaacgcacaaactgaaatcat
tagaccgtttctgaaaccagtagtgaagtatgttgtttaatttgatggtccgcaaaaaac
cttaccacaatttgtatattattagcttaatacaagagttgcacggctgtcaatgtcgtg
agattttggttagttccataattaacgtaaacccttactttatttatattataaagtagt

>VL_47_Itermutas_sipma59827
ctagttgcattaaattcgattaattcgaagttattgcagcatcgactatgtcgaataaag
ttctaggtagagttatgataatgacattttctatctatgtgtcttgaccaaatcacgtgc
cagcagtcgcggtaatacgtggaagactagtgttattcatctttaataggtttaaagggt
acttagacggtatttttagcccaaataaaaacaaagggtactaattatactagagtttaa
tgagtggggggtgcgtacgagtggtgtagagatgaaattctgtcataccattatgacagg
cgacggcgaaagcaacctttagttaaaaactgacgttaaaggacgaaggctttgtatcac
caacaggattagatacccaagcagtctaagcagacaattatgaatgccatagataagaaa
tccatagataaagaagaaaacatgtacttttcagaatgccctttttgggcattggtttat
taaaataaacttctcctcttcacttcttcatttattgaagaaagagagaagtcgagatga
aaaaaatggctcgtaatcttatctatcatcatcatctttcagatgatgaagaatacattt
cttttagacatcgactatgtcgaagttaacaaaaaaagaaat--aggattttttgtctat
aaatgaaagtgtaagcattccacctcaagagtaaagtggcaacgcacaaactgaaatcat
tagaccgtttctgaaaccagtagtgaagtatgttgtttaatttgatggtccgcaaaaaac
cttaccacaatttgtatattattagcttaatacaagagttgcacggctgtcaatgtcgtg
agattttg-ttagttccataattaacgtaaacccttactttatttatattataaagtagt

>zz_8209_mtSSU1_
ctagttgcattaaattcgattaattcgaagttattgcagcatcgactatgtcgaataaag
ttctaggtagagttatgataatgacattttctatctatgtgtcttgaccaaatcacgtgc
cagcagtcgcggtaatacgtggaagactagtgttattcatctttaataggtttaaagggt
acttagacggtatttttagcccaaataaaaacaaagggtactaattatactagagtttaa
tgagtggggggtgcgtacgaatggtgtagagatgaaattctgtcataccattatgacagg
cgacggcgaaagcaacctttagttaaaaactgacgttaaaggacgaaggctttgtatcac
caacaggattagatacccaagcagtctaagcagacaattatgaatgccatagataagaaa
tccatggataaagaagaaaacatgtacttttcagaatgccctttttgggcattggtttat
taaaataaacttctcctcttc-----------------------agagaagtcgagatga
aaagaatggctcgtaatcttatctatcatcatcatctgaaagatgatgaagaatacattt
cttttagacatcgactatgtcgaagttaacaaaaaaagaaataaaggattttttgtctat
aaatgaaagtgtaagcattccacctcaagagtaaagtggcaacgcacaaactgaaatcat
tagaccgtttctgaaaccagtagtgaagtatgttgtttaatttgatggtccgcaaaaaac
cttaccacaatttgtatattattagcttaatacaagagttgcacggctgtcaatgtcgtg
agattttggttagttccataattaacgtaaacccttactttacttatattataaagtagt

>zz_8214_mtSSU1_
ctagttgcattaaattcgattaattcgaagttattgcagcatcgactatgtcgaataaag
ttctaggtagagttatgataatgacattttctatctatgtgtcttgaccaaatcacgtgc
cagcagtcgcggtaatacgtggaagactagtgttattcatctttaataggtttaaagggt
acttagacggtatttttagcccaaataaaaacaaagggtactaattatactagagtttaa
tgagtggggggtgcgtacgaatggtgtagagatgaaattctgtcataccattatgacagg
cgacggcgaaagcaacctttagttaaaaactgacgttaaaggacgaaggctttgtatcac
caacaggattagatacccaagcagtctaagcagacaattatgaatgccatagataagaaa
tccatggataaagaagaaaacatgtacttttcagaatgccctttttgggcattggtttat
taaaataaacttctcctcttc-----------------------agagaagtcgagatga
aaagaatggctcgtaatcttatctatcatcatcatctgaaagatgatgaagaatacattt
cttttagacatcgactatgtcgaagttaacaaaaaaagaaataaaggattttttgtctat
aaatgaaagtgtaagcattccacctcaagagtaaagtggcaacgcacaaactgaaatcat
tagaccgtttctgaaaccagtagtgaagtatgttgtttaatttgatggtccgcaaaaaac
cttaccacaatttgtatattattagcttaatacaagagttgcacggctgtcaatgtcgtg
agattttggttagttccataattaacgtaaacccttactttatttatattataaagtagt

>zz_8216_mtSSU1
ctagttgcattaaattcgattaattcgaagttattgcagcatcgactatgtcgaataaag
ttctaggtagagttatgataatgacattttctatctatgtgtcttgaccaaatcacgtgc
cagcagtcgcggtaatacgtggaagactagtgttattcatctttaataggtttaaagggt
acttagacggtatttttagcccaaataaaaacaaagggtactaattatactagagtttaa
tgagtggggggtgcgtacgaatggtgtagagatgaaattctgtcataccattatgacagg
cgacggcgaaagcaacctttagttaaaaactgacgttaaaggacgaaggctttgtatcac
caacaggattagatacccaagcagtctaagcagacaattatgaatgccatagataagaaa
tccatggataaagaagaaaacatgtacttttcagaatgccctttttgggcattggtttat
taaaataaacttctcctcttc-----------------------agagaagtcgagatga
aaagaatggctcgtaatcttatctatcatcatcatctgaaagatgatgaagaatacattt
cttttagacatcgactatgtcgaagttaacaaaaaaagaaataaaggattttttgtctat
aaatgaaagtgtaagcattccacctcaagagtaaagtggcaacgcacaaactgaaatcat
tagaccgtttctgaaaccagtagtgaagtatgttgtttaatttgatggtccgcaaaaaac
cttaccacaatttgtatattattagcttaatacaagagttgcacggctgtcaatgtcgtg
agattttggttagttccataattaacgtaaacccttactttatttatattataaagtagt

>zz_8217_mtSSU1_
ctagttgcattaaattcgattaattcgaagttattgcagcatcgactatgtcgaataaag
ttctaggtagagttatgataatgacattttctatctatgtgtcttgaccaaatcacgtgc
cagcagtcgcggtaatacgtggaagactagtgttattcatctttaataggtttaaagggt
acttagacggtatttttagcccaaataaaaacaaagggtactaattatactagagtttaa
tgagtggggggtgcgtacgaatggtgtagagatgaaattctgtcataccattatgacagg
cgacggcgaaagcaacctttagttaaaaactgacgttaaaggacgaaggctttgtatcac
caacaggattagatacccaagcagtctaagcagacaattatgaatgccatagataagaaa
tccatggataaagaagaaaacatgtacttttcagaatgccctttttgggcattggtttat
taaaataaacttctcctcttc-----------------------agagaagtcgagatga
aaagaatggctcgtaatcttatctatcatcatcatctgaaagatgatgaagaatacattt
cttttagacatcgactatgtcgaagttaacaaaaaaagaaataaaggattttttgtctat
aaatgaaagtgtaagcattccacctcaagagtaaagtggcaacgcacaaactgaaatcat
tagaccgtttctgaaaccagtagtgaagtatgttgtttaatttgatggtccgcaaaaaac
cttaccacaatttgtatattattagcttaatacaagagttgcacggctgtcaatgtcgtg
agattttggttagttccataattaacgtaaacccttactttatttatattataaagtagt

>zz_8221_mtSSU1_
ctagttgcattaaattcgattaattcgaagttattgcagcatcgactatgtcgaataaag
ttctaggtagagttatgataatgacattttctatctatgtgtcttgaccaaatcacgtgc
cagcagtcgcggtaatacgtggaagactagtgttattcatctttaataggtttaaagggt
acttagacggtatttttagcccaaataaaaacaaagggtactaattatactagagtttaa
tgagtggggggtgcgtacgaatggtgtagagatgaaattctgtcataccattatgacagg
cgacggcgaaagcaacctttagttaaaaactgacgttaaaggacgaaggctttgtatcac
caacaggattagatacccaagcagtctaagcagacaattatgaatgccatagataagaaa
tccatggataaagaagaaaacatgtacttttcagaatgccctttttgggcattggtttat
taaaataaacttctcctcttc-----------------------agagaagtcgagatga
aaagaatggctcgtaatcttatctatcatcatcatctgaaagatgatgaagaatacattt
cttttagacatcgactatgtcgaagttaacaaaaaaagaaataaaggattttttgtctat
aaatgaaagtgtaagcattccacctcaagagtaaagtggcaacgcacaaactgaaatcat
tagaccgtttctgaaaccagtagtgaagtatgttgtttaatttgatggtccgcaaaaaac
cttaccacaatttgtatattattagcttaatacaagagttgcacggctgtcaatgtcgtg
agattttggttagttccataattaacgtaaacccttactttatttatattataaagtagt

>SSU_VL27_itermuta_roux25602
ctagttgcattaaattcgattaattcgaagttattgcagcatcgactatgtcgaataaag
ttctaggtagagttatgataatgacattttctatctatgtgtcttgaccaaatcacgtgc
cagcagtcgcggtaatacgtggaagactagtgttattcatctttaataggtttaaagggt
acttagacggtatttttagcccaaataaaaacaaagggtactaattatactagagtttta
tgagtggggggtgcgtacgaatggtgtagagatgaaattctgtcataccattatgacagg
cgacggcgaaagcaacctttagttaaaaactgacgttaaaggacgaaggctttgtatcac
caacaggattagatacccaagcagtctaagcagacaattatgaatgccatagataagaaa
tccatggataaagaagaaaacatgtacttttcagaatgccctttttgggcattggtttat
taaaataaacttctcctcttcacttcttcatttattgaagaaagagagaagtcgagatga
aaagaatggctcgtaatcttatctatcatcatcatctttcagatgatgatgaatacattt
cttttagacagcgactatgtcgaagttaacaaaaaaagaaataaaggattttttgtctat
aaatgaaagtgtaagcattccacctcaagagtaaagtggcaacgcacaaactgaaatcat
tagaccgtttctgaaaccagtagtgaagtatgttgtttaatttgatggtccgcaaaaaac
cttaccacaatttgtatattattagcttaatacaagagttgcacggctgtcaatgtcgtg
agattttggttagttccataattaacgtaaacccttactttatttatattataaagtagt

>VLSSU03_domi5
ctagttgcattaaattcgattaattcgaagttattgcagcatcgactatgtcgaataaag
ttctaggtagagttatgataatgacattttctatctatgtgtcttgaccaaatcacgtgc
cagcagtcgcggtaatacgtggaagactagtgttattcatctttaataggtttaaagggt
acttagacggtatttttagcccaaataaaaacaaagggtactaattatactagagtttta
tgagtggggggtgcgtacgaatggtgtagagatgaaattctgtcataccattatgacagg
cgacggcgaaagcaacctttagttaaaaactgacgttaaaggacgaaggctttgtatcac
caacaggattagatacccaagcagtctgagcagacaattatgaatgccatagataagaaa
tccatggataaagaagaaaacatgtacttttcagaatgccctttttgggcattggtttat
taaaataaacttctcctcttcacttcttcatttattgaagaaagagagaagtcgagatga
aaagaatggctcgtaatcttatctatcatcatcatctttcagatgatgatgaatacattt
cttttagacagcgactatgtcgaagttaacaaaaaaagaaataaaggattttttgtctat
aaatgaaagtgtaagcattccacctcaagagtaaagtggcaacgcacaaactgaaatcat
tagaccgtttctgaaaccagtagtgaagtatgttgtttaatttgatggtccgcaaaaaac
cttaccacaatttgtatattattagcttaatacaagagttgcacggctgtcaatgtcgtg
agattttggttagttccataattaacgtaaacccttactttatttatattataaagtagt

>VLSSU10_domi_VL253
ctagttgcattaaattcgattaattcgaagttattgcagcatcgactatgtcgaataaag
ttctaggtagagttatgataatgacattttctatctatgtgtcttgaccaaatcacgtgc
cagcagtcgcggtaatacgtggaagactagtgttattcatctttaataggtttaaagggt
acttagacggtatttttagcccaaataaaaacaaagggtactaattatactagagtttta
tgagtggggggtgcgtacgaatggtgtagagatgaaattctgtcataccattatgacagg
cgacggcgaaagcaacctttagttaaaaactgacgttaaaggacgaaggctttgtatcac
caacaggattagatacccaagcagtctgagcagacaattatgaatgccatagataagaaa
tccatggataaagaagaaaacatgtacttttcagaatgccctttttgggcattggtttat
taaaataaacttctcctcttcacttcttcatttattgaagaaagagagaagtcgagatga
aaagaatggctcgtaatcttatctatcatcatcatctttcagatgatgatgaatacattt
cttttagacagcgactatgtcgaagttaacaaaaaaagaaataaaggattttttgtctat
aaatgaaagtgtaagcattccacctcaagagtaaagtggcaacgcacaaactgaaatcat
tagaccgtttctgaaaccagtagtgaagtatgttgtttaatttgatggtccgcaaaaaac
cttaccacaatttgtatattattagcttaatacaagagttgcacggctgtcaatgtcgtg
agattttggttagttccataattaacgtaaacccttactttatttatattataaagtagt

>VLSSU04_itermutas_ZP15987
ctagttgcattaaattcgattaattcgaagttattgcagcatcgactatgtcgaataaag
ttctaggtagagttatgataatgacattttctatctatgtgtcttgaccaaatcacgtgc
cagcagtcgcggtaatacgtggaagactagtgttattcatctttaataggtttaaagggt
acttagacggtatttttagcccaaataaaaacaaagggtactaattatactagagtttta
tgagtggggggtgcgtacgaatggtgtagagatgaaattctgtcataccattatgacagg
cgacggcgaaagcaacctttagttaaaaactgacgttaaaggacgaaggctttgtatcac
caacaggattagatacccaagcagtctaagcagacaattatgaatgccatagataagaaa
tccatggataaagaagaaaacatgtacttttcagaatgccctttttgggcattggtttat
taaaataaacttctcctcttcacttcttcatttattgaagaaagagagaagtcgagatga
aaagaatggctcgtaatcttatctatcatcatcatctttcagatgatgatgaatacattt
cttttagacagcgactatgtcgaagttaacaaaaaaagaaataaaggattttttgtctat
aaatgaaagtgtaagcattccacctcaagagtaaagtggcaacgcacaaactgaaatcat
tagaccgtttctgaaaccagtagtgaagtatgttgtttaatttgatggtccgcaaaaaac
cttaccacaatttgtatattattagcttaatacaagagttgcacggctgtcaatgtcgtg
agattttggttagttccataattaacgtaaacccttactttatttatattataaagtagt

>VZ1_domi1
nnnnnnnnnnnnnnnnnnnnnnnnnnnnnnnnnnnnnnnnnnnnnnnnnnnnnnnnnnnn
nnnnnnnnnnnnnnnnnnnnnnnnnnnnnnnnnnnnnnnnnnnnnnnnnnnnnnnnnnnn
nnnnnnnnnnnnnnnnnnnnnnnnnnnnnnnnnnnnnnnnnnnnnnnnnnnnnnnnnnnn
nnnnnnnnnnnnnnnnnnnnnnnnnnnnnnnnnnnnnnnnnnnnnnnnnnnnnnnnnnnn
nnnnnnnnnnnnnnnnnnnnnnnnnnnnnnnnnnnnnnnnnnnnnnnnnnnnnnnnnnnn
nnnnnnnnnnnnnnnnnnnnnnnnnnnnnnnnnnnnnnnnnnnnnnnnnnnnnnnnnnnn
nnnnnnnnnnnnnnncccaagcagtctgagcagacaattatgaatgccatagataagaaa
tccatggataaagaagaaaacatgtacttttcagaatgccctttttgggcattggtttat
taaaataaacttctcctcttcacttcttcatttattgaagaaagagagaagtcgagatga
aaagaatggctcgtaatcttatctatcatcatcatctttcagatgatgatgaatacattt
cttttaaacagcgactatgtcgaagttaacaaaaaaagaaataaaggattttttgtctat
aaatgaaagtgtaagcattccacctcaagagtaaagtggcaacgcacaaactgaaatcat
taaaccgtttctgaaaccagtagtgaagtatgttgtttaatttgatggtccgcaaaaaac
cttaccacaatttgtatattattagcttaatacaagagttgcacggctgtcaatgtcgtg
agattttggttagttccataattaacgtaaacccttactttatttatattataaagtagt

>VZ2_domi2
nnnnnnnnnnnnnnnnnnnnnnnnnnnnnnnnnnnnnnnnnnnnnnnnnnnnnnnnnnnn
nnnnnnnnnnnnnnnnnnnnnnnnnnnnnnnnnnnnnnnnnnnnnnnnnnnnnnnnnnnn
nnnnnnnnnnnnnnnnnnnnnnnnnnnnnnnnnnnnnnnnnnnnnnnnnnnnnnnnnnnn
nnnnnnnnnnnnnnnnnnnnnnnnnnnnnnnnnnnnnnnnnnnnnnnnnnnnnnnnnnnn
nnnnnnnnnnnnnnnnnnnnnnnnnnnnnnnnnnnnnnnnnnnnnnnnnnnnnnnnnnnn
nnnnnnnnnnnnnnnnnnnnnnnnnnnnnnnnnnnnnnnnnnnnnnnnnnnnnnnnnnnn
nnnnnnnnnnnnnnncccaagcagtctgagcagacaattatgaatgccatagataagaaa
tccatggataaagaagaaaacatgtacttttcagaatgccctttttgggcattggtttat
taaaataaacttctcctcttcacttcttcatttattgaagaaagagagaagtcgagatga
aaagaatggctcgtaatcttatctatcatcatcatctttcagatgatgatgaatacattt
cttttaaacagcgactatgtcgaagttaacaaaaaaagaaataaaggattttttgtctat
aaatgaaagtgtaagcattccacctcaagagtaaagtggcaacgcacaaactgaaatcat
taaaccgtttctgaaaccagtagtgaagtatgttgtttaatttgatggtccgcaaaaaac
cttaccacaatttgtatattattagcttaatacaagagttgcacggctgtcaatgtcgtg
agattttggttagttccataattaacgtaaacccttactttatttatattataaagtagt

>VZ3_domi3
nnnnnnnnnnnnnnnnnnnnnnnnnnnnnnnnnnnnnnnnnnnnnnnnnnnnnnnnnnnn
nnnnnnnnnnnnnnnnnnnnnnnnnnnnnnnnnnnnnnnnnnnnnnnnnnnnnnnnnnnn
nnnnnnnnnnnnnnnnnnnnnnnnnnnnnnnnnnnnnnnnnnnnnnnnnnnnnnnnnnnn
nnnnnnnnnnnnnnnnnnnnnnnnnnnnnnnnnnnnnnnnnnnnnnnnnnnnnnnnnnnn
nnnnnnnnnnnnnnnnnnnnnnnnnnnnnnnnnnnnnnnnnnnnnnnnnnnnnnnnnnnn
nnnnnnnnnnnnnnnnnnnnnnnnnnnnnnnnnnnnnnnnnnnnnnnnnnnnnnnnnnnn
nnnnnnnnnnnnnnncccaagcagtctgagcagacaattatgaatgccatagataagaaa
tccatggataaagaagaaaacatgtacttttcagaatgccctttttgggcattggtttat
taaaataaacttctcctcttcacttcttcatttattgaagaaagagagaagtcgagatga
aaagaatggctcgtaatcttatctatcatcatcatctttcagatgatgatgaatacattt
cttttaaacagcgactatgtcgaagttaacaaaaaaagaaataaaggattttttgtctat
aaatgaaagtgtaagcattccacctcaagagtaaagtggcaacgcacaaactgaaatcat
taaaccgtttctgaaaccagtagtgaagtatgttgtttaatttgatggtccgcaaaaaac
cttaccacaatttgtatattattagcttaatacaagagttgcacggctgtcaatgtcgtg
agattttggttagttccataattaacgtaaacccttactttatttatattataaagtagt

>VZ4_domi4
nnnnnnnnnnnnnnnnnnnnnnnnnnnnnnnnnnnnnnnnnnnnnnnnnnnnnnnnnnnn
nnnnnnnnnnnnnnnnnnnnnnnnnnnnnnnnnnnnnnnnnnnnnnnnnnnnnnnnnnnn
nnnnnnnnnnnnnnnnnnnnnnnnnnnnnnnnnnnnnnnnnnnnnnnnnnnnnnnnnnnn
nnnnnnnnnnnnnnnnnnnnnnnnnnnnnnnnnnnnnnnnnnnnnnnnnnnnnnnnnnnn
nnnnnnnnnnnnnnnnnnnnnnnnnnnnnnnnnnnnnnnnnnnnnnnnnnnnnnnnnnnn
nnnnnnnnnnnnnnnnnnnnnnnnnnnnnnnnnnnnnnnnnnnnnnnnnnnnnnnnnnnn
nnnnnnnnnnnnnnncccaagcagtctgagcagacaattatgaatgccatagataagaaa
tccatggataaagaagaaaacatgtacttttcagaatgccctttttgggcattggtttat
taaaataaacttctcctcttcacttcttcatttattgaagaaagagagaagtcgagatga
aaagaatggctcgtaatcttatctatcatcatcatctttcagatgatgatgaatacattt
cttttaaacagcgactatgtcgaagttaacaaaaaaagaaataaaggattttttgtctat
aaatgaaagtgtaagcattccacctcaagagtaaagtggcaacgcacaaactgaaatcat
tagaccgtttctgaaaccagtagtgaagtatgttgtttaatttgatggtccgcaaaaaac
cttaccacaatttgtatattattagcttaatacaagagttgcacggctgtcaatgtcgtg
agattttggttagttccataattaacgtaaacccttactttatttatattataaagtagt

>zz_21_mtSSU1_
ctagttgcattaaattcgattaattcgaagttattgcagcatcgactatgtcgaataaag
ttctaggtagagttatgataatgacattttctatctatgtgtcttgaccaaatcacgtgc
cagcagtcgcggtaatacgtggaagactagtgttattcatctttaataggtttaaagggt
acttagacggtatttttagcccaaataaaaacaaagggtactaattatactagagtttta
tgagaggggggtgcgtacgaatggtgtagagatgaaattctgtcataccattatgacagg
cgacggcgaaagcaacctttagttaaaaactgacgttaaaggacgaaggctttgtatcac
caacaggattagatacccaagcagtctaagcagacaattatgaatgccatagataagaaa
tccatggataaagaagaaaacatg---ttttcagaatgccctttttgggcattggtttat
taaaataaacttctcctcttcacttcttcatttcttgaagaaagagagaagtcgagatga
aaagaatggctcgtaatcttatctatcatcatcatctttcagatgatgatgaatacattt
cttttagacagcgactatgtcgaagttaacaaaaaaagaaataaaggattttttgtctat
aaatgaaagtgtaagcattccacctcaagagtaaagtggcaacgcacaaactgaaatcat
tagaccgtttctgaaaccagtagtgaagtatgttgtttaatttgatggtccgcaaaaaac
cttaccacaatttgtatattattagcttaatacaagagttgcacggctgtcaatgtcgtg
agattttggttagttccataattaacgtaaacccttactttatttatattataaagtagt

>zz_39_mtSSU1_
ctagttgcattaaattcgattaattcgaagttattgcagcatcgactatgtcgaataaag
ttctaggtagagttatgataatgacattttctatctatgtgtcttgaccaaatcacgtgc
cagcagtcgcggtaatacgtggaagactagtgttattcatctttaataggtttaaagggt
acttagacggtatttttagcccaaataaaaacaaagggtactaattatactagagtttta
tgagaggggggtgcgtacgaatggtgtagagatgaaattctgtcataccattatgacagg
cgacggcgaaagcaacctttagttaaaaactgacgttaaaggacgaaggctttgtatcac
caacaggattagatacccaagcagtctaagcagacaattatgaatgccatagataagaaa
tccatggataaagaagaaaacatg---ttttcagaatgccctttttgggcattggtttat
taaaataaacttctcctcttcacttcttcatttcttgaagaaagagagaagtcgagatga
aaagaatggctcgtaatcttatctatcatcatcatctttcagatgatgatgaatacattt
cttttagacagcgactatgtcgaagttaacaaaaaaagaaataaaggattttttgtctat
aaatgaaagtgtaagcattccacctcaagagtaaagtggcaacgcacaaactgaaatcat
tagaccgtttctgaaaccagtagtgaagtatgttgtttaatttgatggtccgcaaaaaac
cttaccacaatttgtatattattagcttaatacaagagttgcacggctgtcaatgtcgtg
agattttggttagttccataattaacgtaaacccttactttatttatattataaagtagt

>zz_43_mtSSU1_
ctagttgcattaaattcgattaattcgaagttattgcagcatcgactatgtcgaataaag
ttctaggtagagttatgataatgacattttctatctatgtgtcttgaccaaatcacgtgc
cagcagtcgcggtaatacgtggaagactagtgttattcatctttaataggtttaaagggt
acttagacggtatttttagcccaaataaaaacaaagggtactaattatactagagtttta
tgagaggggggtgcgtacgaatggtgtagagatgaaattctgtcataccattatgacagg
cgacggcgaaagcaacctttagttaaaaactgacgttaaaggacgaaggctttgtatcac
caacaggattagatacccaagcagtctaagcagacaattatgaatgccatagataagaaa
tccatggataaagaagaaaacatg---ttttcagaatgccctttttgggcattggtttat
taaaataaacttctcctcttcacttcttcatttcttgaagaaagagagaagtcgagatga
aaagaatggctcgtaatcttatctatcatcatcatctttcagatgatgatgaatacattt
cttttagacagcgactatgtcgaagttaacaaaaaaagaaataaaggattttttgtctat
aaatgaaagtgtaagcattccacctcaagagtaaagtggcaacgcacaaactgaaatcat
tagaccgtttctgaaaccagtagtgaagtatgttgtttaatttgatggtccgcaaaaaac
cttaccacaatttgtatattattagcttaatacaagagttgcacggctgtcaatgtcgtg
agattttggttagttccataattaacgtaaacccttactttatttatattataaagtagt

>zz_734_mtSSU1_
ctagttgcattaaattcgattaattcgaagttattgcagcatcgactatgtcgaataaag
ttctaggtagagttatgataatgacattttctatctatgtgtcttgaccaaatcacgtgc
cagcagtcgcggtaatacgtggaagactagtgttattcatctttaataggtttaaagggt
acttagacggtatttttagcccaaataaaaacaaagggtactaattatactagagtttta
tgagaggggggtgcgtacgaatggtgtagagatgaaattctgtcataccattatgacagg
cgacggcgaaagcaacctttagttaaaaactgacgttaaaggacgaaggctttgtatcac
caacaggattagatacccaagcagtctaagcagacaattatgaatgccatagataagaaa
tccatggataaagaagaaaacatgtacttttcagaatgccctttttgggcattggtttat
taaaataaacttctcctcttcacttcttcatttcttgaagaaagagagaagtcgagatga
aaagaatggctcgtaatcttatctatcatcatcatctttcagatgatgatgaatacattt
cttttagacagcgactatgtcgaagttaacaaaaaaagaaataaaggattttttgtctat
aaatgaaagtgtaagcattccacctcaagagtaaagtggcaacgcacaaactgaaatcat
tagaccgtttctgaaaccagtagtgaagtatgttgtttaatttgatggtccgcaaaaaac
cttaccacaatttgtata-tattagcttaatacaagagttgcacggctgtcaatgtcgtg
agattttggttagttccataattaacgtaaacccttactttatttatattataaagtagt

>VL_48_itermutas_sipma599969
ctagttgcattaaattcgattaattcgaagttattgcagcatcgactatgtcgaataaag
ttctaggtagagttatgataatgacattttctatctatgtgtcttgaccaaatcacgtgc
cagcagtcgcggtaatacgtggaagactagtgttattcatctttaataggtttaaagggt
acttagacggtatttttagcccaaataaaaacaaagggtactaattatactagagtttta
tgagaggggggtgcgtacgaatggtgtagagatgaaattctgtcataccattatgacagg
cgacggcgaaagcaacctttagttaaaaactgacgttaaaggacgaaggctttgtggcac
caacaggattagatacccaagcagtctaagcagacaattatgaatgccatagataagaaa
cccatggataaagaagaaaacatgtacttttcagaatgccctttttgggcattggtttat
taaaataaacttctcctcttcacttcttcatttcttgaataaagagagaagtcgagatga
aaagaatggctcgtaatcttatctatcatcatcatctttcagatgatgatgaatacattt
cttttagacagcgactatgtcgaagttaacaaaaaaagaaataaaggattttttgtctat
aaatgaaagtgtaagcattccacctcaagagtaaagtggcaacgcacaaactgaaatcat
tagaccgtttctgaaaccagtagtgaagtatgttgtttaatttgatggtccgcaaaaaac
cttaccacaatttgtatattattagcttaatacaagagttgcacggctgtcaatgtcgtg
agattttggttagttccataattaacgtaaacccttactttatttatattataaagtagt

>zz_39711_mtSSU1_
ctagttgcattaaattcgattaattcgaagttattgcagcatcgactatgtcgaataaag
ttctaggtagagttatgataatgacattttctatctatgtgtcttgaccaaatcacgtgc
cagcagtcgcggtaatacgtggaagactagtgttattcatctttaataggtttaaagggt
acttagacggtatttttagcccaaataaaaacaaagggtactaattatactagagtttta
tgagaggggggcgcgtactaatggtgtagagatgaaattctgtcataccattatgacagg
cgacggcgaaagcaacctttagttaaaaactgacgttaaaggacgaaggctttgtgtcac
caacaggattagatacccaagcagtctaagcagacaattatgaatgccatagataagaaa
tccatggataaagaagaaaacatg---ttttcagaatgccctttttgggcattggtttat
taaaataaacttctcctcttcacttcttcatttcttgaagaaagagagaagttgagatga
aaagaatggctcgtaatcttatctatcatcatcatctttcagatgatgaagaatacattt
cttttagacatcgactatgtcgaagttaacaaaaaaagaaataaaggattttttgtctat
aaatgaaagtgtaagcattccacctcaagagtaaagtggcaacgcacaaactgaaatcat
tagaccgtttctgaaaccagtagtgaagtatgttgtttaatttgatggtccgcaaaaaac
cttaccacaatttgtatattattagcttaatacaagagttgcacggctgtcaatgtcgtg
agattttggttagttccataattaacgtaaacccttactttatttatattataaagtagt

>zz_39727_mtSSU1_
ctagttgcattaaattcgattaattcgaagttattgcagcatcgactatgtcgaataaag
ttctaggtagagttatgataatgacattttctatctatgtgtcttgaccaaatcacgtgc
cagcagtcgcggtaatacgtggaagactagtgttattcatctttaataggtttaaagggt
acttagacggtatttttagcccaaataaaaacaaagggtactaattatactagagtttta
tgagaggggggcgcgtactaatggtgtagagatgaaattctgtcataccattatgacagg
cgacggcgaaagcaacctttagttaaaaactgacgttaaaggacgaaggctttgtgtcac
caacaggattagatacccaagcagtctaagcagacaattatgaatgccatagataagaaa
tccatggataaagaagaaaacatg---ttttcagaatgccctttttgggcattggtttat
taaaataaacttctcctcttcacttcttcatttcttgaagaaagagagaagttgagatga
aaagaatggctcgtaatcttatctatcatcatcatctttcagatgatgaagaatacattt
cttttagacatcgactatgtcgaagttaacaaaaaaagaaataaaggattttttgtctat
aaatgaaagtgtaagcattccacctcaagagtaaagtggcaacgcacaaactgaaatcat
tagaccgtttctgaaaccagtagtgaagtatgttgtttaatttgatggtccgcaaaaaac
cttaccacaatttgtatattattagcttaatacaagagttgcacggctgtcaatgtcgtg
agattttggttagttccataattaacgtaaacccttactttatttatattataaagtagt

>zz_39729_mtSSU1_
ctagttgcattaaattcgattaattcgaagttattgcagcatcgactatgtcgaataaag
ttctaggtagagttatgataatgacattttctatctatgtgtcttgaccaaatcacgtgc
cagcagtcgcggtaatacgtggaagactagtgttattcatctttaataggtttaaagggt
acttagacggtatttttagcccaaataaaaacaaagggtactaattatactagagtttta
tgagaggggggcgcgtactaatggtgtagagatgaaattctgtcataccattatgacagg
cgacggcgaaagcaacctttagttaaaaactgacgttaaaggacgaaggctttgtgtcac
caacaggattagatacccaagcagtctaagcagacaattatgaatgccatagataagaaa
tccatggataaagaagaaaacatg---ttttcagaatgccctttttgggcattggtttat
taaaataaacttctcctcttcacttcttcatttcttgaagaaagagagaagttgagatga
aaagaatggctcgtaatcttatctatcatcatcatctttcagatgatgaagaatacattt
cttttagacatcgactatgtcgaagttaacaaaaaaagaaataaaggattttttgtctat
aaatgaaagtgtaagcattccacctcaagagtaaagtggcaacgcacaaactgaaatcat
tagaccgtttctgaaaccagtagtgaagtatgttgtttaatttgatggtccgcaaaaaac
cttaccacaatttgtatattattagcttaatacaagagttgcacggctgtcaatgtcgtg
agattttggttagttccataattaacgtaaacccttactttatttatattataaagtagt

>zz_39744_mtSSU1_
ctagttgcattaaattcgattaattcgaagttattgcagcatcgactatgtcgaataaag
ttctaggtagagttatgataatgacattttctatctatgtgtcttgaccaaatcacgtgc
cagcagtcgcggtaatacgtggaagactagtgttattcatctttaataggtttaaagggt
acttagacggtatttttagcccaaataaaaacaaagggtactaattatactagagtttta
tgagaggggggcgcgtactaatggtgtagagatgaaattctgtcataccattatgacagg
cgacggcgaaagcaacctttagttaaaaactgacgttaaaggacgaaggctttgtgtcac
caacaggattagatacccaagcagtctaagcagacaattatgaatgccatagataagaaa
tccatggataaagaagaaaacatg---ttttcagaatgccctttttgggcattggtttat
taaaataaacttctcctcttcacttcttcatttcttgaagaaagagagaagttgagatga
aaagaatggctcgtaatcttatctatcatcatcatctttcagatgatgaagaatacattt
cttttagacatcgactatgtcgaagttaacaaaaaaagaaataaaggattttttgtctat
aaatgaaagtgtaagcattccacctcaagagtaaagtggcaacgcacaaactgaaatcat
tagaccgtttctgaaaccagtagtgaagtatgttgtttaatttgatggtccgcaaaaaac
cttaccacaatttgtatattattagcttaatacaagagttgcacggctgtcaatgtcgtg
agattttggttagttccataattaacgtaaacccttactttatttatattataaagtagt

>zz_40499_mtSSU1_
ctagttgcattaaattcgattaattcgaagttattgcagcatcgactatgtcgaataaag
ttctaggtagagttatgataatgacattttctatctatgtgtcttgaccaaatcacgtgc
cagcagtcgcggtaatacgtggaagactagtgttattcatctttaataggtttaaagggt
acttagacggtatttttagcccaaataaaaacaaagggtactaattatactagagtttta
tgagaggggggcgcgtactaatggtgtagagatgaaattctgtcataccattatgacagg
cgacggcgaaagcaacctttagttaaaaactgacgttaaaggacgaaggctttgtgtcac
caacaggattagatacccaagcagtctaagcagacaattatgaatgccatagataagaaa
tccatggataaagaagaaaacatg---ttttcagaatgccctttttgggcattggtttat
taaaataaacttctcctcttcacttcttcatttcttgaagaaagagagaagttgagatga
aaagaatggctcgtaatcttatctatcatcatcatctttcagatgatgaagaatacattt
cttttagacatcgactatgtcgaagttaacaaaaaaagaaataaaggattttttgtctat
aaatgaaagtgtaagcattccacctcaagagtaaagtggcaacgcacaaactgaaatcat
tagaccgtttctgaaaccagtagtgaagtatgttgtttaatttgatggtccgcaaaaaac
cttaccacaatttgtatattattagcttaatacaagagttgcacggctgtcaatgtcgtg
agattttggttagttccataattaacgtaaacccttactttatttatattataaagtagt

>zz_40519_mtSSU1_
ctagttgcattaaattcgattaattcgaagttattgcagcatcgactatgtcgaataaag
ttctaggtagagttatgataatgacattttctatctatgtgtcttgaccaaatcacgtgc
cagcagtcgcggtaatacgtggaagactagtgttattcatctttaataggtttaaagggt
acttagacggtatttttagcccaaataaaaacaaagggtactaattatactagagtttta
tgagaggggggcgcgtactaatggtgtagagatgaaattctgtcataccattatgacagg
cgacggcgaaagcaacctttagttaaaaactgacgttaaaggacgaaggctttgtgtcac
caacaggattagatacccaagcagtctaagcagacaattatgaatgccatagataagaaa
tccatggataaagaagaaaacatg---ttttcagaatgccctttttgggcattggtttat
taaaataaacttctcctcttcacttcttcatttcttgaagaaagagagaagttgagatga
aaagaatggctcgtaatcttatctatcatcatcatctttcagatgatgaagaatacattt
cttttagacatcgactatgtcgaagttaacaaaaaaagaaataaaggattttttgtctat
aaatgaaagtgtaagcattccacctcaagagtaaagtggcaacgcacaaactgaaatcat
tagaccgtttctgaaaccagtagtgaagtatgttgtttaatttgatggtccgcaaaaaac
cttaccacaatttgtatattattagcttaatacaagagttgcacggctgtcaatgtcgtg
agattttggttagttccataattaacgtaaacccttactttatttatattataaagtagt

>zz_40725_mtSSU1_
ctagttgcattaaattcgattaattcgaagttattgcagcatcgactatgtcgaataaag
ttctaggtagagttatgataatgacattttctatctatgtgtcttgaccaaatcacgtgc
cagcagtcgcggtaatacgtggaagactagtgttattcatctttaataggtttaaagggt
acttagacggtatttttagcccaaataaaaacaaagggtactaattatactagagtttta
tgagaggggggcgcgtactaatggtgtagagatgaaattctgtcataccattatgacagg
cgacggcgaaagcaacctttagttaaaaactgacgttaaaggacgaaggctttgtgtcac
caacaggattagatacccaagcagtctaagcagacaattatgaatgccatagataagaaa
tccatggataaagaagaaaacatg---ttttcagaatgccctttttgggcattggtttat
taaaataaacttctcctcttcacttcttcatttcttgaagaaagagagaagttgagatga
aaagaatggctcgtaatcttatctatcatcatcatctttcagatgatgaagaatacattt
cttttagacatcgactatgtcgaagttaacaaaaaaagaaataaaggattttttgtctat
aaatgaaagtgtaagcattccacctcaagagtaaagtggcaacgcacaaactgaaatcat
tagaccgtttctgaaaccagtagtgaagtatgttgtttaatttgatggtccgcaaaaaac
cttaccacaatttgtatattattagcttaatacaagagttgcacggctgtcaatgtcgtg
agattttggttagttccataattaacgtaaacccttactttatttatattataaagtagt

>zz_44_mtSSU1_
ctagttgcattaaattcgattaattcgaagttattgcagcatcgactatgtcgaataaag
ttctaggtagagttatgataatgacattttctatctatgtgtcttgaccaaatcacgtgc
cagcagtcgcggtaatacgtggaagactagtgttattcatctttaataggtttaaagggt
acttagacggtatttttagcccaaataaaaacaaagggtactaattatactagagtttta
tgagaggggggcgcgtactaatggtgtagagatgaaattctgtcataccattatgacagg
cgacggcgaaagcaacctttagttaaaaactgacgttaaaggacgaaggctttgtgtcac
caacaggattagatacccaagcagtctaagcagacaattatgaatgccatagataagaaa
tccatggataaagaagaaaacatg---ttttcagaatgccctttttgggcattggtttat
taaaataaacttctcctcttcacttcttcatttcttgaagaaagagagaagttgagatga
aaagaatggctcgtaatcttatctatcatcatcatctttcagatgatgaagaatacattt
cttttagacatcgactatgtcgaagttaacaaaaaaagaaataaaggattttttgtctat
aaatgaaagtgtaagcattccacctcaagagtaaagtggcaacgcacaaactgaaatcat
tagaccgtttctgaaaccagtagtgaagtatgttgtttaatttgatggtccgcaaaaaac
cttaccacaatttgtatattattagcttaatacaagagttgcacggctgtcaatgtcgtg
agattttggttagttccataattaacgtaaacccttactttatttatattataaagtagt

>zz_59_mtSSU1
ctagttgcatt-aattcgattaattcgaagttattgcagcatcgactatgtcgaataaag
ttctaggtagagttatgataatgacattttctatctatgtgtcttgaccaaatcacgtgc
cagcagtcgcggtaatacgtggaagactagtgttattcatctttaataggtttaaagggt
acttagacggtatttttagcccaaataaaaacaaagggtactaattatactagagtttta
tgagaggggggcgcgtactaatggtgtagagatgaaattctgtcataccattatgacagg
cgacggcgaaagcaacctttagttaaaaactgacgttaaaggacgaaggctttgtgtcac
caacaggattagatacccaagcagtctaagcagacaattatgaatgccatagataagaaa
tccatggataaagaagaaaacatg---ttttcagaatgccctttttgggcattggtttat
taaaataaacttctcctcttcacttcttcatttcttgaagaaagagagaagttgagatga
aaagaatggctcgtaatcttatctatcatcatcatctttcagatgatgaagaatacattt
cttttagacatcgactatgtcgaagttaacaaaaaaagaaataaaggattttttgtctat
aaatgaaagtgtaagcattccacctcaagagtaaagtggcaacgcacaaactgaaatcat
tagaccgtttctgaaaccagtagtgaagtatgttgtttaatttgatggtccgcaaaaaac
cttaccacaatttgtatattattagcttaatacaagagttgcacggctgtcaatgtcgtg
agattttggttagttccataattaacgtaaacccttactttatttatattataaagtagt

>zz_60_mtSSU1_
ctagttgcattaaattcgattaattcgaagttattgcagcatcgactatgtcgaataaag
ttctaggtagagttatgataatgacattttctatctatgtgtcttgaccaaatcacgtgc
cagcagtcgcggtaatacgtggaagactagtgttattcatctttaataggtttaaagggt
acttagacggtatttttagcccaaataaaaacaaagggtactaattatactagagtttta
tgagaggggggcgcgtactaatggtgtagagatgaaattctgtcataccattatgacagg
cgacggcgaaagcaacctttagttaaaaactgacgttaaaggacgaaggctttgtgtcac
caacaggattagatacccaagcagtctaagcagacaattatgaatgccatagataagaaa
tccatggataaagaagaaaacatg---ttttcagaatgccctttttgggcattggtttat
taaaataaacttctcctcttcacttcttcatttcttgaagaaagagagaagttgagatga
aaagaatggctcgtaatcttatctatcatcatcatctttcagatgatgaagaatacattt
cttttagacatcgactatgtcgaagttaacaaaaaaagaaataaaggattttttgtctat
aaatgaaagtgtaagcattccacctcaagagtaaagtggcaacgcacaaactgaaatcat
tagaccgtttctgaaaccagtagtgaagtatgttgtttaatttgatggtccgcaaaaaac
cttaccacaatttgtatattattagcttaatacaagagttgcacggctgtcaatgtcgtg
agattttggttagttccataattaacgtaaacccttactttatttatattataaagtagt

>zz_40719_mtSSU1_
ctagttgcattaaattcgattaattcgaagttattgcagcatcgactatgtcgaataaag
ttctaggtagagttatgataatgacattttctatctatgtgtcttgaccaaatcacgtgc
cagcagtcgcggtaatacgtggaagactagtgttattcatctttaataggtttaaagggt
acttagacggtatttttagcccaaataaaaacaaagggtactaattatactagagtttta
tgagaggggggcgcgtactaatggtgtagagatgaaattctgtcataccattatgacagg
cgacggcgaaagcaacctttagttaaaaactgacgttaaaggacgaaggctttgtgtcac
caacaggattagatacccaagcagtctaagcagacaattatgaatgccatagataagaaa
tccatggataaagaagaaaacatg---ttttcagaatgccctttttgggcattggtttat
taaaataaacttctcctcttcacttcttcatttcttgaagaaagagagaagttgagatga
aaagaatggctcgtaatcttatctatcatcatcatctttcagatgatgaagaatacattt
cttttagacatcgactatgtcgaagttaacaaaaaaagaaataaaggattttttgtctat
aaatgaaagtgtaagcattccmcctcaagagtaaagtggcaacgcacaaactgaaatcat
tagaccgtttctgaaaccagtagtgaagtatgttgtttaatttgatggtccgcaaaaaac
cttaccacaatttgtatattattagcttaatacaagagttgcacggctgtcaatgtcgtg
agattttggttagttccataattaacgtaaacccttactttatttatattataaagtagt

>zz_706_mtSSU1_
ctagttgcattaaattcgattaattcgaagtyattgcagcatcgactatgtcgaataaag
ttctaggtagagttatgataatgacattttctatctatgtgtcttgaccaaatcacgtgc
cagcagtcgcggtaatacgtggaagactagtgttattcatctttaataggtttaaagggt
acttagacggtatttttagcccaaataaaaacaaagggtactaattatactagagtttta
tgagaggggggcgcgtactaatggtgtagagatgaaattctgtcataccattatgacagg
cgacggcgaaagcaacctttagttaaaaactgacgttaaaggacgaaggctttgtgtcac
caacaggattagatacccaagcagtctaagcagacaattatgaatgccatagataagaaa
tccatggataaagaagaaaacatg---ttttcagaatgccctttttgggcattggtttat
taaaataaacttctcctcttcacttcttcatttcttgaagaaagagagaagttgagatga
aaagaatggctcgtaatcttatctatcatcatcatctttcagatgatgaagaatacattt
cttttagacatcgactatgtcgaagttaacaaaaaaagaaataaaggattttttgcctat
aaatgaaagtgtaagcattccacctcaagagtaaagtggcaacgcacaaactgaaatcat
tagaccgtttctgaaaccagtagtgaagtatgttgtttaatttgatggtccgcaaaaaac
cttaccacaatttgtatattattagcttaatacaagagttgcacggctgtcaatgtcgtg
agattttggttagttccataattaacgtaaacccttactttatttatattataaagtagt

>VEL_49_itermutas_Peksa
ctagttgcattaaattcgattaattcgaagttattgcagcatcgactatgtcgaataaag
ttctaggtagagttatgataatgacattttctatctatgtgtcttgaccaaatcacgtgc
cagcagtcgcggtaatacgtggaagactagtgttattcatctttaataggtttaaagggt
acttagacggtatttttagcccaaataaaaacaaagggtactaattatactagagtttta
tgagtggggggtgcgtacgaatggtgtagagatgaaattctgtcataccattatgacagg
cgacggcgaaagcaacctttagttaaaaactgacgttaaaggacgaaggctttgtatcac
caacaggattagatacccaagcagtctgagcagacaattatgaatgccatagataagaaa
tccatggataaagaagaaaacatgtacttttcagaatgccctttttgggcattggtttat
taaaataaacttctcctcttcacttcttcatttattgaagaaagagagaagtcgagatga
aaagaatggctcgtaatcttatctatcatcatcatctttcagatgatgatgaatacattt
cttttaaacagcgactatgtcgaagttaacaaaaaaagaaataaaggattttttgtctat
aaatgaaagtgtaagcattccacctcaagagtaaagtggcaacgcacaaactgaaatcat
tagaccgtttctgaaaccagtagtgaagtatgttgtttaatttgatggtccgcaaaaaac
cttaccacaatttgtatattattagcttaatacaagagttgcacggctgtcaatgtcgtg
agattttggttagttccataattaacgtaaacccttnnnnnnnnnnnnnnnnnnnnnnnn

>VEL_46_itermutas_59825
ctagttgcattaaattcgattaattcgaagttattgcagcatcgactatgtcgaataaag
ttctaggtagagttatgataatgacattttctatctatgtgtcttgaccaaatcacgtgc
cagcagtcgcggtaatacgtggaagactagtgttattcatctttaataggtttaaagggt
acttagacggtatttttagcccaaataaaaacaaagggtactaattatactagagtttta
tgagaggggggtgcgtacgaatggtgtagagatgaaattctgtcataccattatgacagg
cgacggcgaaagcaacctttagttaaaaactgacgttaaaggacgaaggctatgtggcac
caacaggattagatacccaagcagtctaagcagacaattatgaatgccatagataagaaa
cccatggataaagaagaaaacatgtacttttcagaatgccctttttgggcattggtttat
taaaataaacttctcctcttcacttcttcatttcttgaataaagagagaagtcgagatga
aaagaatggctcgtaatcttatctatcatcatcatctttcagatgatgatgaatacattt
cttttagacagcgactatgtcgaagttaacaaaaaaagaaataaaggattttttgtctat
aaatgaaagtgtaagcattccacctcaagagtaaagtggcaacgcacaaactgaaatcat
tagaccgtttctgaaaccagtagtgaagtatgttgtttaatttgatggtccgcaaaaa-c
cttaccacaatttgtatattattagcttaatacaagagttgcacggctgtcaatgtcgtg
aga-tttggttagttccataa-taacgtaaa-ccttactttatttatattataaagtagt

>zz_39702_mtSSU1_
ctagttgcatt-aattcgattaattcgaagttattgcagcatcgactatgtcgaataaag
ttctaggtagagttatgataatgacattttctatctatgtgtcttgaccaaatcacgtgc
cagcagtcgcggtaatacgtggaagactagtgttattcatctttaataggtttaaagggt
acttagacggtattattagcccaaataaaaacaaagggtactaattatactagagtttta
tgagaggggggtgcgtactaatggtgtagagatgaaattctgtcataccattatgacagg
cgacggcgaaagcaacctttagttaaaaactgacgttaaaggacgaaggctttgtgtcac
caacaggattagatacccaagcagtctaagcagacaattatgaatgccatagataagaaa
tccatggataaagaagaaaacatgtacttttcagaatgcccttttggggcattggtttat
taaaataaatttctcctcttcacttcttcatttattgaagaaagagagaagtcgagatga
aaagaatggctcgtaatcttatctatcatcatcatctttcagatgatgatgaatacattt
cttttagagatcgactatgtcgaagttaacaaaaaaagaaataaaggattttttgtctat
aaatgaaagtgtaagcattccacctcaagagtaaagtggcaacgcacaaactgaaatcat
tagaccgtttctgaaaccagtagtgaagtatgttgtttaatttgatggtccgcaaaaaac
cttaccacaatttgtatattattagcttaatacaagagttgcacggctgtcaatgtcgtg
agattttggttagttccataattaacgtaaacccttactttatttatattataaagtagt

>zz_40494_mtSSU1_
ctagttgcattaaattcgattaattcgaagttattgcagcatcgactatgtcgaataaag
ttctaggtagagttatgataatgacattttctatctatgtgtcttgaccaaatcacgtgc
cagcagtcgcggtaatacgtggaagactagtgttattcatctttaataggtttaaagggt
acttagacggtattattagcccaaataaaaacaaagggtactaattatactagagtttta
tgagaggggggtgcgtactaatggtgtagagatgaaattctgtcataccattatgacagg
cgacggcgaaagcaacctttagttaaaaactgacgttaaaggacgaaggctttgtgtcac
caacaggattagatacccaagcagtctaagcagacaattatgaatgccatagataagaaa
tccatggataaagaagaaaacatgtacttttcagaatgcccttttggggcattggtttat
taaaataaatttctcctcttcacttcttcatttattgaagaaagagagaagtcgagatga
aaagaatggctcgtaatcttatctatcatcatcatctttcagatgatgatgaatacattt
cttttagagatcgactatgtcgaagttaacaaaaaaagaaataaaggattttttgtctat
aaatgaaagtgtaagcattccacctcaagagtaaagtggcaacgcacaaactgaaatcat
tagaccgtttctgaaaccagtagtgaagtatgttgtttaatttgatggtccgcaaaaaac
cttaccacaatttgtatattattagcttaatacaagagttgcacggctgtcaatgtcgtg
agattttggttagttccataattaacgtaaacccttactttatttatattataaagtagt

>zz_40503_mtSSU1_
ctagttgcattaaattcgattaattcgaagttattgcagcatcgactatgtcgaataaag
ttctaggtagagttatgataatgacattttctatctatgtgtcttgaccaaatcacgtgc
cagcagtcgcggtaatacgtggaagactagtgttattcatctttaataggtttaaagggt
acttagacggtattattagcccaaataaaaacaaagggtactaattatactagagtttta
tgagaggggggtgcgtactaatggtgtagagatgaaattctgtcataccattatgacagg
cgacggcgaaagcaacctttagttaaaaactgacgttaaaggacgaaggctttgtgtcac
caacaggattagatacccaagcagtctaagcagacaattatgaatgccatagataagaaa
tccatggataaagaagaaaacatgtacttttcagaatgcccttttggggcattggtttat
taaaataaatttctcctcttcacttcttcatttattgaagaaagagagaagtcgagatga
aaagaatggctcgtaatcttatctatcatcatcatctttcagatgatgatgaatacattt
cttttagagatcgactatgtcgaagttaacaaaaaaagaaataaaggattttttgtctat
aaatgaaagtgtaagcattccacctcaagagtaaagtggcaacgcacaaactgaaatcat
tagaccgtttctgaaaccagtagtgaagtatgttgtttaatttgatggtccgcaaaaaac
cttaccacaatttgtatattattagcttaatacaagagttgcacggctgtcaatgtcgtg
agattttggttagttccataattaacgtaaacccttactttatttatattataaagtagt

>zz_40529_mtSSU1_
ctagttgcattaaattcgattaattcgaagttattgcagcatcgactatgtcgaataaag
ttctaggtagagttatgataatgacattttctatctatgtgtcttgaccaaatcacgtgc
cagcagtcgcggtaatacgtggaagactagtgttattcatctttaataggtttaaagggt
acttagacggtattattagcccaaataaaaacaaagggtactaattatactagagtttta
tgagaggggggtgcgtactaatggtgtagagatgaaattctgtcataccattatgacagg
cgacggcgaaagcaacctttagttaaaaactgacgttaaaggacgaaggctttgtgtcac
caacaggattagatacccaagcagtctaagcagacaattatgaatgccatagataagaaa
tccatggataaagaagaaaacatgtacttttcagaatgcccttttggggcattggtttat
taaaataaatttctcctcttcacttcttcatttattgaagaaagagagaagtcgagatga
aaagaatggctcgtaatcttatctatcatcatcatctttcagatgatgatgaatacattt
cttttagagatcgactatgtcgaagttaacaaaaaaagaaataaaggattttttgtctat
aaatgaaagtgtaagcattccacctcaagagtaaagtggcaacgcacaaactgaaatcat
tagaccgtttctgaaaccagtagtgaagtatgttgtttaatttgatggtccgcaaaaaac
cttaccacaatttgtatattattagcttaatacaagagttgcacggctgtcaatgtcgtg
agattttggttagttccataattaacgtaaacccttactttatttatattataaagtagt

>zz_40501_mtSSU1_
ctagttgcattaaattcgattaattcgaagttattgcagcatcgactatgtcgaataaag
ttctaggtagagttatgataatgacattttctatctatgtgtcttgaccaaatcacgtgc
cagcagtcgcggtaatacgtggaagactagtgttattcatctttaataggtttaaagggt
acttagacggtattattagcccaaataaaaacaaagggtactaattatactagagtttta
tgagaggggggtgcgtactaatggtgtagagatgaaattctgtcataccattatgacagg
cgacggcgaaagcaacctttagttaaaaactgacgttaaaggacgaaggctttgtgtcac
caacaggattagatacccaagcagtctaagcagacaattatgaatgccatagataagaaa
tccatggataaagaagaaaacatgtacttttcagaatgccctttttgggcattggtttat
taaaataaatttctcctcttcacttcttcatttattgaagaaagagagaagtcgagatga
aaagaatggctcgtaatcttatctatcatcatcatctttcagatgatgatgaatacattt
cttttagagatcgactatgtcgaagttaacaaaaaaagaaataaaggattttttgtctat
aaatgaaagtgtaagcattccacctcaagagtaaagtggcaacgcacaaactgaaatcat
tagaccgtttctgaaaccagtagtgaagtatgttgtttaatttgatggtccgcaaaaaac
cttaccacaatttgtatattattagcttaatacaagagttgcacggctgtcaatgtcgtg
agattttggttagttccataattaacgtaaacccttactttatttatattataaagtagt

>VLSSU_41_itermutas_Sipman45379
ctagttgcattagcttcgattaattcgaagttaatgcagcatcgactatgtcgaataaag
ttctaggtagagttatgataatgacattttctatctatgtgtcttgaccaaatcacgtgc
cagcagtcgcggtaatacgtggaagactagtgttattcatctttaataggtttaaagggt
acttagacggtatttttagcccaaataaaaacaaagggtactaattatactagagtttta
tgagaggggggtgcgtactaatggtgtagagatgaaattctgtcataccattatgacagg
cgacggcgaaagcaacctttagttaaaaactgacgttaaaggacgaaggctttgtatcac
caacaggattagatacccaagcagtctaagcagacaattatgaatgccatagataagaaa
tccatggataaagaannnnnnnnnnnnnnnnnnnnnnnnnnnnnnnnnnnnnnnnnnnnn
nnnnnnnnnnnnnnnnnnnnnnnnnnnnnnnnnnnnnnnnnnnnnnnnnnnnnnnnnnnn
nnnnnnnnnnnnnnnnnnnnnnnnnnnnnnnnnnnnnnnnnnnnnnnnnnnnnnnnnnnn
nnnnnnnnnnnnnnnnnnnnnnnnnnnnnnnnnnnnnnnnnnnnnnnnnnnnnnnnnnnn
nnnnnnnnnnnnnnnnnnnnnnnnnnnnnnnnnnnnnnnnnnnnnnnnnnnnnnnnnnnn
nnnnnnnnnnnnnnnnnnnnnnnnnnnnnnnnnnnnnnnnnnnnnnnnnnnnnnnnnnnn
nnnnnnnnnnnnnnnnnnnnnnnnnnnnnnnnnnnnnnnnnnnnnnnnnnnnnnnnnnnn
nnnnnnnnnnnnnnnnnnnnnnnnnnnnnnnnnnnnnnnnnnnnnnnnnnnnnnnnnnnn

>zz_40469_mtSSU1_
ctagttgcattaaattcgattaattcgaagttattgcagcatcgactatgtcgaataaag
ttctaggtagagttatgataatgacattttctatctatgtgtcttgaccaaatcacgtgc
cagcagtcgcggtaatacgtggaagactagtgttattcatctttaataggtttaaagggt
acttagacggtatttttagcccaaataaaaacaaagggtactaattatactagagtttta
tgagaggggggtgcgtactaatggtgtagagatgaaattctgtcataccattatgacagg
cgacggcgaaagcaacctttagttaaaaactgacgttaaaggacgaaggctttgtgtcac
caacaggattagatacccaagcagtctaagcagacaattatgaatgccatagataagaaa
tccataaagaaagaagaaaacatgtacttttcagaatgccctttttgggcattggtttat
taaaataaacttctcctcttcacttcttcatttattgaagaaagagagaagtcgagatga
aaagaatggctcgtaatcttatctatcattattattttttagaatatatggaatatattt
cttttagagatcgactatgtcgaagaaaaaaaacaaaaaaagaaaggattttttgtctat
aaatgaaagtgtaagcattccacctcaagagtaaagtggcaacgcacaaactgaaatcat
tagaccgtttctgaaaccagtagtgaagtatgttgtttaatttgatggtccgcaaaaaac
cttaccacaatttgtatattattagcttaatacaagagttgcacggctgtcaatgtcgtg
agattttggttagttccataattaacgtaaacccttactttatttatattataaagtagt

>zz_40486_mtSSU1_
ctagttgcattaaattcgattaattcgaagttattgcagcatcgactatgtcgaataaag
ttctaggtagagttatgataatgacattttctatctatgtgtcttgaccaaatcacgtgc
cagcagtcgcggtaatacgtggaagactagtgttattcatctttaataggtttaaagggt
acttagacggtatttttagcccaaataaaaacaaagggtactaattatactagagtttta
tgagaggggggtgcgtactaatggtgtagagatgaaattctgtcataccattatgacagg
cgacggcgaaagcaacctttagttaaaaactgacgttaaaggacgaaggctttgtgtcac
caacaggattagatacccaagcagtctaagcagacaattatgaatgccatagataagaaa
tccataaagaaagaagaaaacatgtacttttcagaatgccctttttgggcattggtttat
taaaataaacttctcctcttcacttcttcatttattgaagaaagagagaagtcgagatga
aaagaatggctcgtaatcttatctatcattattattttttagaatatatggaatatattt
cttttagagatcgactatgtcgaagaaaaaaaacaaaaaaagaaaggattttttgtctat
aaatgaaagtgtaagcattccacctcaagagtaaagtggcaacgcacaaactgaaatcat
tagaccgtttctgaaaccagtagtgaagtatgttgtttaatttgatggtccgcaaaaaac
cttaccacaatttgtatattattagcttaatacaagagttgcacggctgtcaatgtcgtg
agattttggttagttccataattaacgtaaacccttactttatttatattataaagtagt

>zz_40745_mtSSU1_
ctagttgcattaaattcsattaattcgaagttattgcagcatcsactatgtcgaataaag
ttctaggtagagttatgataatgacattttctatctatgtgtcttgaccaaatcacgtgc
cagcagtcgcggtaatacgtggaagactagtgttattcatctttaataggtttaaagggt
acttagacggtatttttagcccaaataaaaacaaagggtactaattatactagagtttta
tgagaggggggtgcgtactaatggtgtagagatgaaattctgtcataccattatgacagg
cgacggcgaaagcaacctttagttaaaaactgacgttaaaggacgaaggctttgtgtcac
caacaggattagatacccaagcagtctaagcagacaattatgaatgccatagataagaaa
tccataaagaaagaagaaaacatgtacttttcagaatgccctttttgggcattggtttat
taaaataaacttctcctcttcacttcttcatttattgaagaaagagagaagtcgagatga
aaagaatggctcgtaatcttatctatcattattattttttagaatatatggaatatattt
cttttagagatcgactatgtcgaagaaaaaaaacaaaaaaagaaaggattttttgtctat
aaatgaaagtgtaagcattccacctcaagagtaaagtggcaacgcacaaactgaaatcat
tagaccgtttctgaaaccagtagtgaagtatgttgtttaatttgatggtccgcaaaaaac
cttaccacaatttgtatattattagcttaatacaagagttgcacggctgtcaatgtcgtg
agattttggttagttccataattaacgtaaacccttactttatttatattataaagtagt

>SSU_VL30_itermutas_GZU280743
ctagttgcattaaattcgattaattcgaagttattgcagcatcgactatgtcgaataaag
ttctaggtagagttatgataatgacattttctatctatgtgtcttgaccaaatcacgtgc
cagcagtcgcggtaatacgtggaagactagtgttattcatctttaataggtttaaagggt
acttagacggtatttttagcccaaataaaaacaaagggtactaattatactagagtttta
tgagaggggggtgcgtactaatggtgtagagatgaaattctgtcataccattatgacagg
cgacggcgaaagcaacctttagttaaaaactgacgttaaaggacgaaggctttgtgtcac
caacaggattagatacccaagtagtctgagcagacaattatgaatgccatagataagaaa
tccatagataaagaagaaaacatgtacttttcagaatgccctatttgggcattggtttat
taaaataaacttctcctcttcacttcttcatttattgaagaaagagagaagtcgagatga
aaagaatggctcgtaatcttatctatcatcatcatctttcagatgatgaagaatacattt
cttttagagatcgactatgtcgaagaaaaaaaacaaaagaagataggattttttgtctat
aaatgaaagtgtaagcattccacctcaagagtaaagtggcaacgcacaaactgaaatcat
tagaccgtttctgaaaccagtagtgaagtatgttgtttaatttgatggtccgcaaaaaac
cttaccacaatttgtatattattagcttaatacaagagttgcacggctgtcaatgtcgtg
agattttggttagttccataattaacgtaaacccttactttatttatattataaannnnn

>zz_40475_mtSSU1
ctagttgcattaaattcgattaattcgaagttattgcagcatcgactatgtcgaataaag
ttctaggtagagttatgataatgacattttctatctatgtgtcttgaccaaatcacgtgc
cagcagtcgcggtaatacgtggaagactagtgttattcatctttaataggtttaaagggt
acttagacggtatttttagcccaaataaaaacaaagggtactaattatactagagtttta
tgagaggggggtgcgtactaatggtgtagagatgaaattctgtcataccattatgacagg
cgacggcgaaagcaacctttagttaaaaactgacgttaaaggacgaaggctttgtgtcac
caacaggattagatacccaagtagtctgagcagacaattatgaatgccatagataagaaa
tccatagataaagaagaaaacatgtacttttcagaatgccctatttgggcattggtttat
taaaataaacttctcctcttcacttcttcatttattgaagaaagagagaagtcgagatga
aaagaatggctcgtaatcttatctatcatcatcatctttcagatgatgaagaatacattt
cttttagagatcgactatgtcgaagaaaaaaaacaaaagaagataggattttttgtctat
aaatgaaagtgtaagcattccacctcaagagtaaagtggcaacgcacaaactgaaatcat
tagaccgtttctgaaaccagtagtgaagtatgttgtttaatttgatggtccgcaaaaaac
cttaccacaatttgtatattattagcttaatacaagagttgcacggctgtcaatgtcgtg
agattttggttagttccataattaacgtaaacccttactttatttatattataaagtagt

>zz_40480_mtSSU1_
ctagttgcattaaattcgattaattcgaagttattgcagcatcgactatgtcgaataaag
ttctaggtagagttatgataatgacattttctatctatgtgtcttgaccaaatcacgtgc
cagcagtcgcggtaatacgtggaagactagtgttattcatctttaataggtttaaagggt
acttagacggtatttttagcccaaataaaaacaaagggtactaattatactagagtttta
tgagaggggggtgcgtactaatggtgtagagatgaaattctgtcataccattatgacagg
cgacggcgaaagcaacctttagttaaaaactgacgttaaaggacgaaggctttgtgtcac
caacaggattagatacccaagtagtctgagcagacaattatgaatgccatagataagaaa
tccatagataaagaagaaaacatgtacttttcagaatgccctatttgggcattggtttat
taaaataaacttctcctcttcacttcttcatttattgaagaaagagagaagtcgagatga
aaagaatggctcgtaatcttatctatcatcatcatctttcagatgatgaagaatacattt
cttttagagatcgactatgtcgaagaaaaaaaacaaaagaagataggattttttgtctat
aaatgaaagtgtaagcattccacctcaagagtaaagtggcaacgcacaaactgaaatcat
tagaccgtttctgaaaccagtagtgaagtatgttgtttaatttgatggtccgcaaaaaac
cttaccacaatttgtatattattagcttaatacaagagttgcacggctgtcaatgtcgtg
agattttggttagttccataattaacgtaaacccttactttatttatattataaagtagt

>zz_40487_mtSSU1_
ctagttgcattaaattcgattaattcgaagttattgcagcatcgactatgtcgaataaag
ttctaggtagagttatgataatgacattttctatctatgtgtcttgaccaaatcacgtgc
cagcagtcgcggtaatacgtggaagactagtgttattcatctttaataggtttaaagggt
acttagacggtatttttagcccaaataaaaacaaagggtactaattatactagagtttta
tgagaggggggtgcgtactaatggtgtagagatgaaattctgtcataccattatgacagg
cgacggcgaaagcaacctttagttaaaaactgacgttaaaggacgaaggctttgtgtcac
caacaggattagatacccaagtagtctgagcagacaattatgaatgccatagataagaaa
tccatagataaagaagaaaacatgtacttttcagaatgccctatttgggcattggtttat
taaaataaacttctcctcttcacttcttcatttattgaagaaagagagaagtcgagatga
aaagaatggctcgtaatcttatctatcatcatcatctttcagatgatgaagaatacattt
cttttagagatcgactatgtcgaagaaaaaaaacaaaagaagataggattttttgtctat
aaatgaaagtgtaagcattccacctcaagagtaaagtggcaacgcacaaactgaaatcat
tagaccgtttctgaaaccagtagtgaagtatgttgtttaatttgatggtccgcaaaaaac
cttaccacaatttgtatattattagcttaatacaagagttgcacggctgtcaatgtcgtg
agattttggttagttccataattaacgtaaacccttactttatttatattataaagtagt

>zz_40562_mtSSU1_
ctagttgcattaaattcgattaattcgaagttattgcagcatcgactatgtcgaataaag
ttctaggtagagttatgataatgacattttctatctatgtgtcttgaccaaatcacgtgc
cagcagtcgcggtaatacgtggaagactagtgttattcatctttaataggtttaaagggt
acttagacggtatttttagcccaaataaaaacaaagggtactaattatactagagtttta
tgagaggggggtgcgtactaatggtgtagagatgaaattctgtcataccattatgacagg
cgacggcgaaagcaacctttagttaaaaactgacgttaaaggacgaaggctttgtgtcac
caacaggattagatacccaagtagtctgagcagacaattatgaatgccatagataagaaa
tccatagataaagaagaaaacatgtacttttcagaatgccctatttgggcattggtttat
taaaataaacttctcctcttcacttcttcatttattgaagaaagagagaagtcgagatga
aaagaatggctcgtaatcttatctatcatcatcatctttcagatgatgaagaatacattt
cttttagagatcgactatgtcgaagaaaaaaaacaaaagaagataggattttttgtctat
aaatgaaagtgtaagcattccacctcaagagtaaagtggcaacgcacaaactgaaatcat
tagaccgtttctgaaaccagtagtgaagtatgttgtttaatttgatggtccgcaaaaaac
cttaccacaatttgtatattattagcttaatacaagagttgcacggctgtcaatgtcgtg
agattttggttagttccataattaacgtaaacccttactttatttatattataaagtagt

>zz_40763_mtSSU1_
ctagttgcattaaattcgattaattcgaagttattgcagcatcgactatgtcgaataaag
ttctaggtagagttatgataatgacattttctatctatgtgtcttgaccaaatcacgtgc
cagcagtcgcggtaatacgtggaagactagtgttattcatctttaataggtttaaagggt
acttagacggtatttttagcccaaataaaaacaaagggtactaattatactagagtttta
tgagaggggggtgcgtactaatggtgtagagatgaaattctgtcataccattatgacagg
cgacggcgaaagcaacctttagttaaaaactgacgttaaaggacgaaggctttgtgtcac
caacaggattagatacccaagtagtctgagcagacaattatgaatgccatagataagaaa
tccatagataaagaagaaaacatgtacttttcagaatgccctatttgggcattggtttat
taaaataaacttctcctcttcacttcttcatttattgaagaaagagagaagtcgagatga
aaagaatggctcgtaatcttatctatcatcatcatctttcagatgatgaagaatacattt
cttttagagatcgactatgtcgaagaaaaaaaacaaaagaagataggattttttgtctat
aaatgaaagtgtaagcattccacctcaagagtaaagtggcaacgcacaaactgaaatcat
tagaccgtttctgaaaccagtagtgaagtatgttgtttaatttgatggtccgcaaaaaac
cttaccacaatttgtatattattagcttaatacaagagttgcacggctgtcaatgtcgtg
agattttggttagttccataattaacgtaaacccttactttatttatattataaagtagt

>zz_50003_mtSSU1
ctagttgcattaaattcgattaattcgaagttattgcagcatcgactatgtcgaataaag
ttctaggtagagttatgataatgacattttctatctatgtgtcttgaccaaatcacgtgc
cagcagtcgcggtaatacgtggaagactagtgttattcatctttaataggtttaaagggt
acttagacggtatttttagcccaaataaaaacaaagggtactaattatactagagtttta
tgagaggggggtgcgtactaatggtgtagagatgaaattctgtcataccattatgacagg
cgacggcgaaagcaacctttagttaaaaactgacgttaaaggacgaaggctttgtgtcac
caacaggattagatacccaagtagtctgagcagacaattatgaatgccatagataagaaa
tccatagataaagaagaaaacatgtacttttcagaatgccctatttgggcattggtttat
taaaataaacttctcctcttcacttcttcatttattgaagaaagagagaagtcgagatga
aaagaatggctcgtaatcttatctatcatcatcatctttcagatgatgaagaatacattt
cttttagagatcgactatgtcgaagaaaaaaaacaaaagaagataggattttttgtctat
aaatgaaagtgtaagcattccacctcaagagtaaagtggcaacgcacaaactgaaatcat
tagaccgtttctgaaaccagtagtgaagtatgttgtttaatttgatggtccgcaaaaaac
cttaccacaatttgtatattattagcttaatacaagagttgcacggctgtcaatgtcgtg
agattttggttagttccataattaacgtaaacccttactttatttatattataaagtagt

>zz_70_mtSSU1_
ctagttgcattaaattcgattaattcgaagttattgcagcatcgactatgtcgaataaag
ttctaggtagagttatgataatgacattttctatctatgtgtcttgaccaaatcacgtgc
cagcagtcgcggtaatacgtggaagactagtgttattcatctttaataggtttaaagggt
acttagacggtatttttagcccaaataaaaacaaagggtactaattatactagagtttta
tgagaggggggtgcgtactaatggtgtagagatgaaattctgtcataccattatgacagg
cgacggcgaaagcaacctttagttaaaaactgacgttaaaggacgaaggctttgtgtcac
caacaggattagatacccaagtagtctgagcagacaattatgaatgccatagataagaaa
tccatagataaagaagaaaacatgtacttttcagaatgccctatttgggcattggtttat
taaaataaacttctcctcttcacttcttcatttattgaagaaagagagaagtcgagatga
aaagaatggctcgtaatcttatctatcatcatcatctttcagatgatgaagaatacattt
cttttagagatcgactatgtcgaagaaaaaaaacaaaagaagataggattttttgtctat
aaatgaaagtgtaagcattccacctcaagagtaaagtggcaacgcacaaactgaaatcat
tagaccgtttctgaaaccagtagtgaagtatgttgtttaatttgatggtccgcaaaaaac
cttaccacaatttgtatattattagcttaatacaagagttgcacggctgtcaatgtcgtg
agattttggttagttccataattaacgtaaacccttactttatttatattataaagtagt

>zz_40741_mtSSU1_
ctagttgcattaaattcgattaattcgaagttattgcagcatcgactatgtcgaataaag
ttctaggtagagttatgataatgacattttctatctatgtgtcttgaccaaatcacgtgc
cagcagtcgcggtaatacgtggaagactagtgttattcatctttaataggtttaaagggt
acttagacggtatttttagcccarataaaaacaaagggtactaattatactagagtttta
tgagaggggggtgcgtactaatggtgtagagatgaaattctgtcataccattatgacagg
cgacggcgaaagcaacctttagttaaaaactgacgttaaaggacgaaggctttgtgtcac
caacaggattagatacccaagtagtctgagcagacaattatgaatgccatagataagaaa
tccatagataaagaagaaaacatgtacttttcagaatgccctatttgggcattggtttat
taaaataaacttctcctcttcacttcttcatttattgaagaaagagagaagtcgagatga
aaagaatggctcgtaatcttatctatcatcatcatctttcagatgatgaagaatacattt
cttttagagatcgactatgtcgaagaaaaaaaacaaaagaagataggattttttgtctat
aaatgaaagtgtaagcattccacctcaagagtaaagtggcaacgcacaaactgaaatcat
tagaccgtttctgaaaccagtagtgaagtatgttgtttaatttgatggtccgcaaaaaac
cttaccacaatttgtatattattagcttaatacaagagttgcacggctgtcaatgtcgtg
agattttggttagttccataattaacgtaaacccttactttatttatattataaagtagt

>zz_40760_mtSSU1_
ctagttgcatt-aattcgattaattcgaagttattgcagcatcgactatgtcgaataaag
ttctaggtagagttatgataatgacattttctatctatgtgtcttgaccaaatcacgtgc
cagcagtcgcggtaatacgtggaagactagtgttattcatctttaataggtttaaagggt
acttagacggtatttttagcccaaataaaaacaaagggtactaattatactagagtttta
tgagaggggggtgcgtactaatggtgtagagatgaaattctgtcataccattatgacagg
cgacggcgaaagcaacctttagttaaaaactgacgttaaaggacgaaggctttgtgtcac
caacaggattagatacccaagtagtctgagcagacaattatgaatgccatagataagaaa
tccatagataaagaagaaaacatgtacttttcagaatgccctatttgggcattggtttat
taaaataaacttctcctcttcacttcttcatttattgaagaaagagagaagtygagatga
aaagaatggctcgtaatcttatctatcatcatcatctttcagatgatgaagaatacattt
cttttagagatcgactatgtcgaagaaaaaaaacaaaagaagataggattttttgtctat
aaatgaaagtgtaagcattccacctcaagagtaaagtggcaacgcacaaactgaaatcat
tagaccgtttctgaaaccagtagtgaagtatgttgtttaatttgatggtccgcaaaaaac
cttaccacaatttgtatattattagcttaatacaagagttgcacggctgtcaatgtcgtg
agattttggttagttccataattaacgtaaacccttactttatttatattataaagtagt

>VEL_51_itermutas_JV5204
ctagttgcattaaattcgattaattcgaagttattgcagaaaagactatgtcgaataaag
ttctaggtagagttatgataatgacattttctatctatgtgtcttgaccaaatcacgtgc
cagcagtcgcggtaatacgtggaagactagtgttattcatctttaataggtttaaagggt
acttagacggtatttttagcccaaataaaaacaaagggtactaattatactagagtttta
tgagtggggggtgcgtacgaatggtgtagagatgaaattctgtcataccattatgacagg
cgacggcgaaagcaacctttagttaaaaactgacgttaaaggacgaaggctttgtatcac
caacaggattagatacccaagcagtctaagcagacaattatgaatgccatagataagaaa
cccatggataaagaagaaaacatgtacttttcagaatgccctttttgggcattggtttat
taaaataaacttctcctcttcacttcttcatttcttggagaaagagagaagtcgagatga
aaaaaatggctcgtaatcttatctatcatcatcatctttcagatgatgaagaatacattt
cttttagacatcgactatgtcgaagttaacaaaaaaagaaat-aaggattttttgtctat
aaatgaaagtgtaagcattccacctcaagagtaaagtggcaacgcacaaactgaaatcat
tagaccgtttctgaaaccagtagtgaagtatgttgtttaatttgatggtccgcaaaaaac
cttaccacaatttgtatattattagcttaatacaagagttgcacggctgtcaatgtcgtg
agattttggttagttccataattaacgtaaacccccactttatttatattataaagtagt

>VEL_45_itermutas_sipam59778
ctagttgcattaaattcgattaattcgaagttattgcagcatcgactatgtcgaataaag
ttctaggtagagttatgataatgacattttctatctatgtgtcttgaccaaatcacgtgc
cagcagtcgcggtaatacgtggaagactagtgttattcatctttaataggtttaaagggt
acttagacggtatttttagcccaaataaaaacaaagggtactaattatactagagtttaa
tgagtggggggcgcgtactaatggtgtagagatgaaattctgtcataccattatgacagg
cgacggcgaaagcaacctttagttaaaaactgacgttaaaggacgaaggctttgtatcac
caacaggattagatacccaagcagtctaagcagacaattatgaatgccatagataagaat
tccagagataaggaagaaaacatgttc-tttaagaatgccttttt---gtaatggtttat
taaaataaactatc----------------------------------aataagaatgga
aaagaatggattgaaatcttatcaatctataaatattattat-tttaatagattatattt
tctttacacattgactacaacaatgttaacaaataaataaagaaaggattttttgtctat
aaatgaaagtgtaagcattccacctcaagagtaaagtggcaacgcacaaactgaaatcat
tagaccgtttctgaaaccagtagtgaagtatgttgtttaatttgatggtccgcaaaaaac
cttaccacaatttgtatattattagcttaatacaagagttgcacggctgtcaatgtcgtg
agattttggttagttccataattaacgtaaacccttnnnnnnnnnnnnnnnnnnnnnnnn

>VEL_SSU_43_cupreoglauca_sipma59898
ctagttgcattaaattcgattaattcgaagttattgcagcatcgactatgtcgaataaag
ttctaggtagagttatgataatgacattttctatctatgtgtcttgaccaaatcacgtgc
cagcagtcgcggtaatacgtggaagactagtgttattcatctttaataggtttaaagggt
acttagacggtatttttagcccaaataaaaacaaagggtactaattatactagagtttaa
tgagtggggggcgcgtacgaatggtgtagagatgaaattctgtcataccattaggacagg
cgacggcgaaagcaacctttagttaaaaactgacgttaaaggacgaaggctttgtaacac
caacaggattagatacccaagtagtctaagcagacaattatgaatgccatagataagaat
tccagagataaggaagaaaacatgttc-tttaagaatgccttttt---gtaatggtttat
taaaataaactatc----------------------------------aataagaatgga
aaagaatggattgaaatcttatcaatctataaatattattat-tttaatagattatattt
tctttacacattgact-caacaatgttaacaaataaataaagaaaggattttttgtctat
aaatgaaagtgtaagcattccacctcaagagtaaagtggcaacgcacaaactgaaatcat
tagaccgtttctgaaaccagtagtgaagtatgttgtttaatttgatggtccgcaaaaaac
cttaccacattttgtatattattagcttaatacaagagttgcccggctgtcaatgtcgtg
agattttggttagttccataattaacgtaaacccttactttatttatattataaagtagt

>VEL_SSU_44_cupreoglauca_sipma60010
ctagttgcattaaattcgattaattcgaagttattgcagcatcgactatgtcgaataaag
ttctaggtagagttatgataatgacattttctatctatgtgtcttgaccaaatcacgtgc
cagcagtcgcggtaatacgtggaagactagtgttattcatctttaataggtttaaagggt
acttagacggtatttttagcccaaataaaaacaaagggtactaattatactagagtttaa
tgagtggggggcgcgtacgaatggtgtagagatgaaattctgtcataccattaggacagg
cgacggcgaaagcaacctttagttaaaaactgacgttaaaggacgaaggctttgtaacac
caacaggattagatacccaagtagtctaagcagacaattatgaatgccatagataagaat
tccagagataaggaagaaaacatgttc-tttaagaatgccttttt---gtaatggtttat
taaaataaactatc----------------------------------aataagaatgga
aaagaatggattgaaatcttatcaatctataaatattattat-tttaatagattatattt
tctttacacattgact-caacaatgttaacaaataaataaagaaaggattttttgtctat
aaatgaaagtgtaagcattccacctcaagagtaaagtggcaacgcacaaactgaaatcat
tagaccgtttctgaaaccagtagtgaagtatgttgtttaatttgatggtccgcaaaaaac
cttaccacattttgtatattattagcttaatacaagagttgcacggctgtcaatgtcgtg
agattttggttagttccataa-taacgtaaacccttactttatttatattataaagtagt

>zz_8202_mtSSU1_
ctagttgcattaaattcgattaattcgaagttattgcagcatcgactatgtcgaataaag
ttctaggtagagttatgataatgacattttctatctatgtgtcttgaccaaatcacgtgc
cagcagtcgcggtaatacgtggaagactagtgttattcatctttaataggtttaaagggt
acttagacggtatttttagcccaaataaaaacaaagggtactaattatactagagtttaa
tgagtggggggcgcgtacgaatggtgtagagatgaaattctgtcataccattaggacagg
cgacggcgaaagcaacctttagttaaaaactgacgttaaaggacgaaggctttgtaacac
caacaggattagatacccaagtagtctaagcagacaattatgaatgccatagataagaat
tccagagataaggaagaaaacatgttc-tttaagaatgccttttt---gtaatggtttat
taaaataaactatc----------------------------------aataagaatgga
aaagaatggattgaaatcttatcaatctataaatattattatatttaatagattatattt
tctttacacattgact-caacaatgttaacaaataaataaagaaaggattttttgtctat
aaatgaaagtgtaagcattccacctcaagagtaaagtggcaacgcacaaactgaaatcat
tagaccgtttctgaaaccagtagtgaagtatgttgtttaatttgatggtccgcaaaaaac
cttaccacaatttgtatattattagcttaatacaagagttgcacggctgtcaatgtcgtg
agattttggttagttccataattaacgtaaacccttactttatttatattataaagtagt

>zz_8204_mtSSU1
ctagttgcattaaattcgattaattcgaagttattgcagcatcgactatgtcgaataaag
ttctaggtagagttatgataatgacattttctatctatgtgtcttgaccaaatcacgtgc
cagcagtcgcggtaatacgtggaagactagtgttattcatctttaataggtttaaagggt
acttagacggtatttttagcccaaataaaaacaaagggtactaattatactagagtttta
tgagtggggggcgcgtacgaatggtgtagagatgaaattctgtcataccattaggacagg
cgacggcgaaagcaacctttagttaaaaactgacgttaaaggacgaaggctttgtaacac
caacaggattagatacccaagtagtctaagcagacaattatgaatgccatagataagaat
tccagagataaggaagaaaacatgttc-tttaagaatgccttttt---gtaatggtttat
taaaataaactatc----------------------------------aataagaatgga
aaagaatggattgaaatcttatcaatctataaatattattatatttaatagattatattt
tctttacacattgact-caacaatgttaacaaataaataaagaaaggattttttgtctat
aaatgaaagtgtaagcattccacctcaagagtaaagtggcaacgcacaaactgaaatcat
tagaccgtttctgaaaccagtagtgaagtatgttgtttaatttgatggtccgcaaaaaac
cttaccacaatttgtatattattagcttaatacaagagttgcacggctgtcaatgtcgtg
agattttggttagttccataattaacgtaaacccttactttatttatattataaagtagt
