# Supplementary material for: Discovering cryptic species in the Aspiciliella intermutans complex (Megasporaceae, Ascomycota) – First results using gene concatenation and coalescent-based species tree approaches
Source: PLoS One. 2019 May 28;14(5):e0216675. doi: 10.1371/journal.pone.0216675 (PMC6538240; doi:10.1371/journal.pone.0216675)
Supplement: S3 File — (TXT) [file pone.0216675.s006.txt]

>SSU308_Aspicilia_itermutas
agcctcccgcaagcgactctaaacaattgcgtagtcggtagcgtttgtcgcccggccacc
gtcactgcgctggaagcctcctcggaggttaccagcaacccctcgaaagatccgggctca
cagatcaaacgacggtggccgcctcccccggtggttcagatatgaccgaaactctagagc
caggttgctctagagaaacctttgttccgtaggtgaacctgcggaaggatcattatagag
atagggcctttcgggacccgaccctcccaccctttgtgtattctacctttgttgctttgg
cgtgctatccgtggacaccggggggactttaccgtccgcttgtcgctacacggaccccgc
caggggccatcttctaattccaggtgtctgagtaaaaacaagcaaacttgtcaaaacttt
caacaacggatctcttggttctggcatcgatgaagaacgcagcgaaatgcgataagtaat
gtgaattgcagaattcagtgaatcatcgaatctttgaacgcacattgcgcccgctggtat
tccggcgggcatgcctgttcgagcgtcattacacctctcaagcttggcttggtattgggc
ctccgtcctccgcgggcgggcctgaaaatcagtggcagtgcagccggtgctcaagcgtag
taacttaaaacaccctcgctttggagtgtccggccggacccgccagataaaatttatttc
aatggnnnnnnnnnnnnnnnnnnnnnnnnnnnnnnnnnnnnnnnnnnnnnnnnnnnnnnn
nnnnnnnnnnnnnnnnnnnnnnnnnnnnnnnnnnnnnnnnnnnnnnnnnnnnnnnnnnnn
nnnnnnnnnnnnnnnnnnnnnnnnnnnnnnnnnnnnnnnnnnnnnnnnnnnnnnnnnnnn
nnnnnnnnnnnnnnnnnnnnnnnnnnnnnnnnnnnnnnnnnnnnnnnnnnnnnnnnnnnn
nnnnnnnnnnnnnnnnnnnnnnnnnnnnnnnnnnnnnnnnnnnnnnnnnnnnnnnnnnnn
nnnnnnnnnnnnnnnnnnnnnnnnnnnnnnnnnnnnnnnnnnnnnnnnnnnnnnnnnnnn
nnnnnnnnnnnnnnnnnnnnnnnnnnnnnnnnnnnnnnnnnnnnnnnnnnnnnnnnnnnn
nnnnnnnnnnnnnnnnnnnnnnnnnnnnnnnnnnnnnnnnnnnnnnnnnnnnnnnnnnnn
nnnnnnnnnnnnnnnnnnnnnnnnnnnnnnnnnnnnnnnnnnnnnnnnnnnnnnnnnnnn
nnnnnnnnnnnnnnnnnnnnnnnnnnnnnnnnnnnnnnnnnnnnnnnnnnnnnnnnnnnn
nnnnnnnnnnnnnnnnnnnnnnnnnnnnnnnnnnnnnnnnnnnnnnnnnnnnnnnnnnnn
nnnnnnnnnnnnnnnnnnnnnnnnnnnnnnnnnnnnnnnnnnnnnnnnnnnnnnnnnnnn
nnnnnnnnnnnnnnnnnnnnnnnnnnnnnnnnnnnnnnnnnnnnnnnnnnnnnnnnnnnn
nnnnnnnnnnnnnnnnnnnnnnnnnnnnnnnnnnnnnnnnnnnnnnnnnnnnnnnnnnnn
nnnnnnnnnnnnnnnnnnnnnnnnnnnnnnnnnnnnnnnnnnnnnnnnnnnnnnnnnnnn
nnnnnnnnnnnnnnnnnnnnnnnnnnnnnnnnnnnnnnnnnnnnnnnnnnnnnnnnnnnn
nnnnnnnnnnnnnnnnnnnnnnnnnnnnnnnnnnnnnnnnnnnnnnnnnnnnnnnnnnnn
nnnnnnnnnnnnnnnnnnnnnnnnnnnnnnnnnnnnnnnnnnnnnnnnnnnnnnnnnnnn
nnnnnnnnnnnnnnnnnnnnnnnnnnnnnnnnnnnnnnnnnnnnnnnnnnnnnnnnnnnn
nnnnnnnnnnnnnnnnnnnnnnnnnnnnnnnnnnnnnnnnnnnnnnnnnnnnnnnnnnnn
nnnnnnnnnnnnnnnnnnnnnnnnnnnnnnnnnnnnnnnnnnnnnnnnnnnnnnnnnnnn
nnnnnnnnnnnnnnnnnnnnnnnnnnnnnnnnnnnnnnnnnnnnnnnnnnnnnnnnnnnn
nnnnnnnnnnnnnnnnnnnnnnnnnnnnnnnnnnnnnnnnnnnnnnnnnnnnnnnnnnnn
nnnnnnnnnnnnnnnnnnnnnnnnnnnnnnnnnnnnnnnnnnnnnnnnnnnnnnnnnnnn
nnnnnnnnnnnnnnnnnnnnnnnnnnnnnnnnnnnnnnnnnnnnnnnnnnnnnnnnnnnn
nnnnnnnnnnnnnnnnnnnnnnnnnnnnnnnnnnnnnnnnnnnnnnnnnnnnnnnnnnnn
nnnnnnnnnnnnnnnnnnnnnnnnnctagttgcattaaattcgattaattcgaagttatt
gcagcatcgactatgtcgaataaagttctaggtagagttatgataatgacattttctatc
tatgtgtcttgaccaaatcacgtgccagcagtcgcggtaatacgtggaagactagtgtta
ttcatctttaataggtttaaagggtacttagacggtatttttagcccaaataaaaacaaa
gggtactaattatactagagttttatgagtggggggtgcgtacgaatggtgtagagatga
aattctgtcataccattatgacaggcgacggcgaaagcaacctttagttaaaaactgacg
ttaaaggacgaaggctttgtatcaccaacaggattagatacccaagcagtctaagcagac
aattatgaatgccatagataagaaatccatagataaagaagaaaacatgtacttttcaga
atgccctttttgggcattggtttattaaaataaacttctcctcttcacttcttcatttat
tgaagaaagagagaagtagagatgaaaaaaatggctcgtaatcttatctatcatcatcat
ctgaaagatgatgaagaatacatttcttttagagatcgactatgtcgaagttaacaaaaa
aagaaat--aggattttttgtctataaatgaaagtgtaagcattccacctcaagagtaaa
gtggcaacgcacaaactgaaatcattagaccgtttctgaaaccagtagtgaagtatgttg
tttaatttgatggtccgcaaaaaaccttaccacaatttgtatattattagcttaatacaa
gagttgcacggctgtcaatgtcgtgagattttggttagttccataattaacgtaaaccct
tactttatttatattataaagtagt
>SSU_VL26_itermuta_Roux25790
agcctcccgcaagcgactctaaacaattgcgtagtcggtagcatttgtctcccggccacc
gtcactgcgctggaagcctcctcggaggttaccagcaacccctcgaaagatccgggctca
cagatcaaacgacggtggccgcctcccccggcggttcagatatgaccgatactttagagc
ttggttgctctagagaaacctttgttccgtaggtgaacctgcggaaggatcattatagag
atagggcctttcggggtccgaccctcccaccctttgtgtattctacctttgttgctttgg
cgtgctgtccgtggacaccggggggactttaccgtccgcttgtcgcgacacggactccgc
caggggtcatctcctaattccgggtgtctgagtaaaaacaagcaaatttaataaaacttt
caacaacggatctcttggttctggcatcgatgaagaacgcagcgaaatgcgataagtaat
gtgaattgcagaattcagtgaatcatcgaatctttgaacgcacattgcgcccgctggtat
tccggcgggcatgcctgttcgagcgtcattgcacctctcaagcttggcttggtattgggc
ttccgtcccccgtgggcgggcctgaaaatcagtggcagtgtagccggtgctcaagcgtag
taacttaaaacaccctcgctttggagtgcccggctggacccgccagataaaattcatttc
aatggnnnnnnnnnnnnnnnnnnnnnnnnnnnnnnnnnnnnnnnnnnnnnnnnnnnnnnn
nnnnnnnnnnnnnnnnnnnnnnnnnnnnnnnnggcctaagttccttggaacggggcgtca
tagagggtgagaatcccgtacgtggccggtggtcaaccatgtgaaaccctttcgacgagt
cgagttgtttgggaatgcagctcaaaatgggtggtaaatttcatctaaagctaaataccg
gccagagaccgatagcgcacaagtagagtgatcgaaagatgaaaagcactttggaaagag
agttaaaaagtacgtgaaattgttgaaagggaagcgcttgcgaccagacttgcccgcggg
tgatcaaccccccttcgggagggtgcactcgcccgtggtcaggccagcatcggttttggc
gggcggataaaggctccaggaatgtagctcccctcggggagtgttatagcctggggtgcc
atgcgccccgccgggaccgaggaccgcgcttcggctaggatgctggcgtaatggtcgtaa
gcgacccgtcttgaaacacggaccaaggagtctaacatctgtgcgagtgtttgggtgtca
aacccatgcgcggaatgaaagtgaacggaggtgggaaccccttccggggggcgcaccatc
gaccgatcctgatgtcttcggatggatttgagtaggagcatggctgttgggacccgaaag
atggtgaactatgcctggatagggtgaagccagaggaaactctggtggaggctcgcagcg
gttctgacgtgcaaatcgatcgtcaaatctgggtataggggcgaaaggtcagtgcattta
gtggtggagtcgggctgtcgtggagaagacgtgctaacatttttctagactaatcgaacc
atctagtatgcgaagccactactagagacactgaaagaggcgggaaaccgcctcagtagt
ccccgtgattgggggcaacatcgccggtcttcggggacgcctctgggctacccgcactga
gctccggttcagtcacagactaagtggcggtggccgcattacctgcggttaggatataga
acaactccaaagggcaattattcttgtccacacgggcatccaagttcctgcctttccagg
aggtaaaaatccaggaaatggctgaccaagtacctgttggccacattccacgcacgttga
cggtgcattgccacggaacactaactagacagataaatcctggagatgttattgacattg
ctgggatcttcctgcctacgccctacactggattcaaggccatccgagccgggctgctga
cagatacatatctnnnnnnnnnnnnnnnnnnnnnnnnnnnnnnnnnnnnnnnnnnnnnnn
nnnnnnnnnnnnnnnnnnnnnnnnnnnnnnnnnnnnnnnnnnnnnnnnnnnnnnnnnnnn
nnnnnnnnnnnnnnnnnnnnnnnnnnnnnnnnnnnnnnnnnnnnnnnnnnnnnnnnnnnn
nnnnnnnnnnnnnnnnnnnnnnnnnnnnnnnnnnnnnnnnnnnnnnnnnnnnnnnnnnnn
nnnnnnnnnnnnnnnnnnnnnnnnnctagttgcattaaattcgattaattcgaagttatt
gcagcatcgactatgtcgaataaagttctaggtagagttatgataatgacattttctatc
tatgtgtcttgaccaaatcacgtgccagcagtcgcggtaatacgtggaagactagtgtta
ttcatctttaataggtttaaagggtacttagacggtatttttagcccaaataaaaacaaa
gggtactaattatactagagttttatgagtggggggtgcgtacgaatggtgtagagatga
aattctgtcataccattatgacaggcgacggcgaaagcaacctttagttaaaaactgacg
ttaaaggacgaaggctttgtatcaccaacaggattagatacccaagcagtctaagcagac
aattatgaatgccatagataagaaatccatagataaagaagaaaacatgtacttttcaga
atgccctttttgggcattggtttattaaaataaacttctcctcttcacttcttcatttat
tgaagaaagagagaagtcgagatgaaaaaaatggctcgtaatcttatccatcatcatcat
ctttcagatgatgaagaatacatttcttttagacatcgactatgtcgaagttaacaaaaa
aagaaat--aggattttttgtctataaatgaaagtgtaagcattccacctcaagagtaaa
gtggcaacgcacaaactgaaatcattagaccgtttctgaaaccagtagtgaagtatgttg
tttaatttgatggtccgcaaaaaaccttaccacaatttgtatattattagcttaatacaa
gagttgcacggctgtcaatgtcgtgagattttggttagttccataattaacgtaaaccct
tactttatttatattataaagtagt
>SSU_VL27_itermuta_roux25602
agcctcccgcaagcgactctaaacaattgcgtagtcggtagcgtttgtctcccggccacc
gtcactgcgctggaagcctcatcggaggttatcagcaacccctttcgaggtccgggctca
cagatcaaacgacggtggccgcctcccccggcggttcagatatgaccgatactccagagc
cagnnnnnnnnnnnnnnnnnnnnnnnnnnnnnnnnnnnnnnnnnnnnnnnnnnnnnnnnn
nnnnnnnnnnnnnnnnnnnnnnnnnnncaccctttgtgtattctacctttgttgctttgg
cgtgttgtccgtggacaccggggggactttaccgtccgcttgtcgcgacacggactccgc
caggggtcatctcctaattccgggtgtctgagtgaaaacaagcaaatttaataaaacttt
caacaacggatctcttggttctggcatcgatgaagaacgcagcgaaatgcgataagtaat
gtgaattgcagaattcagtgaatcatcgaatctttgaacgcacattgcgcccgctggtat
tccggcgggcatgcctgttcgagcgtcattgcacctctcaagctcggcttggtattgggc
ctccgtcccccgtgggcgggcctgaaaatcagtggcagtgcagccggtgctcaagcgtag
taacttaaaacaccctcgctttggagtgcccggctggacccgccagacaaaatnnnnnnn
nnnnnnnnnnnnnnnnnnnnnnnnnnnnnnnnnnnnnnnnnnnnnnnnnnnnnnnnnnnn
nnnnnnnnnnnnnnnnnnnnnnnnnnnnnnnnnnnnnnnnnnnnnnnnnnnnnnnnnnnn
nnnnnnnnnnnnnnnnnnnnnnnnnnnnnnnnnnnnnnnnnnnnnnnnnnnnnnnnnnnn
nnnnnnnnnnnnnnnnnnnnnnnnnnnnnnnnnnnnnnnnnnnnnnnnnnnnnnnnnnnn
nnnnnnnnnnnnnnnnnnnnnnnnnnnnnnnnnnnnnnnnnnnnnnnnnnnnnnnnnnnn
nnnnnnnnnnnnnnnnnnnnnnnnnnnnnnnnnnnnnnnnnnnnnnnnnnnnnnnnnnnn
nnnnnnnnnnnnnnnnnnnnnnnnnnnnnnnnnnnnnnnnnnnnnnnnnnnnnnnnnnnn
nnnnnnnnnnnnnnnnnnnnnnnnnnnnnnnnnnnnnnnnnnnnnnnnnnnnnnnnnnnn
nnnnnnnnnnnnnnnnnnnnnnnnnnnnnnnnnnnnnnnnnnnnnnnnnnnnnnnnnnnn
nnnnnnnnnnnnnnnnnnnnnnnnnnnnnnnnnnnnnnnnnnnnnnnnnnnnnnnnnnnn
nnnnnnnnnnnnnnnnnnnnnnnnnnnnnnnnnnnnnnnnnnnnnnnnnnnnnnnnnnnn
nnnnnnnnnnnnnnnnnnnnnnnnnnnnnnnnnnnnnnnnnnnnnnnnnnnnnnnnnnnn
nnnnnnnnnnnnnnnnnnnnnnnnnnnnnnnnnnnnnnnnnnnnnnnnnnnnnnnnnnnn
nnnnnnnnnnnnnnnnnnnnnnnnnnnnnnnnnnnnnnnnnnnnnnnnnnnnnnnnnnnn
nnnnnnnnnnnnnnnnnnnnnnnnnnnnnnnnnnnnnnnnnnnnnnnnnnnnnnnnnnnn
nnnnnnnnnnnnnnnnnnnnnnnnnnnnnnnnnnnnnnnnnnnnnnnnnnnnnnnnnnnn
nnnnnnnnnnnnnnnnnnnnnnnnnnnnnnnnnnnnnnnnnnnnnnnnnnnnnnnnnnnn
nnnnnnnnnnnnnnnnnnnnnnnnnnnnnnnnnnnnnnnnnnnnnnnnnnnnnnnnnnga
acaattccaaagggcaattattcttgtccacacgggcatccaagttcctgcctttccagg
aggtaaaaatccaggaaatggctgaccaagtacctgttggccacattccacgcacgttga
cggttcattgccacggaacactaactagacagataaatcctggagatgtcattgacgtcg
ctgggatcttcctgcctacgccctacactggattcaaggccatccgagcagggctactga
cagatacatatctggaagctcagcatgttaaccaacataaaaaggcctacgatgatctgg
tcgtagatgcacggacactccgacggatagagcaatacaaaaactcgggtcacatgtatg
agtatctctcaaggtcaatcgcccctgagatctatggtcatctggatgtgaagaaagcat
tgctcctactccttattggtggcgtcacgaaagaaatgggcgacggaatgcggatacgtg
gagacattaacatctgcctgatgggctagttgcattaaattcgattaattcgaagttatt
gcagcatcgactatgtcgaataaagttctaggtagagttatgataatgacattttctatc
tatgtgtcttgaccaaatcacgtgccagcagtcgcggtaatacgtggaagactagtgtta
ttcatctttaataggtttaaagggtacttagacggtatttttagcccaaataaaaacaaa
gggtactaattatactagagttttatgagtggggggtgcgtacgaatggtgtagagatga
aattctgtcataccattatgacaggcgacggcgaaagcaacctttagttaaaaactgacg
ttaaaggacgaaggctttgtatcaccaacaggattagatacccaagcagtctaagcagac
aattatgaatgccatagataagaaatccatggataaagaagaaaacatgtacttttcaga
atgccctttttgggcattggtttattaaaataaacttctcctcttcacttcttcatttat
tgaagaaagagagaagtcgagatgaaaagaatggctcgtaatcttatctatcatcatcat
ctttcagatgatgatgaatacatttcttttagacagcgactatgtcgaagttaacaaaaa
aagaaataaaggattttttgtctataaatgaaagtgtaagcattccacctcaagagtaaa
gtggcaacgcacaaactgaaatcattagaccgtttctgaaaccagtagtgaagtatgttg
tttaatttgatggtccgcaaaaaaccttaccacaatttgtatattattagcttaatacaa
gagttgcacggctgtcaatgtcgtgagattttggttagttccataattaacgtaaaccct
tactttatttatattataaagtagt
>SSU_VL28_itermutas_roux26741
agcctcccgcaagcgactctaaacaattgcgtagtcggtagcgtttgtctcccggccacc
gtcactgcgctggaagcctcaccggaggttaccagcaacccctttcgagatccgggctca
cagatcaaacgatggtggccgccttccccagcggttcagatatgaccgatactctagagc
taggttgctctagagaaaccttagttccgtaggtgaacctgcggaaggatcattatagag
atagggcctttcggggtccgaccctcccaccctttgtgtattctacctttgttgctttgg
cgtgttgtccgtggacaccggggggactttaccgtccgcttgtcgcgacacggactccgc
caggggtcatctcctaattccgggtgtctgagtgaaaacaagcaaatttaataaaacttt
caacaacggatctcttggttctggcatcgatgaagaacgcagcgaaatgcgataagtaat
gtgaattgcagaattcagtgaatcatcgaatctttgaacgcacattgcgcccgctggtat
tccggcgggcatgcctgttcgagcgtcattgcacctctcaagctcggcttggtattgggc
ctccgtcccccgtgggcgggcctgaaaatcagtggcagtgcagccggtgctcaagcgtag
taacttaaaacaccctcgctttggagtgcccggctggacccgccagacaaaattc-attc
aatggnnnnnnnnnnnnnnnnnnnnnnnnnnnnnnnnnnnnnnnnnnnnnnnnnnnnnnn
nnnnnnnnnnnnnnnnnnnnnnnnnnnnnnccggcctaagttccttggaacggggcgtca
tagagggtgagaatcccgtacgtggccggtggtcaaccatgtgaaaccctttcgacgagt
cgagttgtttgggaatgcagctcaaaatgggtggtaaatttcatctaaagctaaataccg
gccagagaccgatagcgcacaagtagagtgatcgaaagatgaaaagcactttggaaagag
agttaaaaagtacgtgaaattgttgaaagggaagcgcttgcgaccagacttgcccgcggg
tgatcagccccccttcgggagggtgcactcgcccgtggtcaggccagcatcggttttggc
gggcggataaaggctccaggaatgtagctcccctcggggagtgttatagcctggggtgcc
atgcgccccgccgggaccgaggaccgcgcttcggctaggatgctggcgtaatggtcgtaa
gcgacccgtcttgaaacacggaccaaggagtctaacatctgtgcgagtgtttgggtgtca
aacccatgcgcggaatgaaagtgaacggaggtgggaaccccttccggggggcgcaccatc
gaccgatcctgatgtcttcggatggatttgagtaggagcatggctgttgggacccgaaag
atggtgaactatgcctggatagggtgaagccagaggaaactctggtggaggctcgcagcg
gttctgacgtgcaaatcgatcgtcaaatctgggtataggggcgaaaggtcagtgcattta
gtggtggagtcgggctgtcggggtggagacgtgctaacatttttccagactaatcgaacc
atctagtatgcgaagccactactagagacactgaaagaggcgggaaactgcctcagtagt
ccccgttattgggggcaacatcgccggtcttcggggacgcctctgggctacccgcactga
gctccggttcagtcacagactaagtggcggtggccgcacggcctgcggttaggatataga
acaactccaaagggcaattattcttgtccacacgggcatccaagttcctgcctttccagg
aggtaaaaatccaggaaatggctgaccaagtacctgttggccacattccacgcacgttga
cggtgcattgccacggaacactaacaagacagataaatcctggagatgttattgacatcg
ctgggatcttcctgcctacgccctacactggattcaaggccatccgagccgggctactga
cagatacatatttggaagctcagcatgttaaccaacataaaaaggcctacgatgatctgg
tcgtagatgcgcggacactccgacggatagagcaatacaaaaactcgggccacatgtatg
aatatctctcaaggtcaatcgcccctgagatctatggtcatctggatgtgaagaaagcac
tgctcctactccttattggtggcgtcacaaaagaaatgggcgacggattgcggatacgtg
gagacattaannnnnnnnnnnnnnnctagttgcattaaattcgattaattcgaagttatt
gcagcatcgactatgtcgaataaagttctaggtagagttatgataatgacattttctatc
tatgtgtcttgaccaaatcacgtgccagcagtcgcggtaatacgtggaagactagtgtta
ttcatctttaataggtttaaagggtacttagacggtatttttagcccaaataaaaacaaa
gggtactaattatactagagttttatgagtggggggtgcgtacgagtggtgtagagatga
aattctgtcataccattatgacaggcgacggcgaaagcaacctttagttaaaaactgacg
ttaaaggacgaaggctttgtatcaccaacaggattagatacccaagcagtctaagcagac
aattatgaatgccatagataagaaatccatagataaagaagaaaacatgtacttttcaga
atgccctttttgggcattggtttattaaaataaacttctcctcttcacttcttcatttat
tgaagaaagagagaagtcgagatgaaaaaaatggctcgtaatcttatctatcatcatcat
ctttcagatgatgaagaatacatttcttttagacatcgactatgtcgaagttaacaaaaa
aagaaat--aggattttttgtctataaatgaaagtgtaagcattccacctcaagagtaaa
gtggcaacgcacaaactgaaatcattagaccgtttctgaaaccagtagtgaagtatgttg
tttaatttgatggtccgcaaaaaaccttaccacaatttgtatattattagcttaatacaa
gagttgcacggctgtcaatgtcgtgagattttggttagttccataattaacgtaaaccct
tactttatttatattataaagtagt
>SSU_VL29_itermutas_GZU280656
agcctcccgcaagcgactctaaacaattgcgtagtcggtagcgtttgtctcccggccacc
gtcactgcgctggaagcctcaccggaggttaccagcaacccctttcgagatccgggctca
cagatcaaacgacggtggccgcctcccccggcggttcagatatgaccgaaactctggagc
caggttgctctagagaaaccttagttccgtaggtgaacctgcggaaggatcattatagag
atagggcctttcggggtccgaccctcccaccctttgtgtattctacctttgttgctttgg
cgtgttgtccgtggacaccggggggactttaccgtccgcttgtcgcgacacggactccgc
caggggtcatctcctaattccgggtgtctgagtgaaaacaagcaaatttaataaaacttt
caacaacggatctcttggttctggcatcgatgaagaacgcagcgaaatgcgataagtaat
gtgaattgcagaattcagtgaatcatcgaatctttgaacgcacattgcgcccgctggtat
tccggcgggcatgcctgttcgagcgtcattgcacctctcaagctcggcttggtattgggc
ctccgtcccccgtgggcgggcctgaaaatcagtggcagtgcagccggtgctcaagcgtag
taacttaaaacaccctcgctttggagtgcccggctggacccgccagacaaaat-c-attc
aatggnnnnnnnnnnnnnnnnnnnnnnnnnnnnnnnnnnnnnnnnnnnnnnnnnnnnnnn
nnnnnnnnnnnnnnnnnnnnnnnnnnnnnnnnnnnnnnnnnnnnnnnnnnnnnnnnnnnn
nnnnnnnnnnnnnnnnnnnnnnnnnnnnnnnnnnnnnnnnnnnnnnnnnnnnnnnnnnnn
nnnnnnnnnnnnnnnnnnnnnnnnnnnnnnnnnnnnnnnnnnnnnnnnnnnnnnnnnnnn
nnnnnnnnnnnnnnnnnnnnnnnnnnnnnnnnnnnnnnnnnnnnnnnnnnnnnnnnnnnn
nnnnnnnnnnnnnnnnnnnnnnnnnnnnnnnnnnnnnnnnnnnnnnnnnnnnnnnnnnnn
nnnnnnnnnnnnnnnnnnnnnnnnnnnnnnnnnnnnnnnnnnnnnnnnnnnnnnnnnnnn
nnnnnnnnnnnnnnnnnnnnnnnnnnnnnnnnnnnnnnnnnnnnnnnnnnnnnnnnnnnn
nnnnnnnnnnnnnnnnnnnnnnnnnnnnnnnnnnnnnnnnnnnnnnnnnnnnnnnnnnnn
nnnnnnnnnnnnnnnnnnnnnnnnnnnnnnnnnnnnnnnnnnnnnnnnnnnnnnnnnnnn
nnnnnnnnnnnnnnnnnnnnnnnnnnnnnnnnnnnnnnnnnnnnnnnnnnnnnnnnnnnn
nnnnnnnnnnnnnnnnnnnnnnnnnnnnnnnnnnnnnnnnnnnnnnnnnnnnnnnnnnnn
nnnnnnnnnnnnnnnnnnnnnnnnnnnnnnnnnnnnnnnnnnnnnnnnnnnnnnnnnnnn
nnnnnnnnnnnnnnnnnnnnnnnnnnnnnnnnnnnnnnnnnnnnnnnnnnnnnnnnnnnn
nnnnnnnnnnnnnnnnnnnnnnnnnnnnnnnnnnnnnnnnnnnnnnnnnnnnnnnnnnnn
nnnnnnnnnnnnnnnnnnnnnnnnnnnnnnnnnnnnnnnnnnnnnnnnnnnnnnnnnnnn
nnnnnnnnnnnnnnnnnnnnnnnnnnnnnnnnnnnnnnnnnnnnnnnnnnnnnnnnnnnn
nnnnnnnnnnnnnnnnnnnnnnnnnnnnnnnnnnnnnnnnnnnnnnnnnnnnnnnnnnga
acaactccaaagggcaattattcttgtccacacgggcatccaagttcctgcctttccagg
aggtaaaaatccaggaaatggctgaccaagtacctgttggccatatcccacgcacgttga
cggtgcattgccacggaacactaactagacagataaatcctggagatgttattgacgtcg
ctgggatcttcctgcctacgccctacactggattcaaggccatccgagcagggctactga
cagatacatatctggaagctcagcatgttaatcaacataaaaaggcctacgatgatctgg
tcgtagatgcgcggacactccgacggatagagcaatacaaaaactcgggtcatatgtatg
aatatctctcaaggtcaatcgcccctgagatctatggtcatctggatgtgaagaaagcac
tgctcctactccttattggtggcgtcacgaaagaaatgggcgacggaatgcggatacgtg
gagacattaacatctgcctgatgggctagttgcattaaattcgattaattcgaagttatt
gcagcatcgactatgtcgaataaagttctaggtagagttatgataatgacattttctatc
tatgtgtcttgaccaaatcacgtgccagcagtcgcggtaatacgtggaagactagtgtta
ttcatctttaataggtttaaagggtacttagacggtatttttagcccaaataaaaacaaa
gggtactaattatactagagttttatgagaggggggtgcgtacgaatggtgtagagatga
aattctgtcataccattatgacaggcgacggcgaaagcaacctttagttaaaaactgacg
ttaaaggacgaaggctttgtatcaccaacaggattagatacccaagcagtctaagcagac
aattatgaatgccatagataagaaatccatggataaagaagaaaacatgtacttttcaga
atgccctatttgggcattggtttattaaaataaacttc----------------------
--------------agtcgagatgaaaagaatggctcgtaatcttatctatcatcatcat
ctttcagatgatgaagaatacatttcttttagacatcgactatgtcgaagttaacaaaaa
aagaaat--aggattttttgtctataaatgaaagtgtaagcattccacctcaagagtaaa
gtggcaacgcacaaactgaaatcattagaccgtttctgaaaccagtagtgaagtatgttg
tttaatttgatggtccgcaaaaaaccttaccacaatttgtatattattagcttaatacaa
gagttgcacggctgtcaatgtcgtgagattttggttagttccataattaacgtaaaccct
tactttatttatattataaagtagt
>SSU_VL30_itermutas_GZU280743
nnnnnnnnnnnnnnnnnnnnnnnnnnnnnnnnnnnnnnnnnnnnnnnnnnnnnnnnnnnn
nnnnnnnnnnnnnnnnnnnnnnnnnnnnnnnnnnnnnnnnnnnnnnnnnnnnnnnnnnnn
nnnnnnnnnnnnnnnnnnnnnnnnnnnnnnnnnnnnnnnnnnnnnnnnnnnnnnnnnnnn
nnnnnnnnnnnnnnnnnnnnnnnnnnnnnnnnnnnnnnnnnnnnnnnnnnnnnnnnnnnn
nnnnnnnnnnnnnnnnnnnnnnnnnnnnnnnnnnnnnnnnnnnnnnnnnnnnnnnnnnnn
nnnnnnnnnnnnnnnnnnnnnnnnnnnnnnnnnnnnnnnnnnnnnnnnnnnnnnnnnnnn
nnnnnnnnnnnnnnnnnnnnnnnnnnnnnnnnnnnnnnnnnnnnnnnnnnnnnnnnnnnn
nnnnnnnnnnnnnnnnnnnnnnnnnnnnnnnnnnnnnnnnnnnnnnnnnnnnnnnnnnnn
nnnnnnnnnnnnnnnnnnnnnnnnnnnnnnnnnnnnnnnnnnnnnnnnnnnnnnnnnnnn
nnnnnnnnnnnnnnnnnnnnnnnnnnnnnnnnnnnnnnnnnnnnnnnnnnnnnnnnnnnn
nnnnnnnnnnnnnnnnnnnnnnnnnnnnnnnnnnnnnnnnnnnnnnnnnnnnnnnnnnnn
nnnnnnnnnnnnnnnnnnnnnnnnnnnnnnnnnnnnnnnnnnnnnnnnnnnnnnnnnnnn
nnnnnnnnnnnnnnnnnnnnnnnnnnnnnnnnnnnnnnnnnnnnnnnnnnnnnnnnnnnn
nnnnnnnnnnnnnnnnnnnnnnnnnnnnnnnnnnnnnnnnnnnnnnnnnnnnnnnnnnnn
nnnnnnnnnnnnnnnnnnnnnnnnnnnnnnnnnnnnnnnnnnnnnnnnnnnnnnnnnnnn
nnnnnnnnnnnnnnnnnnnnnnnnnnnnnnnnnnnnnnnnnnnnnnnnnnnnnnnnnnnn
nnnnnnnnnnnnnnnnnnnnnnnnnnnnnnnnnnnnnnnnnnnnnnnnnnnnnnnnnnnn
nnnnnnnnnnnnnnnnnnnnnnnnnnnnnnnnnnnnnnnnnnnnnnnnnnnnnnnnnnnn
nnnnnnnnnnnnnnnnnnnnnnnnnnnnnnnnnnnnnnnnnnnnnnnnnnnnnnnnnnnn
nnnnnnnnnnnnnnnnnnnnnnnnnnnnnnnnnnnnnnnnnnnnnnnnnnnnnnnnnnnn
nnnnnnnnnnnnnnnnnnnnnnnnnnnnnnnnnnnnnnnnnnnnnnnnnnnnnnnnnnnn
nnnnnnnnnnnnnnnnnnnnnnnnnnnnnnnnnnnnnnnnnnnnnnnnnnnnnnnnnnnn
nnnnnnnnnnnnnnnnnnnnnnnnnnnnnnnnnnnnnnnnnnnnnnnnnnnnnnnnnnnn
nnnnnnnnnnnnnnnnnnnnnnnnnnnnnnnnnnnnnnnnnnnnnnnnnnnnnnnnnnnn
nnnnnnnnnnnnnnnnnnnnnnnnnnnnnnnnnnnnnnnnnnnnnnnnnnnnnnnnnnnn
nnnnnnnnnnnnnnnnnnnnnnnnnnnnnnnnnnnnnnnnnnnnnnnnnnnnnnnnnnnn
nnnnnnnnnnnnnnnnnnnnnnnnnnnnnnnnnnnnnnnnnnnnnnnnnnnnnnnnnnnn
nnnnnnnnnnnnnnnnnnnnnnnnnnnnnnnnnnnnnnnnnnnnnnnnnnnnnnnnnnnn
nnnnnnnnnnnnnnnnnnnnnnnnnnnnnnnnnnnnnnnnnnnnnnnnnnnnnnnnnnnn
nnnnnnnnnnnnnnnnnnnnnnnnnnnnnnnnnnnnnnnnnnnnnnnnnnnnnnnnnnga
acaactccaaagggcaattattcttgtccacacgggcatccaagttcctgcctttccagg
aggtaaaaatccaggaaatggctgaccaagtacctgttggccacattccacgcacgttga
cggtgcattgccacggaacactaactagacagataaatcctggagatgttattgacgtcg
ctgggatcttcctgcctacgccctacactggattcaaggccatccgagcagggctactga
cagatacatatnnnnnnnnnnnnnnnnnnnnnnnnnnnnnnnnnnnnnnnnnnnnnnnnn
nnnnnnnnnnnnnnnnnnnnnnnnnnnnnnnnnnnnnnnnnnnnnnnnnnnnnnnnnnnn
nnnnnnnnnnnnnnnnnnnnnnnnnnnnnnnnnnnnnnnnnnnnnnnnnnnnnnnnnnnn
nnnnnnnnnnnnnnnnnnnnnnnnnnnnnnnnnnnnnnnnnnnnnnnnnnnnnnnnnnnn
nnnnnnnnnnnnnnnnnnnnnnnnnctagttgcattaaattcgattaattcgaagttatt
gcagcatcgactatgtcgaataaagttctaggtagagttatgataatgacattttctatc
tatgtgtcttgaccaaatcacgtgccagcagtcgcggtaatacgtggaagactagtgtta
ttcatctttaataggtttaaagggtacttagacggtatttttagcccaaataaaaacaaa
gggtactaattatactagagttttatgagaggggggtgcgtactaatggtgtagagatga
aattctgtcataccattatgacaggcgacggcgaaagcaacctttagttaaaaactgacg
ttaaaggacgaaggctttgtgtcaccaacaggattagatacccaagtagtctgagcagac
aattatgaatgccatagataagaaatccatagataaagaagaaaacatgtacttttcaga
atgccctatttgggcattggtttattaaaataaacttctcctcttcacttcttcatttat
tgaagaaagagagaagtcgagatgaaaagaatggctcgtaatcttatctatcatcatcat
ctttcagatgatgaagaatacatttcttttagagatcgactatgtcgaagaaaaaaaaca
aaagaagataggattttttgtctataaatgaaagtgtaagcattccacctcaagagtaaa
gtggcaacgcacaaactgaaatcattagaccgtttctgaaaccagtagtgaagtatgttg
tttaatttgatggtccgcaaaaaaccttaccacaatttgtatattattagcttaatacaa
gagttgcacggctgtcaatgtcgtgagattttggttagttccataattaacgtaaaccct
tactttatttatattataaannnnn
>VEL_45_itermutas_sipam59778
agcctcccgcaagcgactctaaacatttgcgtagtcggtagcgtttgtctcccggccacc
gtcactgcgctggaagcctcctcggaggttaccagcaacccccttcgagatccgggctca
cagctcaaacgacggtggccgcctcccccggcggttcagatatgaccgatactctagagc
taggttgctctagagaaaccttagttccgtaggtgaacctgcggaaggatcattatagag
atagggcctttcggggtccgaccctcccaccctttgtgtattctacctttgttgctttgg
cgtgttgtccgtggacaccggggggactttaccgtccgcttgtcgcgacacggactccgc
caggggtcatctcctaattccgggtgtctgagtgaaaacaagcaaatttaataaaacttt
caacaacggatctcttggttctggcatcgatgaagaacgcagcgaaatgcgataagtaat
gtgaattgcagaattcagtgaatcatcgaatctttgaacgcacattgcgcccgctggtat
tccggcgggcatgcctgttcgagcgtcattgcacctctcaagctcggcttggtattgggc
ctccgtcccccgtgggcgggcctgaaaatcagtggcagtgcagccggtgctcaagcgtag
taacttaaaacaccctcgctttggagtgcccggctggacccgccagacaaaat-c-attc
aatggnnnnnnnnnnnnnnnnnnnnnnnnnnnnnnnnnnnnnnnnnnngggcccgagttg
taatttgcagagagagtttcggaggcggcaccggcctaagttccttggaacggggcgtca
tagagggtgagaatcccgtacgtggccggtggtcaaccatgtgaaaccctttcgacgagt
cgagttgtttgggaatgcagctcaaaatgggtggtaaatttcatctaaagctaaataccg
gccagagaccgatagcgcacaagtagagtgatcgaaagatgaaaagcactttggaaagag
agttaaaaagtacgtgaaattgttgaaagggaagcgcttgcgaccagacttgcccgcggg
tgatcagccccccttcgggagggtgcactcgcccgtggtcaggccagcatcggttttggc
gggcggataaaggctccaggaatgtagctcccctcggggagtgttatagcctggggtgcc
atgcgccccgccgggaccgaggaccgcgcttcggctaggatgctggcgtaatggtcgtaa
gcgacccgtcttgaaacacggaccaaggagtctaacatctgtgcgagtgtttgggtgtca
aacccatgcgcggaatgaaagtgaacggaggtgggaaccccttccggggggcgcaccatc
gaccgatcctgatgtcttcggatggatttgagtaggagcatggctgttgggacccgaaag
atggtgaactatgcctggatagggtgaagccagaggaaactctggtggaggctcgcagcg
gttctgacgtgcaaatcgatcgtcaaatctgggtataggggcgaa---------------
----------------------------------------------agactaatcgaacc
atctagtatgcgaagccactactagagacactgaaaggggccggaagctgcctcagtagt
ccccgttggtgggggcaacatcgccggtcttcggggacgcctctgggctacccgcactga
gctccggttcagtcacagactaagtggcggtggccgcacggcctgcggttaggatatann
nnnnnnnnnnnnnnnnnnnnnnnnnnnnnnnnnnnnnnnnnnnnnnnnnnnnnnnnnnnn
nnnnnnnnnnnnnnnnnnnnnnnnnnnnnnnnnnnnnnnnnnnnnnnnnnnnnnnnnnnn
nnnnnnnnnnnnnnnnnnnnnnnnnnnnnnnnnnnnnnnnnnnnnnnnnnnnnnnnnnnn
nnnnnnnnnnnnnnnnnnnnnnnnnnnnnnnnnnnnnnnnnnnnnnnnnnnnnnnnnnnn
nnnnnnnnnnnnnnnnnnnnnnnnnnnnnnnnnnnnnnnnnnnnnnnnnnnnnnnnnnnn
nnnnnnnnnnnnnnnnnnnnnnnnnnnnnnnnnnnnnnnnnnnnnnnnnnnnnnnnnnnn
nnnnnnnnnnnnnnnnnnnnnnnnnnnnnnnnnnnnnnnnnnnnnnnnnnnnnnnnnnnn
nnnnnnnnnnnnnnnnnnnnnnnnnnnnnnnnnnnnnnnnnnnnnnnnnnnnnnnnnnnn
nnnnnnnnnnnnnnnnnnnnnnnnnctagttgcattaaattcgattaattcgaagttatt
gcagcatcgactatgtcgaataaagttctaggtagagttatgataatgacattttctatc
tatgtgtcttgaccaaatcacgtgccagcagtcgcggtaatacgtggaagactagtgtta
ttcatctttaataggtttaaagggtacttagacggtatttttagcccaaataaaaacaaa
gggtactaattatactagagtttaatgagtggggggcgcgtactaatggtgtagagatga
aattctgtcataccattatgacaggcgacggcgaaagcaacctttagttaaaaactgacg
ttaaaggacgaaggctttgtatcaccaacaggattagatacccaagcagtctaagcagac
aattatgaatgccatagataagaattccagagataaggaagaaaacatgttc-tttaaga
atgccttttt---gtaatggtttattaaaataaactatc---------------------
-------------aataagaatggaaaagaatggattgaaatcttatcaatctataaata
ttattat-tttaatagattatattttctttacacattgactacaacaatgttaacaaata
aataaagaaaggattttttgtctataaatgaaagtgtaagcattccacctcaagagtaaa
gtggcaacgcacaaactgaaatcattagaccgtttctgaaaccagtagtgaagtatgttg
tttaatttgatggtccgcaaaaaaccttaccacaatttgtatattattagcttaatacaa
gagttgcacggctgtcaatgtcgtgagattttggttagttccataattaacgtaaaccct
tnnnnnnnnnnnnnnnnnnnnnnnn
>VEL_46_itermutas_59825
agcctcccgcaagcgactctaaacaattgcgcagtcggtagcatttgtctcccggccacc
gtcactgcgctggaagcctcctcggaggttaccagcaacccctttcgagatccgggctca
cagatcaaacgacggtggccgcctcccccggcggttcagatatgaccgaaactctagagc
caggttgctctagagcaacctttgttccgtaggtgaacctgcggaaggatcattatagag
atagggcctttcgggacccgaccctcccaccctttgtgtattctacctttgttgctttgg
cgtgctgtccgtggacaccggggggactttaccgtccgcttgtcgctacacggaccccgc
caggggccatctcctaattccaggtgtctgagcgaaaacaagcaaatttatcaaaacttt
caacaacggatctcttggttctggcatcgatgaagaacgcagcgaaatgcgataagtaat
gtgaattgcagaattcagtgaatcatcgaatctttgaacgcacattgcgcccgctggtat
tctggcgggcatgcctgttcgagcgtcattacacctctcaagcttggcttggtattgggc
ctccgtcctccgtgggcgggcctgaaaatcagtggcagtgcagccggtgctcaagcgtag
taattt-aaacgccctcgctttggagtgcccggctggacccgccagacaaaatttatttc
aatggnnnnnnnnnnnnnnnnnnnnnnnnnnnnnnnnnnnnnnnnnnnnnnnnnnnnnnn
nnnnnnnnnnnnnnnnnnnnnnnnnnnncaccggcctaagttccttggaacggggcgtca
tagagggtgagaaatccgtacgtggccggtggtcaaccatgtgaaaccctttcgacgagt
cgagttgtttgggaatgcagctcaaaatgggtggtaaatttcatctaaagctaaataccg
gccagagaccgatagcgcacaagtagagtgatcgaaagatgaaaagcactttggaaagag
agttaaaaagtacgtgaaattgttgaaagggaagcgcttgcgaccagacttgcccgcggg
tgatcagccccccttcgggagggtgcactcgcccgcggtcaggccagcatcggttttggc
gggcggataaagtctccaggaatgtagctcccctcggggagtgttatagcctggggtgcc
atgcgccccgccgggaccgaggaccgcgcttcggctaggatgctggcgtaatggtcgtaa
gcgacccgtcttgaaacacggaccaaggagtctaacatctgtgcgagtgtttgggtgtca
aacccatgcgcggaatgaaagtgaacggaggtgggaaccccttccggggggcgcaccatc
gaccgatcctgatgtcttcggatggatttgagtaggagcatggctgttgggacccgaaag
atggtgaactatgcctggatagggtgaagccagaggaaactctggtggaggctcgcagcg
gttctgacgtgcaaatcgatcgtcaaatctgggtataggggcgaaaggtcagtgcattca
gtggtgga--------gttggggtggagacgtgctaacatttttccagactaatcgaacc
atctagtatgcgaagccactactagagacactgaaagaggcggacaactgcctcagtagt
ccccgtcattgggggcaacatcgccggtcttcggggacgcctctgggctacccgcactga
gctccggctcagtcacagactaagtggcggtggccgcacggcctgcggttaggatataga
acaactccaaagggcaattattcttgtccacacgggcatccaagttcctgcctttccagg
aggtaaaaatccaggaaatggctgaccaagtacctgttggccacattccacgcacgttga
cggtgcattgccacggaacactaactagacagataaatcctggagatgttattgacatcg
ctgggatcttcctgcctacgccctacactggattcaaggccatccgagccgggctactga
cagatacatatttggaagctcagcatgttaaccaacataaaaaggcctacgatgatctgg
tcgtagatgcgcggacactccgacggatagagcaatacaaaaactcgggtcacatgtatg
aatatctctcaaggtcaatcgcccctgagatctatggtcatctggatgtgaagaaagcac
tcctcctactccttattggtggcgtcacgaaagaaatgggcgacggaatgcggatacgtg
gagacattaacatctgcctgatgggctagttgcattaaattcgattaattcgaagttatt
gcagcatcgactatgtcgaataaagttctaggtagagttatgataatgacattttctatc
tatgtgtcttgaccaaatcacgtgccagcagtcgcggtaatacgtggaagactagtgtta
ttcatctttaataggtttaaagggtacttagacggtatttttagcccaaataaaaacaaa
gggtactaattatactagagttttatgagaggggggtgcgtacgaatggtgtagagatga
aattctgtcataccattatgacaggcgacggcgaaagcaacctttagttaaaaactgacg
ttaaaggacgaaggctatgtggcaccaacaggattagatacccaagcagtctaagcagac
aattatgaatgccatagataagaaacccatggataaagaagaaaacatgtacttttcaga
atgccctttttgggcattggtttattaaaataaacttctcctcttcacttcttcatttct
tgaataaagagagaagtcgagatgaaaagaatggctcgtaatcttatctatcatcatcat
ctttcagatgatgatgaatacatttcttttagacagcgactatgtcgaagttaacaaaaa
aagaaataaaggattttttgtctataaatgaaagtgtaagcattccacctcaagagtaaa
gtggcaacgcacaaactgaaatcattagaccgtttctgaaaccagtagtgaagtatgttg
tttaatttgatggtccgcaaaaa-ccttaccacaatttgtatattattagcttaatacaa
gagttgcacggctgtcaatgtcgtgaga-tttggttagttccataa-taacgtaaa-cct
tactttatttatattataaagtagt
>VEL_49_itermutas_Peksa
agcctcccgcaagcgactctaaacaattgcgtagtcggtagcgtttgtctcccggccacc
gttactgcgctggaagcctcatcggaggttaccagcaacccctttcgaggtccgggctca
cagatcaaacgacggtggccgcctcccccggcggttcagatatgaccgaaactcctgagc
caggttgctctagagaaacctttgttccgtaggtgaacctgcggaaggatcattatagag
atagggcctttcgggacccgaccctcccaccctttgtgtattctacttctgttgctttgg
cgtgctgtccgtggacaccggggggactttaccgtccgcttgtcgctacacggaccccgc
caggggccatctcctaattccaggcgtctgagtaaaaacaagcaaattcatcaaaacttt
caacaacggatctcttggttctggcatcgatgaagaacgcagcgaaatgcgataagtaat
gtgaattgcagaattcagtgaatcatcgaatctttgaacgcacattgcgcccgctggtat
tccggcgggcatgcctgttcgagcgtcattacacctctcaagcttggcttggtattgggc
ctgcgtcctccgtgggcgggcctgaaaatcagtggcagtgcagccggtgctcaagcgtag
taactt-aaacaccctcgctttggagtgcccggctggacccgccagacaaaatttatttc
aatggnnnnnnnnnnnnnnnnnnnnnnnnnnnnnnnnnnnnnnnnnnnnnnnnnnnnnnn
nnnnnnnnnnnnnnnnnnnnnnnnnnnnnnnnnnnnnnnnnnnnnnnnnnnnnnnnnnnn
nnnnnnnnnnnnnnnnnnnnnnnnnnnnnnnnnnnnnnnnnnnnnnnnnnnnnnnnnnnn
nnnnnnnnnnnnnnnnnnnnnnnnnnnnnnnnnnnnnnnnnnnnnnnnnnnnnnnnnnnn
nnnnnnnnnnnnnnnnnnnnnnnnnnnnnnnnnnnnnnnnnnnnnnnnnnnnnnnnnnnn
nnnnnnnnnnnnnnnnnnnnnnnnnnnnnnnnnnnnnnnnnnnnnnnnnnnnnnnnnnnn
nnnnnnnnnnnnnnnnnnnnnnnnnnnnnnnnnnnnnnnnnnnnnnnnnnnnnnnnnnnn
nnnnnnnnnnnnnnnnnnnnnnnnnnnnnnnnnnnnnnnnnnnnnnnnnnnnnnnnnnnn
nnnnnnnnnnnnnnnnnnnnnnnnnnnnnnnnnnnnnnnnnnnnnnnnnnnnnnnnnnnn
nnnnnnnnnnnnnnnnnnnnnnnnnnnnnnnnnnnnnnnnnnnnnnnnnnnnnnnnnnnn
nnnnnnnnnnnnnnnnnnnnnnnnnnnnnnnnnnnnnnnnnnnnnnnnnnnnnnnnnnnn
nnnnnnnnnnnnnnnnnnnnnnnnnnnnnnnnnnnnnnnnnnnnnnnnnnnnnnnnnnnn
nnnnnnnnnnnnnnnnnnnnnnnnnnnnnnnnnnnnnnnnnnnnnnnnnnnnnnnnnnnn
nnnnnnnnnnnnnnnnnnnnnnnnnnnnnnnnnnnnnnnnnnnnnnnnnnnnnnnnnnnn
nnnnnnnnnnnnnnnnnnnnnnnnnnnnnnnnnnnnnnnnnnnnnnnnnnnnnnnnnnnn
nnnnnnnnnnnnnnnnnnnnnnnnnnnnnnnnnnnnnnnnnnnnnnnnnnnnnnnnnnnn
nnnnnnnnnnnnnnnnnnnnnnnnnnnnnnnnnnnnnnnnnnnnnnnnnnnnnnnnnnnn
nnnnnnnnnnnnnnnnnnnnnnnnnnnnnnnnnnnnnnnnnnnnnnnnnnnnnnnnnnga
acaattccaaagggcaattatttttgtccacacgggcatccaagttcctgcctttccagg
aggtaaaaatccaggaaatggctgaccaagtacctgttggccacattccacgcacgttga
cggttcattgccacggaacactaactagacagataaatcctggagatgtcattgacgtcg
ctgggatcttcctgcctacgccctacactggattcaaggccatccgagcagggctactga
cagatacatatctggaagctcagcatgttaaccaacataaaaaggcctacgatgatctgg
tcgtagatgcacggacactccgacggatagagcaatacaaaaactcgggtcacatgtatg
agtatctctcaaggtcaatcgcccctgagatctatggtcatctggatgtgaagaaagcat
tgctcctactccttattggtggcgtcacgaaagaaatgggcgacggaatgcggatacgtg
gagacattaacatctgcctgatgggctagttgcattaaattcgattaattcgaagttatt
gcagcatcgactatgtcgaataaagttctaggtagagttatgataatgacattttctatc
tatgtgtcttgaccaaatcacgtgccagcagtcgcggtaatacgtggaagactagtgtta
ttcatctttaataggtttaaagggtacttagacggtatttttagcccaaataaaaacaaa
gggtactaattatactagagttttatgagtggggggtgcgtacgaatggtgtagagatga
aattctgtcataccattatgacaggcgacggcgaaagcaacctttagttaaaaactgacg
ttaaaggacgaaggctttgtatcaccaacaggattagatacccaagcagtctgagcagac
aattatgaatgccatagataagaaatccatggataaagaagaaaacatgtacttttcaga
atgccctttttgggcattggtttattaaaataaacttctcctcttcacttcttcatttat
tgaagaaagagagaagtcgagatgaaaagaatggctcgtaatcttatctatcatcatcat
ctttcagatgatgatgaatacatttcttttaaacagcgactatgtcgaagttaacaaaaa
aagaaataaaggattttttgtctataaatgaaagtgtaagcattccacctcaagagtaaa
gtggcaacgcacaaactgaaatcattagaccgtttctgaaaccagtagtgaagtatgttg
tttaatttgatggtccgcaaaaaaccttaccacaatttgtatattattagcttaatacaa
gagttgcacggctgtcaatgtcgtgagattttggttagttccataattaacgtaaaccct
tnnnnnnnnnnnnnnnnnnnnnnnn
>VEL_51_itermutas_JV5204
nnnnnnnnnnnnnnnnnnnnnnnnnnnnnnnnnnnnnnnnnnnnnnnnnnnnnnnnnnnn
nnnnnnnnnnnnnnnnnnnnnnnnnnnnnnnnnnnnnnnnnnnnnnnnnnnnnnnnnnnn
nnnnnnnnnnnnnnnnnnnnnnnnnnnnnnnnnnnnnnnnnnnnnnnnnnnnnnnnnnnn
nnnnnnnnnnnnnnnnnnnnnnnnnnnnnnnnnnnnnnnnnnnnnnnnnnnnnnnnnnnn
nnnnnnnnnnnnnnnnnnnnnnnnnnnnnnnnnnnnnnnnnnnnnnnnnnnnnnnnnnnn
nnnnnnnnnnnnnnnnnnnnnnnnnnnnnnnnnnnnnnnnnnnnnnnnnnnnnnnnnnnn
nnnnnnnnnnnnnnnnnnnnnnnnnnnnnnnnnnnnnnnnnnnnnnnnnnnnnnnnnnnn
nnnnnnnnnnnnnnnnnnnnnnnnnnnnnnnnnnnnnnnnnnnnnnnnnnnnnnnnnnnn
nnnnnnnnnnnnnnnnnnnnnnnnnnnnnnnnnnnnnnnnnnnnnnnnnnnnnnnnnnnn
nnnnnnnnnnnnnnnnnnnnnnnnnnnnnnnnnnnnnnnnnnnnnnnnnnnnnnnnnnnn
nnnnnnnnnnnnnnnnnnnnnnnnnnnnnnnnnnnnnnnnnnnnnnnnnnnnnnnnnnnn
nnnnnnnnnnnnnnnnnnnnnnnnnnnnnnnnnnnnnnnnnnnnnnnnnnnnnnnnnnnn
nnnnnnnnnnnnnnnnnnnnnnnnnnnnnnnnnnnnnnnnnnnnnnnnnnnnnnnnnnnn
nnnnnnnnnnnnnnnnnnnnnnnnnnnnnnnnnnnnnnnnnnnnnnnnnnnnnnnnnnnn
nnnnnnnnnnnaaatccgtacgtggccggtgggcaaccatgtgaaaccctttcgacgagt
cgagttgtttgggaatgcagctcaaaatgggtggtaaatttcatctaaagctaaataccg
gccagagaccgatagcgcacaagtagagtgatcgaaagatgaaaagcactttggaaagag
agttaaaaagtacgtgaaattgttgaaagggaagcgcttgcgaccagacttgcccgcggg
tgatcagccccccttcgggagggtgcactcgcccgtggtcaggccagcatcgattttggc
gggcggataaaggctccaggaatgtagctccctttggggagtgttatagcctggggtgcc
atgcgccccgccgggaccgaggaccgcgcttcggctaggatgctggcgtaatggtcgtaa
gcgacccgtcttgaaacacggaccaaggagtctaacatctgtgcgagtgtttgggcgtca
aacccatgcgcggaatgaaagtgaacggaggtgggaaccccttccggggggcgcaccatc
gaccgatcctgatgttttcggatggatttgagtaggagcatggctgttgggacccgaaag
atggtgaactatgcctggatagggtgaagccagaggaaactttggtggaggctcgcagcg
gttttgacgtgcaaatcgatcgtcaaatctgggtataggggcgaaaggtcagtgcatttt
gttgtgg--------tgttggggtggacacgtgctaacatttttccagactaatcgaacc
atctagtatgcgaagccactactagagacactgaaagaggcggagagctgcctcagtagt
ccccgtctttgggggcaacatcgccggtcttcggggacgcctctgggctacccgcactga
gctccggttcagtcacagactaagtggcggtggccgcacggcctgcggttaggatataga
acaactccaaagggcaattattcttgtccacacgggcatccaagttcctgcctttccagg
aggtaaaaatccaggaaatggctgaccaagtacctgttggccacattccacgcacgttga
cggtgcattgccacggaacactaactagacagataaatcctggagatgttattgacatcg
ctgggatcttcctgcctacgccctacactggattcaaggccatccgagccgggctactga
cagatacatatctggaagctcagcatgttaaccaacataaaaaggcctacgatgatctgg
tcgtagatgcgcggacactccgacggatagagcaatacaaaaactcgggtcacatgtatg
aatatctctccaggtcaatcgcccctgagatctatggtcatctggatgtgaagaaagcac
tgctcctactccttattggtggcgtcacgaaagaaatgggcgacggaatgcggatacgtg
gagacattaacatctgcctgatgggctagttgcattaaattcgattaattcgaagttatt
gcagaaaagactatgtcgaataaagttctaggtagagttatgataatgacattttctatc
tatgtgtcttgaccaaatcacgtgccagcagtcgcggtaatacgtggaagactagtgtta
ttcatctttaataggtttaaagggtacttagacggtatttttagcccaaataaaaacaaa
gggtactaattatactagagttttatgagtggggggtgcgtacgaatggtgtagagatga
aattctgtcataccattatgacaggcgacggcgaaagcaacctttagttaaaaactgacg
ttaaaggacgaaggctttgtatcaccaacaggattagatacccaagcagtctaagcagac
aattatgaatgccatagataagaaacccatggataaagaagaaaacatgtacttttcaga
atgccctttttgggcattggtttattaaaataaacttctcctcttcacttcttcatttct
tggagaaagagagaagtcgagatgaaaaaaatggctcgtaatcttatctatcatcatcat
ctttcagatgatgaagaatacatttcttttagacatcgactatgtcgaagttaacaaaaa
aagaaat-aaggattttttgtctataaatgaaagtgtaagcattccacctcaagagtaaa
gtggcaacgcacaaactgaaatcattagaccgtttctgaaaccagtagtgaagtatgttg
tttaatttgatggtccgcaaaaaaccttaccacaatttgtatattattagcttaatacaa
gagttgcacggctgtcaatgtcgtgagattttggttagttccataattaacgtaaacccc
cactttatttatattataaagtagt
>VEL_52_itermutas_JV2151
agcctcccgcaagcgactctaaacaattgcgtagtcggtagcgtttgtctcccggccacc
gtcactgcgctggaagcctcatcggaggttaccagcaacccctcgaaagatccgggctca
cagatcaaacgacggtggccgcctcctccagcggttcagatatgaccgatactccagagc
taggttgctctagagaaaccttagttccgtaggtgaacctgcggaaggatcattatagag
atagggcctttcgggacccgaccctcccaccctttgtgtattctacctttgttgctttgg
cgtgccgtccgtggacaccggggggactttaccgtccgcttgtcgctacacggaccccgc
caggggccatctcccaattccaggtgtctgagtgaaaacaagcaaatttatcaaaacttt
caacaacggatctcttggttctggcatcgatgaagaacgcagcgaaatgcgataagtaat
gtgaattgcagaattcagtgaatcatcgaatctttgaacgcacattgcgcccgctggtat
tccggcgggcatgcctgttcgagcgtcattacacctctcaagcttggcttggtattgggc
ctccgtcctctgtgggcgggcctgaaaatcagtggcagtgcagccggtgctcaagcgtag
taattt-aaacaccctcgctttggagtgcccggctggacccgccagacaaaatttatttc
aatggnnnnnnnnnnnnnnnnnnnnnnnnnnnnnnnnnnnnnnnnnnngggcccgagttg
taatttgcagagggagtttcggaggcggcaccggcctaagttccttggaacggggcgtca
tagagggtgagaatcccgtacgtggccggtggtcaaccatgtgaaaccctttcgacgagt
cgagttgtttgggaatgcagctcaaaatgggtggtaaatttcatctaaagctaaataccg
gccagagaccgatagcgcacaagtagagtgatcgaaagatgaaaagcactttggaaagag
agttaaaaagtacgtgaaattgttgaaagggaagcgcttgcgaccagacttgcccgcggg
tgatcagccccccttcgggagggtgcactcgcccgtggtcaggccagcatcggtttgggc
gggcggataaaggctccaggaatgtagctcccctcggggagtgttatagcctggggtgcc
atgcgccccgccgggaccgaggaccgcgcttcggctaggatgctggcgtaatggtcgtaa
gcgacccgtcttgaaacacggaccaaggagtctaacatctgtgcgagtgtttgggtgtca
aacccatgcgcggaatgaaagtgaacggaggtgggaaccccttccggggggcgcaccatc
gaccgatcctgatgtcttcggatggatttgagtaggagcatggctgttgggacccgaaag
atggtgaactatgcctggatagggtgaagccagaggaaactctggtggaggctcgcagcg
gttctgacgtgcaaatcgatcgtcaaatctgggtataggggcgaaaggtcagtgcattta
gtggtgg--------tgttggggtggaaacgtgctaacatttttccagactaatcgaacc
atctagtatgcgaagccactactagagacactgaaagaggcggggaaccgcctcagtagt
ccccgttgttgggggcaacatcgccggtcttcggggacgcctctgggctacccgcactga
gctccggttcagtcacagactaagtggcggtggccgcatcacctgcggttaggatataga
acaactccaaagggcaattattcttgtccacacgggcatccaagttcctgcctttccagg
aggtaaaaatccaggaaatggctgaccaagtacctgttggccacattccacgcacgttga
cggtgcattgccacggaacactaactagacagataaatcctggagatgttattgacatcg
ctgggatcttcctgcctacgccctacactggattcaaggccatccgagccgggctactga
cagatacatatctggaagctcagcatgttaaccaacataaaaaggcctacgatgatctgg
tcgtagatgcgcggacactccgacggatagagcaatacaaaaactcgggtcacatgtatg
aatatctctccaggtcaatcgcccctgagatctatggtcatctggatgtgaagaaagcac
tgctcctactccttattggtggcgtcacgaaagaaatgggcgacggaatgcggatacgtg
gagacattaacatctgcctgatgggctagttgcattaaattcgattaattcgaagttatt
gcagcatcgactatgtcgaataaagttctaggtagagttatgataatgacattttctatc
tatgtgtcttgaccaaatcacgtgccagcagtcgcggtaatacgtggaagactagtgtta
ttcatctttaataggtttaaagggtacttagacggtatttttagcccaaataaaaacaaa
gggtactaattatactagagtttaatgagtggggggtgcgtacgaatggtgtagagatga
aattctgtcataccattatgacaggcgacggcgaaagcaacctttagttaaaaactgacg
ttaaaggacgaaggctttgtatcaccaacaggattagatacccaagcagtctaagcagac
aattatgaatgccatagataagaaatccatagataaagaagaaaacatgtacttttcaga
atgccctatttgggcattggtttattaaaataaacttctcctcttcacttcttcatttat
tggagaaagagagaagtcgagatgaaaaaaatggctcgtaatcttatctatcatcatcat
ctttcagatgatgaagaatacatttcttttagacatcgactatgtcgaagttaacaaaaa
aagaaat--aggattttttgtctataaatgaaagtgtaagcattccacctcaagagtaaa
gtggcaacgcacaaactgaaatcattagaccgtttctgaaaccagtagtgaagtatgttg
tttaatttgatggtccgcaaaaaaccttaccacaatttgtatattattagcttaatacaa
gagttgcacggctgtcaatgtcgtgagattttggttagttccataattaacgtaaaccct
tactttatttatattataaagtagt
>VEL_SSU_43_cupreoglauca_sipma59898
agcctcccgcaagcgaccctaaacaattgcgtagtcggtggctcttgcctcccggccact
gtcactgcgctggaagcctcctcggaggttaccagcgacccctttcgagatccgggccca
cagatcaaacgacagtggccgcctcccccggcggttcagatatgaccgataccctagagc
cagnnnnnnnnnnnnnnnnnnnnnnnnnnnnnnnnnnnnnnnnnnnnnnnnnnnnnnnnn
nnnnnnnnnnnnnnnnnnnnnnnntcccaccctttgtgtattctacctttgttgctttgg
cgtgctgtccgtggacaccggggggactttaccgtccgcttgtcgctacacggaccccgc
caggggccatctcctaattccaggtgtctgagtaatagcaagcaaatttatcaaaacttt
caacaacggatctcttggttctggcatcgatgaagaacgcagcgaaatgcgataagtaat
gtgaattgcagaattcagtgaatcatcgaatctttgaacgcacattgcgcccgctggtat
tccggcgggcatgcctgttcgagcgtcattacacctctcaagcttggcttggtattgggc
ctccgtcctccgtgggcgggcctgaaaatcagtggcagtgcagccggtgctcaagcgtag
taactt-aaacaccctcgctttggagtgcccggctggacccgccagacaaaatttatttc
aatggnnnnnnnnnnnnnnnnnnnnnnnnnnnnnnnnnnnnnnnnnnnnnnnnnnnnnnn
nnnnnnnnnnnnnnnnnnnnnnnnnnnnnnnnnnnnnnnnnnnnnnnnnnnnnnnnnnnn
nnnnnnnnnnnnnnnnnnnnnnnnnnnnnnnnnnnnnnnnnnnnnnnnnnnnnnnnnnnn
nnnnnnnnnnnnnnnnnnnnnnnnnnnnnnnnnnnnnnnnnnnnnnnnnnnnnnnnnnnn
nnnnnnnnnnnnnnnnnnnnnnnnnnnnnnnnnnnnnnnnnnnnnnnnnnnnnnnnnnnn
nnnnnnnnnnnnnnnnnnnnnnnnnnnnnnnnnnnnnnnnnnnnnnnnnnnnnnnnnnnn
nnnnnnnnnnnnnnnnnnnnnnnnnnnnnnnnnnnnnnnnnnnnnnnnnnnnnnnnnnnn
nnnnnnnnnnnnnnnnnnnnnnnnnnnnnnnnnnnnnnnnnnnnnnnnnnnnnnnnnnnn
nnnnnnnnnnnnnnnnnnnnnnnnnnnnnnnnnnnnnnnnnnnnnnnnnnnnnnnnnnnn
nnnnnnnnnnnnnnnnnnnnnnnnnnnnnnnnnnnnnnnnnnnnnnnnnnnnnnnnnnnn
nnnnnnnnnnnnnnnnnnnnnnnnnnnnnnnnnnnnnnnnnnnnnnnnnnnnnnnnnnnn
nnnnnnnnnnnnnnnnnnnnnnnnnnnnnnnnnnnnnnnnnnnnnnnnnnnnnnnnnnnn
nnnnnnnnnnnnnnnnnnnnnnnnnnnnnnnnnnnnnnnnnnnnnnnnnnnnnnnnnnnn
nnnnnnnnnnnnnnnnnnnnnnnnnnnnnnnnnnnnnnnnnnnnnnnnnnnnnnnnnnnn
nnnnnnnnnnnnnnnnnnnnnnnnnnnnnnnnnnnnnnnnnnnnnnnnnnnnnnnnnnnn
nnnnnnnnnnnnnnnnnnnnnnnnnnnnnnnnnnnnnnnnnnnnnnnnnnnnnnnnnnnn
nnnnnnnnnnnnnnnnnnnnnnnnnnnnnnnnnnnnnnnnnnnnnnnnnnnnnnnnnnnn
nnnnnnnnnnnnnnnnnnnnnnnnnnnnnnnnnnnnnnnnnnnnnnnnnnnnnnnnnnga
acaactccaaagggcaactattcttgtccacacgggcatccaagttcctgcctttccagg
aggtaaaaatccaggaaatggctgaccaagtacctgttggccacattccacgcacgttga
cggtgcattgccacggaacactaactagacagataaatcctggagatgttattgacgtcg
ctgggatcttcctgcctacgccctacactggattcaaggccattcgagcagggctactca
cagatacatatctggaagctcagcatgttaatcaacataaaaaggcctacgatgatctag
tcgtagatgcgcggatactccgacggatagagcaatacaaaaactcgggtcacatgtatg
aatatctctcaatgtcaatcgcccctgagatctatggtcatcttgatgtgaagaaagcac
tgctcctactccttattggtggcgtcacgaaagaaatgggcgacggaatgcggatacgtg
gagacattaacatctgcctgatgggctagttgcattaaattcgattaattcgaagttatt
gcagcatcgactatgtcgaataaagttctaggtagagttatgataatgacattttctatc
tatgtgtcttgaccaaatcacgtgccagcagtcgcggtaatacgtggaagactagtgtta
ttcatctttaataggtttaaagggtacttagacggtatttttagcccaaataaaaacaaa
gggtactaattatactagagtttaatgagtggggggcgcgtacgaatggtgtagagatga
aattctgtcataccattaggacaggcgacggcgaaagcaacctttagttaaaaactgacg
ttaaaggacgaaggctttgtaacaccaacaggattagatacccaagtagtctaagcagac
aattatgaatgccatagataagaattccagagataaggaagaaaacatgttc-tttaaga
atgccttttt---gtaatggtttattaaaataaactatc---------------------
-------------aataagaatggaaaagaatggattgaaatcttatcaatctataaata
ttattat-tttaatagattatattttctttacacattgact-caacaatgttaacaaata
aataaagaaaggattttttgtctataaatgaaagtgtaagcattccacctcaagagtaaa
gtggcaacgcacaaactgaaatcattagaccgtttctgaaaccagtagtgaagtatgttg
tttaatttgatggtccgcaaaaaaccttaccacattttgtatattattagcttaatacaa
gagttgcccggctgtcaatgtcgtgagattttggttagttccataattaacgtaaaccct
tactttatttatattataaagtagt
>VEL_SSU_44_cupreoglauca_sipma60010
agcctcccgcaagcgaccctaaacaattgcgtagtcggtggctcttgcctcccggccact
gtcactgcgctggaagcctcctcggaggttaccagcgacccctttcgagatccgggccca
cagatcaaacgacagtggccgcctcccccggcggttcagatatgaccgataccctagagc
cagnnnnnnnnnnnnnnnnnnnnnnnnnnnnnnnnnnnnnnnnnnnnnnnnnnnnnnnnn
nnnnnnnnnnnnnnnnnnnnnnnnnnccaccctttgtgtattctaccttcgttgctttgg
cgtgctgtccgtggacaccggggggactttaccgtccgcttgtcgctacacggaccccgc
caggggccatctcctaattccaggtgtctgagtaaaaagaagcaaatttatcaaaacttt
caacaacggatctcttggttctggcatcgatgaagaacgcagcgaaatgcgataagtaat
gtgaattgcagaattcagtgaatcatcgaatctttgaacgcacattgcgcccgctggtat
tccggcgggcatgcctgttcgagcgtcattacacctctcaagcttagcttggtattgggc
ctccgtcctccgtgggcgggcctgaaaatcagtggcagtgcagccggtgctcaagcgtag
taactt-aaacaccctcgctttggagtgcccggctggacccgccagacaaaatttatttc
aatgnnnnnnnnnnnnnnnnnnnnnnnnnnnnnnnnnnnnnnnnnnnnnnnnnngagttg
taatttgcagagggagtttcggaggcggcaccggcctaagttccttggaacggggcgtca
tagagggtgagaatcccgtacggggccggtggtcaaccatgtgaaaccctttcgacgagt
cgagttgtttgggaatgcagctcaaaatgggtggtaaatttcatctaaagctaaataccg
gccagagaccgatagcgcacaagtagagtgatcgaaagatgaaaagcactttggaaagag
agttaaaaagtacgtgaaattgttgaaagggaagcgcttgcgaccagacttgtccgcggg
tgatcagccccccttcgggagggtgcactcgcccgtggtcaggccagcatcggtttcggc
gggcggataaaggccccaggaatgtagctcccctcggggagtgttatagcctggggtgcc
atgcgccccgccgggaccgaggaccgcgcttcggctaggatgctggcgtaatggtcgtaa
gcgacccgtcttgaaacacggaccaaggagtctaacatctgtgcgagtgtttgggtgtca
aacccatgcgcggaatgaaagtgaacggaggtgggaaccccttccggggggcgcaccatc
gaccgatcctgatgtcttcggatggatttgagtaggagcatggctgttgggacccgaaag
atggtgaactatgcctggatagggtgaagccagaggaaactctggtggaggctcgcagcg
gttctgacgtgcaaatcgatcgtcaaatctgggtataggggcgaaaggtcagtgcattat
gtggc----ttcgggcggtggggtgaagacttgctaacatttttccagactaatcgaacc
atctagtatgcgaagccactactagagacactgaagggggccggaaatggcctcagtagt
cccccgttttgggggcaacatcgccggtcttcggggacgcctctgggctacccgcactga
gctcgggctcagtcacagactaagtggcggtggccgcatcgcctgcggttaggatataga
acaactccaaagggcaactattcttgtccacacgggcatccaagttcctgcctttccagg
aggtaaaaatccaggaaatggctgaccaagtacctgttggccacattccacgcacgttga
cggtgcattgccacggaacactaactagacagataaatcctggagatgttattgacgtcg
ctgggatcttcctgcctacgccctacactggattcaaggccattcgagcagggctactca
cagatacatatctagaagctcagcatgttaatcaacataaaaaggcctacgatgatctag
tcgtagatgcgcggatactccgacggatagagcaatacaaaaactcgggtcacatgtatg
aatatctctcaatgtcaatcgcccctgagatctatggtcatcttgatgtgaagaaagcac
tgctcctactccttattggtggcgtcacgaaagaaatgggcgacggaatgcggatacgtg
gagacattaacatctgcctgatgggctagttgcattaaattcgattaattcgaagttatt
gcagcatcgactatgtcgaataaagttctaggtagagttatgataatgacattttctatc
tatgtgtcttgaccaaatcacgtgccagcagtcgcggtaatacgtggaagactagtgtta
ttcatctttaataggtttaaagggtacttagacggtatttttagcccaaataaaaacaaa
gggtactaattatactagagtttaatgagtggggggcgcgtacgaatggtgtagagatga
aattctgtcataccattaggacaggcgacggcgaaagcaacctttagttaaaaactgacg
ttaaaggacgaaggctttgtaacaccaacaggattagatacccaagtagtctaagcagac
aattatgaatgccatagataagaattccagagataaggaagaaaacatgttc-tttaaga
atgccttttt---gtaatggtttattaaaataaactatc---------------------
-------------aataagaatggaaaagaatggattgaaatcttatcaatctataaata
ttattat-tttaatagattatattttctttacacattgact-caacaatgttaacaaata
aataaagaaaggattttttgtctataaatgaaagtgtaagcattccacctcaagagtaaa
gtggcaacgcacaaactgaaatcattagaccgtttctgaaaccagtagtgaagtatgttg
tttaatttgatggtccgcaaaaaaccttaccacattttgtatattattagcttaatacaa
gagttgcacggctgtcaatgtcgtgagattttggttagttccataa-taacgtaaaccct
tactttatttatattataaagtagt
>VLSSU03_domi5
nnnnnnnnnnnnnnnnnnnnnnnnnnnnnnnnngtcggtagcgtttgtctcccggccacc
gttactgcgctggaagcctcatcggaggttaccagcaacccctttcgaggtccgggctca
cagatcaaacgacggtggccgcctcccccggcggttcagatatgaccgaaactcctgagc
cagnnnnnnnnnnnnnnnnnnnnnnnnnnnnnnnnnnnnnnnnnnnnnnnnnnnnnnnnn
nnnnnnnnnnnnnnnnnnnnnnnnnnccaccctttgtgtattctacctttgttgctttgg
cgtgctgtccgtggacaccggggggactttaccgtccgcttgtcgctacacggaccccgc
caggggccgtctcctaattccgggtgtctgagtaaaaacaagcaaattaatcaaaacttt
caacaacggatctcttggttctggcatcgatgaagaacgcagcgaaatgcgataagtaat
gtgaattgcagaattcagtgaatcatcgaatctttgaacgcacattgcgcccgctggtat
tccggcgggcatgcctgttcgagcgtcattgcacctctcaagcttggcttggtattgggc
ctccgtcctccgcgggcgggcctgaaaatcagtggcagtgtagccggtgctcaagcgtag
taattt-aaacaccctcgctttggagtgcccggctggacccgccagacaaaatnnnnnnn
nnnnnnnnnnnnnnnnnnnnnnnnnnnnnnnnnnnnnnnnnnnnnnnngggcccgagttg
taatttgcagagggagtttcggaggcggcaccggcctaagttccttggaacggggcgtca
gagagggtgagaatcccgtacgtggccggtggccaaccatgtgaaaccctttcgacgagt
cgagttgtttgggaatgcagctcaaaatgggtggtaaatttcatctaaagctaaataccg
gccagagaccgatagcgcacaagtagagtgatcgaaagatgaaaagcactttggaaagag
agttaaaaagtacgtgaaattgttgaaagggaagcgcttgcgaccagacttgcccgcggg
tgatcagccccccttcgggagggtgcactcgcccgtggtcaggccagcatcggttttggc
gggcggataaaggctccaggaatgtagctcccctcggggagtgttatagcctggggtgcc
atgcgccccgccgggaccgaggaccgcgcttcggctaggatgctggcgtaatggtcgtaa
gcgacccgtcttgaaacacggaccaaggagtctaacatctgtgcgagtgtttgggtgtca
aacccatgcgcggaatgaaagtgaacggaggtgggaaccccttccggggggcgcaccatc
gaccgatcctgatgtcttcggatggatttgagtaggagcatggctgttgggacccgaaag
atggtgaactatgcctggatagggtgaagccagaggaaactctggtggaggctcgcagcg
gttctgacgtgcaaatcgatcgtcaaatctgggtataggggcgaa---------------
----------------------------------------------agactaatcgaacc
atctagtatgcggagctactactagagatactgagagaggcaggaaactgcctcagtagt
ccccgtcattgggggcaacatcgccggtcttcggggacgcctctaggctacccgcactga
gctccggttcagtcacagactaagtggcggtggccgcaccacctgcggttaggatataga
acaattccaaagggcaattatttttgtccacacgggcatccaagttcctgcctttccagg
aggtaaaaatccaggaaatggctgaccaagtacctgttggccacattccacgcacgttga
cggttcattgccacggaacactaactagacagataaatcctggagatgtcattgacgtcg
ctgggatcttcctgcctacgccctacactggattcaaggccatccgagcagggctactga
cagatacatatctggaagctcagcatgttaaccaacataaaaaggcctacgatgatctgg
tcgtagatgcacggacactccgacggatagagcaatacaaaaactcgggtcacatgtatg
agtatctctcaaggtcaatcgcccctgagatctatggtcatctggatgtgaagaaagcat
tgctcctactccttattggtggcgtcacgaaagaaatgggcgacggaatgcggatacgtg
gagacattaacatctgcctgatgggctagttgcattaaattcgattaattcgaagttatt
gcagcatcgactatgtcgaataaagttctaggtagagttatgataatgacattttctatc
tatgtgtcttgaccaaatcacgtgccagcagtcgcggtaatacgtggaagactagtgtta
ttcatctttaataggtttaaagggtacttagacggtatttttagcccaaataaaaacaaa
gggtactaattatactagagttttatgagtggggggtgcgtacgaatggtgtagagatga
aattctgtcataccattatgacaggcgacggcgaaagcaacctttagttaaaaactgacg
ttaaaggacgaaggctttgtatcaccaacaggattagatacccaagcagtctgagcagac
aattatgaatgccatagataagaaatccatggataaagaagaaaacatgtacttttcaga
atgccctttttgggcattggtttattaaaataaacttctcctcttcacttcttcatttat
tgaagaaagagagaagtcgagatgaaaagaatggctcgtaatcttatctatcatcatcat
ctttcagatgatgatgaatacatttcttttagacagcgactatgtcgaagttaacaaaaa
aagaaataaaggattttttgtctataaatgaaagtgtaagcattccacctcaagagtaaa
gtggcaacgcacaaactgaaatcattagaccgtttctgaaaccagtagtgaagtatgttg
tttaatttgatggtccgcaaaaaaccttaccacaatttgtatattattagcttaatacaa
gagttgcacggctgtcaatgtcgtgagattttggttagttccataattaacgtaaaccct
tactttatttatattataaagtagt
>VLSSU04_itermutas_ZP15987
nnnnnnnnnnnnnnnnnnnnnnnnnnnnnnnnagtcggtagcgtttgtctcccggccacc
gtcactgcgctggaagcctcatcggaggttaccagcaacccctttcgaggtccgggctca
cagatcaaacgacggtggccgcctcccccggcggttcagatatgaccgaaactcctgagc
caggttgctctagagaaacctaagttccgtaggtgaacctgcggaaggatcattatagag
atagggcctttcgggacccgaccctcccaccctttgtgtattctacctttgttgctttgg
cgtgctgtccgtggacaccggggggactttaccgtccgcttgtcgttacacggaccccgc
caggggccatcttctaattctaggtgtctgagtaaaaacaagcaaatttatcaaaacttt
caacaacggatctcttggttctggcatcgatgaagaacgcagcgaaatgcgataagtaat
gtgaattgcagaattcagtgaatcatcgaatctttgaacgcacattgcgcccgctggtat
tccggcgggcatgcctgttcgagcgtcattacacctctcaagcttggcttggtattgggc
ctccgtcctccgtgggcgggcctgaaaatcagtggcagtgcagccggtgctcaagcgtag
taacttaaaacaccctcgctttggagtgcccggctggacccgccagacaaaatt-atttc
aatggnnnnnnnnnnnnnnnnnnnnnnnnnnnnnnnnnnnnnnnnnnnnnnnnnnnnnnn
nnnnnnnnnnnnnnnnnnnnnnnnnnnnnnnnnnnnnnnnnnnnnnnnnnnnnnnnnnnn
nnnnnnnnnnnnnnnnnnnnnnnnnnnngtggccaaccatgtgaaaccctttcgacgagt
cgagttgtttgggaatgcagctcaaaatgggtggtaaatttcatctaaagctaaataccg
gccagagaccgatagcgcacaagtagagtgatcgaaagatgaaaagcactttggaaagag
agttaaaaagtacgtgaaattgttgaaagggaagcgcttgcgaccagacttgcccgcggg
tgatcacccccccttcgggagggtgtactcgcccgtggtcaggccagcatcggttttggc
gggcggataaaggctccaggaatgtagctcccctcggggagtgttatagcctggggtgcc
atgcgccccgccgggaccgaggaccgcgcttcggctaggatgctggcgtaatggtcgtaa
gcgacccgtcttgaaacacggaccaaggagtctaacatctgtgcgagtgtttgggtgtca
aacccatgcgcggaatgaaagtgaacggaggtgggaaccccttccggggggcgcaccatc
gaccgatcctgatgtcttcggatggatttgagtaggagcatggctgttgggacccgaaag
atggtgaactatgcctggatagggtgaagccagaggaaactctggtggaggctcgcagcg
gttctgacgtgcaaatcgatcgtcaaatctgggtataggggcgaaaggtcagtgcattta
gtggtggagtcgggctgtcggagtggagacgtgctaacattttttcagactaatcgaacc
atctagtatgcgaagccactactagagatactgagagaggcaggaaactgcctcagtagt
ccccgtcattgggggcaacatcgccggtcttcggggacgcctctaggctacccgcactga
gctccggttcagccacagactaagtggcggtggccgcaccacctgcggttaggatataga
acaattccaaagggcaattattcttgtccacacgggcatccaagttcctgcctttccagg
aggtaaaaatccaggaaatggctgaccaagtacctgttggccacattccacgcacgttga
cggttcattgccacggaacactaactagacagataaatcctggagatgtcattgacgtcg
ctgggatcttcctgcctacgccctacactggattcaaggccatccgagcagggctactga
cagatacatatctggaagctcagcatgttaaccaacataaaaaggcctacgatgatctgg
tcgtagatgcacggacactccgacggatagagcaatacaaaaactcgggtcacatgtatg
agtatctctcaaggtcaatcgcccctgagatctatggtcatctggatgtgaagaaagcat
tgctcctactccttattggtggcgtcacgaaagaaatgggcgacggaatgcggatacgtg
gagacattaacatctgcctgatgggctagttgcattaaattcgattaattcgaagttatt
gcagcatcgactatgtcgaataaagttctaggtagagttatgataatgacattttctatc
tatgtgtcttgaccaaatcacgtgccagcagtcgcggtaatacgtggaagactagtgtta
ttcatctttaataggtttaaagggtacttagacggtatttttagcccaaataaaaacaaa
gggtactaattatactagagttttatgagtggggggtgcgtacgaatggtgtagagatga
aattctgtcataccattatgacaggcgacggcgaaagcaacctttagttaaaaactgacg
ttaaaggacgaaggctttgtatcaccaacaggattagatacccaagcagtctaagcagac
aattatgaatgccatagataagaaatccatggataaagaagaaaacatgtacttttcaga
atgccctttttgggcattggtttattaaaataaacttctcctcttcacttcttcatttat
tgaagaaagagagaagtcgagatgaaaagaatggctcgtaatcttatctatcatcatcat
ctttcagatgatgatgaatacatttcttttagacagcgactatgtcgaagttaacaaaaa
aagaaataaaggattttttgtctataaatgaaagtgtaagcattccacctcaagagtaaa
gtggcaacgcacaaactgaaatcattagaccgtttctgaaaccagtagtgaagtatgttg
tttaatttgatggtccgcaaaaaaccttaccacaatttgtatattattagcttaatacaa
gagttgcacggctgtcaatgtcgtgagattttggttagttccataattaacgtaaaccct
tactttatttatattataaagtagt
>VLSSU10_domi_VL253
agcctcccgcaagcgactctaaacaattgcgcagtcggtagcgtttgtctcccggccacc
gttactgcgctggaagcctcatcgtaggttaccagcaacccctttcgaggtccgggctca
cagatcaaacgacggtggccgcctcccccggcggttcagatatgaccgaaactcctgagc
caggttgctctagagaaacctaagttccgtaggtgaacctgcggaaggatcattatagag
atagggcctttcgggacccgaccctcccaccctttgtgtattctacctttgttgctttgg
cgtgctgtctgtggacaccggggggactttaccgtccgcttgtcgttacacggaccccgc
caggggccatcttctaattctaggtgtctgagtaaaaacaagcaaatttatcaaaacttt
caacaacggatctcttggttctggcatcgatgaagaacgcagcgaaatgcgataagtaat
gtgaattgcagaattcagtgaatcatcgaatctttgaacgcacattgcgcccgctggtat
tccggcgggcatgcctgttcgagcgtcattacacctctcaagcttggcttggtattgggc
ctccgtcctccgtgggcgggcctgaaaatcagtggcagtgcagccggtgctcaagcgtag
taacttaaaacaccctcgctttggagtgcccggctggacccgccagacaaaattnnnnnn
nnnnnnnnnnnnnnnnnnnnnnnnnnnnnnnnnnnnnnnnnnnnnnnngggcccgagttg
taatttgcagagggagtttcggaggcggcaccggcctaagttccttggaacggggcgtca
gagagggtgagaatcccgtacgtggccggtggccaaccatgtgaaaccctttcgacgagt
cgagttgtttgggaatgcagctcaaaatgggtggtaaatttcatctaaagctaaataccg
gccagagaccgatagcgcacaagtagagtgatcgaaagatgaaaagcactttggaaagag
agttaaaaagtacgtgaaattgttgaaagggaagcgcttgcgaccagacttgcccgcggg
tgatcagccccccttcgggagggtgcactcgcccgtggtcaggccagcatcggttttggc
gggcggataaaggctccaggaatgtagctcccctcggggagtgttatagcctggggtgcc
atgcgccccgccgggaccgaggaccgcgcttcggctaggatgctggcgtaatggtcgtaa
gcgacccgtcttgaaacacggaccaaggagtctaacatctgtgcgagtgtttgggtgtca
aacccatgcgcggaatgaaagtgaacggaggtgggaaccccttccggggggcgcaccatc
gaccgatcctgatgtcttcggatggatttgagtaggagcatggctgttgggacccgaaag
atggtgaactatgcctggatagggtgaagccagaggaaactctggtggaggctcgcagcg
gttctgacgtgcaaatcgatcgtcaaatctgggtataggggcgaa---------------
----------------------------------------------agactaatcgaacc
atctagtatgcggagctactactagagatactgagagaggcaggaaactgcctcagtagt
ccccgtcattgggggcaacatcgccggtcttcggggacgcctctaggctacccgcactga
gctccggttcagtcacagactaagtggcggtggccgcaccacctgcggttaggatataga
acaattccaaagggcaattatttttgtccacacgggcatccaagttcctgcctttccagg
aggtaaaaatccaggaaatggctgaccaagtacctgttggccacattccacgcacgttga
cggttcattgccacggaacactaactagacagataaatcctggagatgtcattgacgtcg
ctgggatcttcctgcctacgccctacactggattcaaggccatccgagcagggctactga
cagatacatatctggaagctcagcatgttaaccaacataaaaaggcctacgatgatctgg
tcgtagatgcacggacactccgacggatagagcaatacaaaaactcgggtcacatgtatg
agtatctctcaannnnnnnnnnnnnnnnnnnnnnnnnnnnnnnnnnnnnnnnnnnnnnnn
nnnnnnnnnnnnnnnnnnnnnnnnnnnnnnnnnnnnnnnnnnnnnnnnnnnnnnnnnnnn
nnnnnnnnnnnnnnnnnnnnnnnnnctagttgcattaaattcgattaattcgaagttatt
gcagcatcgactatgtcgaataaagttctaggtagagttatgataatgacattttctatc
tatgtgtcttgaccaaatcacgtgccagcagtcgcggtaatacgtggaagactagtgtta
ttcatctttaataggtttaaagggtacttagacggtatttttagcccaaataaaaacaaa
gggtactaattatactagagttttatgagtggggggtgcgtacgaatggtgtagagatga
aattctgtcataccattatgacaggcgacggcgaaagcaacctttagttaaaaactgacg
ttaaaggacgaaggctttgtatcaccaacaggattagatacccaagcagtctgagcagac
aattatgaatgccatagataagaaatccatggataaagaagaaaacatgtacttttcaga
atgccctttttgggcattggtttattaaaataaacttctcctcttcacttcttcatttat
tgaagaaagagagaagtcgagatgaaaagaatggctcgtaatcttatctatcatcatcat
ctttcagatgatgatgaatacatttcttttagacagcgactatgtcgaagttaacaaaaa
aagaaataaaggattttttgtctataaatgaaagtgtaagcattccacctcaagagtaaa
gtggcaacgcacaaactgaaatcattagaccgtttctgaaaccagtagtgaagtatgttg
tttaatttgatggtccgcaaaaaaccttaccacaatttgtatattattagcttaatacaa
gagttgcacggctgtcaatgtcgtgagattttggttagttccataattaacgtaaaccct
tactttatttatattataaagtagt
>VLSSU_41_itermutas_Sipman45379
agcctcccgcaagcgactctaaacaattgcgtagtcggtagcgttcgtctcccggccacc
gtcactgcgctggaagcctcatcggaggttaccagcaaccccctttgagatccgggctca
cagatcaaacgacggtggccgcctcccccggcggttcagatatgaccgatactctagagc
caggttgctctagagaaacctaagttccgtaggtgaacctgcggaaggatcattatagag
atagggcctttcgggacccgaccctcccaccctttgtgtattctacctttgttgctttgg
cgtgctgtctgtggacaccggggggactttaccgtccgcttgtcgttacacggaccccgc
caggggccatcttctaattctaggtgtctgagtaaaaacaagcaaatttatcaaaacttt
caacaacggatctcttggttctggcatcgatgaagaacgcagcgaaatgcgataagtaat
gtgaattgcagaattcagtgaatcatcgaatctttgaacgcacattgcgcccgctggtat
tccggcgggcatgcctgttcgagcgtcattacacctctcaagcttggcttggtattgggc
ctccgtcctccgtgggcgggcctgaaaatcagtggcagtgcagccggtgctcaagcgtag
taacttaaaacaccctcgctttggagtgcccggctggacccgccagacaaaatttatttc
aatggnnnnnnnnnnnnnnnnnnnnnnnnnnnnnnnnnnnnnnnnnnnnnnnnnnnnnnn
nnnnnnnnnnnnnnnnnnnnnnnnnnnnnnnnnnnnnnnnnnnnnnnnnnnnnnnnnnnn
nnnnnnnnnnnnnnnnnnnnnnnnnnnnnnnnnnnnnnnnnnnnnnnnnnnnnnnnnnnn
nnnnnnnnnnnnnnnnnnnnnnnnnnnnnnnnnnnnnnnnnnnnnnnnnnnnnnnnnnnn
nnnnnnnnnnnnnnnnnnnnnnnnnnnnnnnnnnnnnnnnnnnnnnnnnnnnnnnnnnnn
nnnnnnnnnnnnnnnnnnnnnnnnnnnnnnnnnnnnnnnnnnnnnnnnnnnnnnnnnnnn
nnnnnnnnnnnnnnnnnnnnnnnnnnnnnnnnnnnnnnnnnnnnnnnnnnnnnnnnnnnn
nnnnnnnnnnnnnnnnnnnnnnnnnnnnnnnnnnnnnnnnnnnnnnnnnnnnnnnnnnnn
nnnnnnnnnnnnnnnnnnnnnnnnnnnnnnnnnnnnnnnnnnnnnnnnnnnnnnnnnnnn
nnnnnnnnnnnnnnnnnnnnnnnnnnnnnnnnnnnnnnnnnnnnnnnnnnnnnnnnnnnn
nnnnnnnnnnnnnnnnnnnnnnnnnnnnnnnnnnnnnnnnnnnnnnnnnnnnnnnnnnnn
nnnnnnnnnnnnnnnnnnnnnnnnnnnnnnnnnnnnnnnnnnnnnnnnnnnnnnnnnnnn
nnnnnnnnnnnnnnnnnnnnnnnnnnnnnnnnnnnnnnnnnnnnnnnnnnnnnnnnnnnn
nnnnnnnnnnnnnnnnnnnnnnnnnnnnnnnnnnnnnnnnnnnnnnnnnnnnnnnnnnnn
nnnnnnnnnnnnnnnnnnnnnnnnnnnnnnnnnnnnnnnnnnnnnnnnnnnnnnnnnnnn
nnnnnnnnnnnnnnnnnnnnnnnnnnnnnnnnnnnnnnnnnnnnnnnnnnnnnnnnnnnn
nnnnnnnnnnnnnnnnnnnnnnnnnnnnnnnnnnnnnnnnnnnnnnnnnnnnnnnnnnnn
nnnnnnnnnnnnnnnnnnnnnnnnnnnnnnnnnnnnnnnnnnnnnnnnnnnnnnnnnnga
acaactccaaagggcaattattcttgtccacacgggcatccaagttcctgcctttccagg
aggtaaaaatccaggaaatggctgaccaagtacctgttggccacattccacgcacgttga
cggtgcattgccacggaacactaactagacagataaatcctggagatgttattgacgtcg
ctgggatcttcctgcctacgccctacactggattcaaggccatccgagcagggctactga
cagatacatatctggaagctcagcatgttaaccaacataaaaaggcctacgatgatctgg
tcgtagatgcgcggacactccgacggatagagcaatacaaaaactcgggtcacatgtatg
aatatctctcaaggtcaatcgcccctgagatctatggtcatctggatgtgaagaaagcac
tgctcctactccttattggtggcgtcacgaaagaaatgggcgacggaatgcggatacgtg
gagacattaacatctgcctgatgggctagttgcattagcttcgattaattcgaagttaat
gcagcatcgactatgtcgaataaagttctaggtagagttatgataatgacattttctatc
tatgtgtcttgaccaaatcacgtgccagcagtcgcggtaatacgtggaagactagtgtta
ttcatctttaataggtttaaagggtacttagacggtatttttagcccaaataaaaacaaa
gggtactaattatactagagttttatgagaggggggtgcgtactaatggtgtagagatga
aattctgtcataccattatgacaggcgacggcgaaagcaacctttagttaaaaactgacg
ttaaaggacgaaggctttgtatcaccaacaggattagatacccaagcagtctaagcagac
aattatgaatgccatagataagaaatccatggataaagaannnnnnnnnnnnnnnnnnnn
nnnnnnnnnnnnnnnnnnnnnnnnnnnnnnnnnnnnnnnnnnnnnnnnnnnnnnnnnnnn
nnnnnnnnnnnnnnnnnnnnnnnnnnnnnnnnnnnnnnnnnnnnnnnnnnnnnnnnnnnn
nnnnnnnnnnnnnnnnnnnnnnnnnnnnnnnnnnnnnnnnnnnnnnnnnnnnnnnnnnnn
nnnnnnnnnnnnnnnnnnnnnnnnnnnnnnnnnnnnnnnnnnnnnnnnnnnnnnnnnnnn
nnnnnnnnnnnnnnnnnnnnnnnnnnnnnnnnnnnnnnnnnnnnnnnnnnnnnnnnnnnn
nnnnnnnnnnnnnnnnnnnnnnnnnnnnnnnnnnnnnnnnnnnnnnnnnnnnnnnnnnnn
nnnnnnnnnnnnnnnnnnnnnnnnnnnnnnnnnnnnnnnnnnnnnnnnnnnnnnnnnnnn
nnnnnnnnnnnnnnnnnnnnnnnnn
>VL_47_Itermutas_sipma59827
agcctcccgcaagcgactctaaacattcgcgtagtcggtagcgtttgtctcccggccacc
gtcactgcgctggaagcctccccggaggttaccagcaacccctttcgagatccgggctca
cagatcaaacgacggtggccgcctcccccggcggttcagatatgaccgatactctagagc
caggttgctctagagaaacctaagttccgtaggtgaacctgcggaaggatcattatagag
atagggcctttcgggacccgaccctcccaccctttgtgtattctacctttgttgctttgg
cgtgctgtccgtggacaccggggggactttaccgtccgcttgtcgttacacggaccccgc
caggggccatcttctaattctaggtgtctgagtaaaaacaagcaaatttatcaaaacttt
caacaacggatctcttggttctggcatcgatgaagaacgcagcgaaatgcgataagtaat
gtgaattgcagaattcagtgaatcatcgaatctttgaacgcacattgcgcccgctggtat
tccggcgggcatgcctgttcgagcgtcattacacctctcaagcttggcttggtattgggc
ctccgtcctccgtgggcgggcctgaaaatcagtggcagtgcagccggtgctcaagcgtag
taacttaaaacaccctcgctttggagtgcccggctggacccgccagacaaaatt--attc
aatggnnnnnnnnnnnnnnnnnnnnnnnnnnnnnnnnnnnnnnnnnnngggcccgagttg
taatttgcagagggagtttcggaggcggcaccggcctaagttccttggaacggggcgtca
tagagggtgagaatcccgtacgtggccggtggtcaaccatgtgaaaccctttcgacgagt
cgagttgtttgggaatgcagctcaaaatgggtggtaaatttcatctaaagctaaataccg
gccagagaccgatagcgcacaagtagagtgatcgaaagatgaaaagcactttggaaagag
agttaaaaagtacgtgaaattgttgaaagggaagcgcttgcgaccagacttgcccgcggg
tgatcagccccccttcgggagggtgcactcgcccgtggtcaggccagcatcggttttggt
gggcggataaaggctccaggaatgtagctcccctcggggagtgttatagcctggggtgcc
atgcgccccgccgggaccgaggaccgcgcttcggctaggatgctggcgtaatggtcgtaa
gcgacccgtcttgaaacacggaccaaggagtctaacatctgtgcgagtgtttgggtgtca
aacccatgcgcggaatgaaagtgaacggaggtgggaaccccttccggggggcgcaccatc
gaccgatcctgatgtcttcggatggatttgagtaggagcatggctgttgggacccgaaag
atggtgaactatgcctggatagggtgaagccagaggaaactctggtggaggctcgcagcg
gttctgacgtgcaaatcgatcgtcaaatctgggtataggggcgaaaggtcagtgcattta
gtggtgg--------tgttggggtggaaacgtgctaacatttttccagactaatcgaacc
atctagtatgcgaagccactactagagacactgaaagaggcggggaaccgcctcagtagt
ccccgttgctgggggcaacatcgccggtcttcggggacgcctctgggctacccgcactga
gctccggctcagtcacagactaagtggcggtggccgcacggcctgcggttaggatataga
acaactccaaagggcaattattcttgtccacacgggcgtccaagttcctgcctttccagg
aggtaaaaatccaggaaatggctgaccaagtacctgttggccacattccacgcacgttga
cggtgcattgccacggaacactaactagacagataaatcctggagatgttattgacatcg
ctgggatcttcctgcctacgccctacactggattcaaggccatccgagccgggctactga
cagatacatatttggaagctcagcatgttaaccaacataaaaaggcctacgatgatctgg
tcgtagatgcgcggacactccgacggatagagcaatacaaaaactcgggtcacatgtatg
aatatctctcaaggtcaatcgcccctgagatctatggtcatctggatgtgaagaaagcac
tgctcctactccttattggtggcgtcacgaaagaaatgggcgacggaatgcggatacgtg
gggacattaacatctgcctgatgggctagttgcattaaattcgattaattcgaagttatt
gcagcatcgactatgtcgaataaagttctaggtagagttatgataatgacattttctatc
tatgtgtcttgaccaaatcacgtgccagcagtcgcggtaatacgtggaagactagtgtta
ttcatctttaataggtttaaagggtacttagacggtatttttagcccaaataaaaacaaa
gggtactaattatactagagtttaatgagtggggggtgcgtacgagtggtgtagagatga
aattctgtcataccattatgacaggcgacggcgaaagcaacctttagttaaaaactgacg
ttaaaggacgaaggctttgtatcaccaacaggattagatacccaagcagtctaagcagac
aattatgaatgccatagataagaaatccatagataaagaagaaaacatgtacttttcaga
atgccctttttgggcattggtttattaaaataaacttctcctcttcacttcttcatttat
tgaagaaagagagaagtcgagatgaaaaaaatggctcgtaatcttatctatcatcatcat
ctttcagatgatgaagaatacatttcttttagacatcgactatgtcgaagttaacaaaaa
aagaaat--aggattttttgtctataaatgaaagtgtaagcattccacctcaagagtaaa
gtggcaacgcacaaactgaaatcattagaccgtttctgaaaccagtagtgaagtatgttg
tttaatttgatggtccgcaaaaaaccttaccacaatttgtatattattagcttaatacaa
gagttgcacggctgtcaatgtcgtgagattttg-ttagttccataattaacgtaaaccct
tactttatttatattataaagtagt
>VL_48_itermutas_sipma599969
agcctcccgcaagcgactctaaacatttgcgtagtcggtagcgtttgtctcccggccacc
gtcactgcgctggaagcctccccggaggttaccagcaacccctttcgagatccgggctca
cagatcaaacgacggtggccgcctcccccggcggttcagatatgaccgatactctagagc
caggttgctctagagaaacctaagttccgtaggtgaacctgcggaaggatcattatagag
atagggcctttcgggacccgaccctcccaccctttgtgtattctacctttgttgctttgg
cgtgctgtccgtggacaccggggggactttaccgtccgcttgtcgttacacggaccccgc
caggggccatcttctaattctaggtgtctgagtaaaaacaagcaaatttatcaaaacttt
caacaacggatctcttggttctggcatcgatgaagaacgcagcgaaatgcgataagtaat
gtgaattgcagaattcagtgaatcatcgaatctttgaacgcacattgcgcccgctggtat
tccggcgggcatgcctgttcgagcgtcattacacctctcaagcttggcttggtattgggc
ctccgtcctccgtgggcgggcctgaaaatcagtggcagtgcagccggtgctcaagcgtag
taacttaaaacaccctcgctttggagtgcccggctggacccgccagacaaaatt-atttc
aatggnnnnnnnnnnnnnnnnnnnnnnnnnnnnnnnnnnnnnnnnnnngggcccgagttg
taatttgcagagggagtttcggaggcggcaccggcctaagttccttggaacggggcgtca
tagagggtgagaatcccgtacgtggccggtggtcaaccatgtgaaaccctttcgacgagt
cgagttgtttgggaatgcagctcaaaatgggtggtaaatttcatctaaagctaaataccg
gccagagaccgatagcgcacaagtagagtgatcgaaagatgaaaagcactttggaaagag
agttaaaaagtacgtgaaattgttgaaagggaagcgcttgcgaccagacttgcccgcggg
tgatcagccccccttcgggagggtgcactcgcccgtggtcaggccagcatcggttttggt
gggcggataaaggctccaggaatgtagctcccctcggggagtgttatagcctggggtgcc
atgcgccccgccgggaccgaggaccgcgcttcggctaggatgctggcgtaatggtcgtaa
gcgacccgtcttgaaacacggaccaaggagtctaacatctgtgcgagtgtttgggtgtca
aacccatgcgcggaatgaaagtgaacggaggtgggaaccccttccggggggcgcaccatc
gaccgatcctgatgtcttcggatggatttgagtaggagcatggctgttgggacccgaaag
atggtgaactatgcctggatagggtgaagccagaggaaactctggtggaggctcgcagcg
gttctgacgtgcaaatcgatcgtcaaatctgggtataggggcgaaaggtcagtgcattca
gtggtggagtcgggctgtcggggtggaaacgtgctaaca-ttttccagactaatcgaacc
atnnnnnnnnnnnnnnnnnnnnnnnnnnnnnnnnnnnnnnnnnnnnnnnnnnnnnnnnnn
nnnnn-nnnnnnnnnnnnnnnnnnnnnnnnnnnnnnnnnnnnnnnnnnnnnnnnnnnnnn
nnnnnnnnnnnnnnnnnnnnnnnnnnnnnnnnnnnnnnnnnnnnnnnnnnnnnnnnnnga
acaactccaaagggcaattattcttgtccacacgggcatccaagttcctgcctttccagg
aggtaaaaatccaggaaatggctgaccaagtacctgttggccacattccacgcacgttga
cggtgcattgccacggaacactaactagacagataaatcctggagatgttattgacatcg
ctgggatcttcctgcctacgccctacactggattcaaggccatccgagccgggctactga
cagatacatatctggaagctcagcatgttaaccaacacaaaaaggcctacgatgatctgg
tcgtagatgcgcggacactccgacggatagagcaatacaaaaactcgggtcacatgtatg
aatatctctccaggtcaatcgcccctgagatctatggtcatctggatgtgaagaaagcac
tgctcctactccttattggtggcgtcacgaaagaaatgggcgacggaatgcggatacgtg
gagacattaacatctgcctgatgggctagttgcattaaattcgattaattcgaagttatt
gcagcatcgactatgtcgaataaagttctaggtagagttatgataatgacattttctatc
tatgtgtcttgaccaaatcacgtgccagcagtcgcggtaatacgtggaagactagtgtta
ttcatctttaataggtttaaagggtacttagacggtatttttagcccaaataaaaacaaa
gggtactaattatactagagttttatgagaggggggtgcgtacgaatggtgtagagatga
aattctgtcataccattatgacaggcgacggcgaaagcaacctttagttaaaaactgacg
ttaaaggacgaaggctttgtggcaccaacaggattagatacccaagcagtctaagcagac
aattatgaatgccatagataagaaacccatggataaagaagaaaacatgtacttttcaga
atgccctttttgggcattggtttattaaaataaacttctcctcttcacttcttcatttct
tgaataaagagagaagtcgagatgaaaagaatggctcgtaatcttatctatcatcatcat
ctttcagatgatgatgaatacatttcttttagacagcgactatgtcgaagttaacaaaaa
aagaaataaaggattttttgtctataaatgaaagtgtaagcattccacctcaagagtaaa
gtggcaacgcacaaactgaaatcattagaccgtttctgaaaccagtagtgaagtatgttg
tttaatttgatggtccgcaaaaaaccttaccacaatttgtatattattagcttaatacaa
gagttgcacggctgtcaatgtcgtgagattttggttagttccataattaacgtaaaccct
tactttatttatattataaagtagt
>VL_50_Itermutas_JV7340
agcctcccgcaagcgactctaaacaattgcgtagtcggtagcgtttgtctcccggccacc
gtcactgcgctggaagcctcaccggaggttaccagcaacccccttcgagatccgggctca
cagatcaaacgacggtggccgcttcccccggcggttcagatatgaccgatgctctagagc
taggttgctctagagaaacctaagttccgtaggtgaacctgcggaaggatcattatagag
atagggcctttcgggacccgaccctcccaccctttgtgtattctacctttgttgctttgg
cgtgctgtctgtggacaccggggggactttaccgtccgcttgtcgttacacggaccccgc
caggggccatcttctaattctaggtgtctgagtaaaaacaagcaaatttatcaaaacttt
caacaacggatctcttggttctggcatcgatgaagaacgcagcgaaatgcgataagtaat
gtgaattgcagaattcagtgaatcatcgaatctttgaacgcacattgcgcccgctggtat
tccggcgggcatgcctgttcgagcgtcattacacctctcaagcttggcttggtattgggc
ctccgtcctccgtgggcgggcctgaaaatcagtggcagtgcagccggtgctcaagcgtag
taacttaaaacaccctcgctttggagtgcccggctggacccgccagacaaacat-tattc
aatggnnnnnnnnnnnnnnnnnnnnnnnnnnnnnnnnnnnnnnnnnnngggcccgagttg
taatttgcagagggagtttcggaggcggtaccggcctaagttccttggaacggggcgtca
tagagggtgagaatcccgtacgtggccggtggtcaaccatgtgaaaccctttcgacgagt
cgagttgtttgggaatgcagctcaaaatgggtggtaaatttcatctaaagctaaataccg
gccagagaccgatagcgcacaagtagagtgatcgaaagatgaaaagcactttggaaagag
agttaaaaagtacgtgaaattgttgaaagggaagcgcttgcgaccagacttgcccgcggg
tgatcagccccccttcgggagggtgcactcgcccgtggtcaggccagcatcggtttgggc
gggcggataaaggctccaggaatgtagctcccctcggggagtgttatagcctggggtgcc
atgcgccccgccgggaccgaggaccgcgcttcggctaggatgctggcgtaatggtcgtaa
gcgacccgtcttgaaacacggaccaaggagtctaacatctgtgcgagtgtttgggtgtca
aacccatgcgcggaatgaaagtgaacggaggtgggaaccccttccggggggcgcaccatc
gaccgatcctgatgtcttcggatggatttgagtaggagcatggctgttgggacccgaaag
atggtgaactatgcctggatagggtgaagccagaggaaactctggtggaggctcgcagcg
gttctgacgtgcaaatcgatcgtcaaatctgggtataggggcgaaaggtcagtgcattta
-ttgtggagtcgggctgtcggggtggggacgtgctaacatttttccagactaatcgaacc
atctagtatgcgaagccactactagagacactgaaaggggctggaagctgcctcagtagt
ccccgttggtgggggcaacatcgccggtcttcggggacgcctctgggctacccgcactga
gctccggttcagtcacagactaagtggcggtggccgcaccgcctgcggttaggatataga
acaactccaaagggcaattattcttgtccacacgggcatccaagttcctgcctttccagg
aggtaaaaatccaggaaatggctgaccaagtacctgttggccacattccacgcacgttga
cggtgcattgccacggaacacttactagacagataaatcctggagatgttattgacgtcg
ctgggatcttcctgcctacgccctacactggattcaaggccatccgagcagggctactga
cagacacatatctggaagctcagcatgttaaccaacataaaaaggcctacgatgatctgg
tcgtagatgcgcggacactccgacggatagagcaatacaaaaactcgggtcacatgtatg
aatatctctcaaggtcaatcgcccctgagatctatggtcatctggatgtgaagaaagcac
tgctcctactccttattggtggcgtcacgaaagaaatgggcgacggaatgcggatacgtg
gagacattaacatctgcctgatgggctagttgcattaaattcgattaattcgaagttatt
gcagcatcgactatgtcgaataaagttctaggtagagttatgataatgacattttctatc
tatgtgtcttgaccaaatcacgtgccagcagtcgcggtaatacgtggaagactagtgtta
ttcatctttaataggtttaaagggtacttagacggtatttttagcccaaataaaaacaaa
gggtactaattatactagagttttatgagtggggggtgcgtacgaatggtgtagagatga
aattctgtcataccattatgacaggcgacggcgaaagcaacctttagttaaaaactgacg
ttaaaggacgaaggctttgtatcaccaacaggattagatacccaagcagtctaagcagac
aattatgaatgccatagataagaaatccatagataaagaagaaaacatgtacttttcaga
atgccctttttgggcattggtttattaaaataaacttctcctcttcacttcttcatttat
tgaagaaagagagaagtagagatgaaaaaaatggctcgtaatcttatctatcatcatcat
ctgaaagatgatgaagaatacatttcttttagagatcgactatgtcgaagttaacaaaaa
aagaaat--aggattttttgtctataaatgaaagtgtaagcattccacctcaagagtaaa
gtggcaacgcacaaactgaaatcattagaccgtttctgaaaccagtagtgaagtatgttg
tttaatttgatggtccgcaaaaaaccttaccacaatttgtatattattagcttaatacaa
gagttgcacggctgtcaatgtcgtgagattttggttagttccataattaacgtaaaccct
tactttatttatattataaagtagt
>VL_SSU_42_itermutas
nnnnnnnnnnnnnnnnnnnnnnnnnnnnnnnnnnnnnnnnnnnnnnnnnnnnnnnnnnnn
nnnnnnnnnnnnnnnnnnnnnnnnnnnnnnnnnnnnnnnnnnnnnnnnnnnnnnnnnnnn
nnnnnnnnnnnnnnnnnnnnnnnnnnnnnnnnnnnnnnnnnnnnnnnnnnnnnnnnnnnn
nnnnnnnnnnnnnnnnnnnnnnnnnnnnnnnnnnnnnnnnnnnnnnnnnnnnnnnnnnnn
nnnnnnnnnnnnnnnnnnnnnnnnnnnnnnnnnnnnnnnnnnnnnnnnnnnnnnnnnnnn
nnnnnnnnnnnnnnnnnnnnnnnnnnnnnnnnnnnnnnnnnnnnnnnnnnnnnnnnnnnn
nnnnnnnnnnnnnnnnnnnnnnnnnnnnnnnnnnnnnnnnnnnnnnnnnnnnnnnnnnnn
nnnnnnnnnnnnnnnnnnnnnnnnnnnnnnnnnnnnnnnnnnnnnnnnnnnnnnnnnnnn
nnnnnnnnnnnnnnnnnnnnnnnnnnnnnnnnnnnnnnnnnnnnnnnnnnnnnnnnnnnn
nnnnnnnnnnnnnnnnnnnnnnnnnnnnnnnnnnnnnnnnnnnnnnnnnnnnnnnnnnnn
nnnnnnnnnnnnnnnnnnnnnnnnnnnnnnnnnnnnnnnnnnnnnnnnnnnnnnnnnnnn
nnnnnnnnnnnnnnnnnnnnnnnnnnnnnnnnnnnnnnnnnnnnnnnnnnnnnnnnnnnn
nnnnnnnnnnnnnnnnnnnnnnnnnnnnnnnnnnnnnnnnnnnnnnnnnnnnnnnnnnnn
nnnnnnnnnnnnnnnnnnnnnnnnnnnnnnnnnnnnnnnnnnnnnnnnnnnnnnnnnnnn
nnnnnnnnnnnnnnnnnnnnnnnnnnnnnnnnnnnnnnnnnnnnnnnnnnnnnnnnnnnn
nnnnnnnnnnnnnnnnnnnnnnnnnnnnnnnnnnnnnnnnnnnnnnnnnnnnnnnnnnnn
nnnnnnnnnnnnnnnnnnnnnnnnnnnnnnnnnnnnnnnnnnnnnnnnnnnnnnnnnnnn
nnnnnnnnnnnnnnnnnnnnnnnnnnnnnnnnnnnnnnnnnnnnnnnnnnnnnnnnnnnn
nnnnnnnnnnnnnnnnnnnnnnnnnnnnnnnnnnnnnnnnnnnnnnnnnnnnnnnnnnnn
nnnnnnnnnnnnnnnnnnnnnnnnnnnnnnnnnnnnnnnnnnnnnnnnnnnnnnnnnnnn
nnnnnnnnnnnnnnnnnnnnnnnnnnnnnnnnnnnnnnnnnnnnnnnnnnnnnnnnnnnn
nnnnnnnnnnnnnnnnnnnnnnnnnnnnnnnnnnnnnnnnnnnnnnnnnnnnnnnnnnnn
nnnnnnnnnnnnnnnnnnnnnnnnnnnnnnnnnnnnnnnnnnnnnnnnnnnnnnnnnnnn
nnnnnnnnnnnnnnnnnnnnnnnnnnnnnnnnnnnnnnnnnnnnnnnnnnnnnnnnnnnn
nnnnnnnnnnnnnnnnnnnnnnnnnnnnnnnnnnnnnnnnnnnnnnnnnnnnnnnnnnnn
nnnnnnnnnnnnnnnnnnnnnnnnnnnnnnnnnnnnnnnnnnnnnnnnnnnnnnnnnnnn
nnnnnnnnnnnnnnnnnnnnnnnnnnnnnnnnnnnnnnnnnnnnnnnnnnnnnnnnnnnn
nnnnnnnnnnnnnnnnnnnnnnnnnnnnnnnnnnnnnnnnnnnnnnnnnnnnnnnnnnnn
nnnnnnnnnnnnnnnnnnnnnnnnnnnnnnnnnnnnnnnnnnnnnnnnnnnnnnnnnnnn
nnnnnnnnnnnnnnnnnnnnnnnnnnnnnnnnnnnnnnnnnnnnnnnnnnnnnnnnnnga
acaactccaaagggcaattattcttgtccacacgggcatccaagttcctgcctttccagg
aggtaaaaatccaggaaatggctgaccaagtacctgttggccacattccacgcacgttga
cggtgcattgccacggaacactaactagacagataaatcctggagatgttattgacgtcg
ctgggatcttcctgcctacgccctacactggattcaaggccatccgagcagggctactga
cagacacatatctggaagctcagcatgttaaccaacataaaaaggcctacgatgatctgg
tcgtagatgcgcggacactccgacggatagagcaatacaaaaactcgggtcacatgtatg
aatatctctcaaggtcaatcgcccctgagatctatggtcatctggatgtgaagaaagcac
tgctcctactcctaattggtggcgtcacgaaagaaatgggcgacggaatgcggatacggg
gagacattaacatctgcctgatgggctagttgcattaaattcgattaattcgaagttatt
gcagcatcgactatgtcgaataaagttctaggtagagttatgataatgacattttctatc
tatgtgtcttgaccaaatcacgtgccagcagtcgcggtaatacgtggaagactagtgtta
ttcatctttaataggtttaaagggtacttagacggtatttttagcccaaataaaaacaaa
gggtactaattatactagagttttatgagtggggggtgcgtacgagtggtgtagagatga
aattctgtcataccattatgacaggcgacggcgaaagcaacctttagttaaaaactgacg
ttaaaggacgaaggctttgtatcaccaacaggattagatacccaagcagtctaagcagac
aattatgaatgccatagataagaaatccatagataaagaagaaaacatgtacttttcaga
atgccctttttgggcattggtttattaaaataaacttctcctcttcacttcttcatttat
tgaagaaagagagaagtcgagatgaaaaaaatggctcgtaatcttatctatcatcatcat
ctttcagatgatgaagaatacatttcttttagacatcgactatgtcgaagttaacaaaaa
aagaagt--aggattttttgtctataaatgaaagtgtaagcattccacctcaagagtaaa
gtggcaacgcacaaactgaaatcattagaccgtttctgaaaccagtagtgaagtatgttg
tttaatttgatggtccgcaaaaaaccttaccacaatttgtatattattagcttaatacaa
gagttgcacggctgtcaatgtcgtgagattttggttagttccataattaacgtnaaccct
tactttanttatattataaagtagn
>VZ1_domi1
nnnnnnnnnnnnnnnnnnnnnnnnnnntgcgccgtcggtagcgtttgtctcccggccacc
gttactgcgctggaagcctcatcggaggttaccagcaacccctttcgaggtccgggctca
cagatcaaacgacggtggccgcctcccccggcggttcagatatgaccgaaactcctgagc
caggttgctctagagaaacctaagttccgtaggtgaacctgcggaaggatcattatagag
atagggcctttcgggacccgaccctcccaccctttgtgtattctacctttgttgctttgg
cgtgctgtctgtggacaccggggggactttaccgtccgcttgtcgttacacggaccccgc
caggggccatcttctaattctaggtgtctgagtaaaaacaagcaaatttatcaaaacttt
caacaacggatctcttggttctggcatcgatgaagaacgcagcgaaatgcgataagtaat
gtgaattgcagaattcagtgaatcatcgaatctttgaacgcacattgcgcccgctggtat
tccggcgggcatgcctgttcgagcgtcattacacctctcaagcttggcttggtattgggc
ctccgtcctccgtgggcgggcctgaaaatcagtggcagtgcagccggtgctcaagcgtag
taacttaaaacaccctcgctttggagtgcccggctggacccgccagacaaaatt-tattc
aatggnnnnnnnnnnnnnnnnnnnnnnnnnnnnnnnnnnnnnnnnnnnnnnnnnnnnnnn
nnnnnnnnnnnnnnnnnnnnnnnnnnnnnnnnnnnntaagttccttggaacggggcgtca
gagagggtgagaatcccgtacgtggccggtggccaaccatgtgaaaccctttcgacgagt
cgagttgtttgggaatgcagctcaaaatgggtggtaaatttcatctaaagctaaataccg
gccagagaccgatagcgcacaagtagagtgatcgaaagatgaaaagcactttggaaagag
agttaaaaagtacgtgaaattgttgaaagggaagcgcttgcgaccagacttgcccgcggg
tgatcagccccccttcgggagggtgcactcgcccgtggtcaggccagcatcggttttggc
gggcggataaaggctccaggaatgtagctcccctcggggagtgttatagcctggggtgcc
atgcgccccgccgggaccgaggaccgcgcttcggctaggatgctggcgtaatggtcgtaa
gcgacccgtcttgaaacacggaccaaggagtctaacatctgtgcgagtgtttgggtgtca
aacccatgcgcggaatgaaagtgaacggaggtgggaaccccttccggggggcgcaccatc
gaccgatcctgatgtcttcggatggatttgagtaggagcatggctgttgggacccgaaag
atggtgaactatgcctggatagggtgaagccagaggaaactctggtggaggctcgcagcg
gttctgacgtgcaaatcgatcgtcaaatctgggtataggggcgaa---------------
----------------------------------------------agactaatcgaacc
atctagtatgcggagctactactagagatactgagagaggcaggaaactgcctcagtagt
ccccgtcattgggggcaacatcgccggtcttcggggacgcctctaggctacccgcactga
gctccggttcagtcacagactaagtggcggtggccgcaccacctgcggttaggatataga
acaattccaaagggcaattatttttgtccacacgggcatccaagttcctgcctttccagg
aggtaaaaatccaggaaatggctgaccaagtacctgttggccacattccacgcacgttga
cggttcattgccacggaacactaactagacagataaatcctggagatgtcattgacgtcg
ctgggatcttcctgcctacgccctacactggattcaaggccatccgagcagggctactga
cagatacatatctggaagctcagcatgttaaccaacataaaaaggcctacgatgatctgg
tcgtaaatgcacggacactccgacggatagagcaatacaaaaactcgggtcacatgtatg
agtatctctcaaggtcaatcgcccctgagatctatggtcatctggatgtgaagaaagcat
tgctcctactccttattggtggcgtcacgaaagaaatgggcgacggaatgcggatacgtg
nnnnnnnnnnnnnnnnnnnnnnnnnnnnnnnnnnnnnnnnnnnnnnnnnnnnnnnnnnnn
nnnnnnnnnnnnnnnnnnnnnnnnnnnnnnnnnnnnnnnnnnnnnnnnnnnnnnnnnnnn
nnnnnnnnnnnnnnnnnnnnnnnnnnnnnnnnnnnnnnnnnnnnnnnnnnnnnnnnnnnn
nnnnnnnnnnnnnnnnnnnnnnnnnnnnnnnnnnnnnnnnnnnnnnnnnnnnnnnnnnnn
nnnnnnnnnnnnnnnnnnnnnnnnnnnnnnnnnnnnnnnnnnnnnnnnnnnnnnnnnnnn
nnnnnnnnnnnnnnnnnnnnnnnnnnnnnnnnnnnnnnnnnnnnnnnnnnnnnnnnnnnn
nnnnnnnnnnnnnnnnnnnnnnnnnnnnnnnnnnnnnnnncccaagcagtctgagcagac
aattatgaatgccatagataagaaatccatggataaagaagaaaacatgtacttttcaga
atgccctttttgggcattggtttattaaaataaacttctcctcttcacttcttcatttat
tgaagaaagagagaagtcgagatgaaaagaatggctcgtaatcttatctatcatcatcat
ctttcagatgatgatgaatacatttcttttaaacagcgactatgtcgaagttaacaaaaa
aagaaataaaggattttttgtctataaatgaaagtgtaagcattccacctcaagagtaaa
gtggcaacgcacaaactgaaatcattaaaccgtttctgaaaccagtagtgaagtatgttg
tttaatttgatggtccgcaaaaaaccttaccacaatttgtatattattagcttaatacaa
gagttgcacggctgtcaatgtcgtgagattttggttagttccataattaacgtaaaccct
tactttatttatattataaagtagt
>VZ2_domi2
nnnnnnnnnnnnnnnnnnnnnnnnnnnnnnnnnnnnnnnnnnnnnngtctcccggccacc
gttactgcgctggaagcctcatcggaggttaccagcaacccctttcgaggtccgggctca
cagatcaaacgacggtggccgcctcccccggcggttcagatatgaccgaaactcctgagc
caggttgctctagagaaaccttagttccgtaggtgaacctgcggaaggatcattatagag
atagggcccttcgggacccgaccctcccaccctttgtgtattctacctttgttgctttgg
cgtgctgtccgtggacaccggggggactttaccgtccgcttgtcactacacggaccccgc
caggggccatcttctaattccaggtgtctgagtaaaaacaagcaaatttatcaaaacttt
caacaacggatctcttggttctggcatcgatgaagaacgcagcgaaatgcgataagtaat
gtgaattgcagaattcagtgaatcatcgaatctttgaacgcacattgcgcccgctggtat
tccggcgggcatgcctgttcgagcgtcattacacctctcaagcttggcttggtattgggc
ctccgtcctccgtgggcgggcctgaaaatcagtggcagtgcagccggtgctcaagcgtag
taacttaaaacaccctcgctttggagtgcccggctggacccgccagacaaaatttattnn
nnnnnnnnnnnnnnnnnnnnnnnnnnnnnnnnnnnnnnnnnnnnnnnnnnnnnnnnnnnn
nnnnnnnnnnnnnnnnnnnnnnnnnnnnnnnnnnnnnnagttccttggaacggggcgtca
gagagggtgagaatcccgtacgtggccggtggccaaccatgtgaaaccctttcgacgagt
cgagttgtttgggaatgcagctcaaaatgggtggtaaatttcatctaaagctaaataccg
gccagagaccgatagcgcacaagtagagtgatcgaaagatgaaaagcactttggaaagag
agttaaaaagtacgtgaaattgttgaaagggaagcgcttgcgaccagacttgcccgcggg
tgatcagccccccttcgggagggtgcactcgcccgtggtcaggccagcatcggttttggc
gggcggataaaggctccaggaatgtagctcccctcggggagtgttatagcctggggtgcc
atgcgccccgccgggaccgaggaccgcgcttcggctaggatgctggcgtaatggtcgtaa
gcgacccgtcttgaaacacggaccaaggagtctaacatctgtgcgagtgtttgggtgtca
aacccatgcgcggaatgaaagtgaacggaggtgggaaccccttccggggggcgcaccatc
gaccgatcctgatgtcttcggatggatttgagtaggagcatggctgttgggacccgaaag
atggtgaactatgcctggatagggtgaagccagaggaaactctggtggaggctcgcagcg
gttctgacgtgcaaatcgatcgtcaaatctgggtataggggcgaa---------------
----------------------------------------------agactaatcgaacc
atctagtatgcggagctactactagagatactgagagaggcaggaaactgcctcagtagt
ccccgtcattgggggcaacatcgccggtcttcggggacgcctctaggctacccgcactga
gctccggttcagtcacagactaagtggcggtggccgcaccacctgcggttaggatataga
acaattccaaagggcaattatttttgtccacacgggcatccaagttcctgcctttccagg
aggtaaaaatccaggaaatggctgaccaagtacctgttggccacattccacgcacgttga
cggttcattgccacggaacactaactagacagataaatcctggagatgtcattgacgtcg
ctgggatcttcctgcctacgccctacactggattcaaggccatccgagcagggctactga
cagatacatatctggaagctcagcatgttaaccaacataaaaaggcctacgatgatctgg
tcgtaaatgcacggacactcnnnnnnnnnnnnnnnnnnnnnnnnnnnnnnnnnnnnnnnn
nnnnnnnnnnnnnnnnnnnnnnnnnnnnnnnnnnnnnnnnnnnnnnnnnnnnnnnnnnnn
nnnnnnnnnnnnnnnnnnnnnnnnnnnnnnnnnnnnnnnnnnnnnnnnnnnnnnnnnnnn
nnnnnnnnnnnnnnnnnnnnnnnnnnnnnnnnnnnnnnnnnnnnnnnnnnnnnnnnnnnn
nnnnnnnnnnnnnnnnnnnnnnnnnnnnnnnnnnnnnnnnnnnnnnnnnnnnnnnnnnnn
nnnnnnnnnnnnnnnnnnnnnnnnnnnnnnnnnnnnnnnnnnnnnnnnnnnnnnnnnnnn
nnnnnnnnnnnnnnnnnnnnnnnnnnnnnnnnnnnnnnnnnnnnnnnnnnnnnnnnnnnn
nnnnnnnnnnnnnnnnnnnnnnnnnnnnnnnnnnnnnnnnnnnnnnnnnnnnnnnnnnnn
nnnnnnnnnnnnnnnnnnnnnnnnnnnnnnnnnnnnnnnnnnnnnnnnnnnnnnnnnnnn
nnnnnnnnnnnnnnnnnnnnnnnnnnnnnnnnnnnnnnnncccaagcagtctgagcagac
aattatgaatgccatagataagaaatccatggataaagaagaaaacatgtacttttcaga
atgccctttttgggcattggtttattaaaataaacttctcctcttcacttcttcatttat
tgaagaaagagagaagtcgagatgaaaagaatggctcgtaatcttatctatcatcatcat
ctttcagatgatgatgaatacatttcttttaaacagcgactatgtcgaagttaacaaaaa
aagaaataaaggattttttgtctataaatgaaagtgtaagcattccacctcaagagtaaa
gtggcaacgcacaaactgaaatcattaaaccgtttctgaaaccagtagtgaagtatgttg
tttaatttgatggtccgcaaaaaaccttaccacaatttgtatattattagcttaatacaa
gagttgcacggctgtcaatgtcgtgagattttggttagttccataattaacgtaaaccct
tactttatttatattataaagtagt
>VZ3_domi3
nnnnnnnnnnnnnnnnnnnnnnnnnnnnnnnnnnnnnntagcgtttgtctcccggccacc
gttactgcgctggaagcctcatcggaggttaccagcaacccctttcgaggtccgggctca
cagatcaaacgacggtggccgcctcccccggcggttcagatatgaccgaaactcctgagc
cagnnnnnnnnnnnnnnnnnnnnnnnnnnnnnnnnnnnnnnnnnnnnnnnnnnnnnnnnn
nnnnnnnnnnnnnnnnnccgaccctcccaccctttgtgtattctacctttgttgctttgg
cgtgctgtccgtggacaccggggggactttaccgtccgcttgtcgttacacggaccccgc
caggggccatcttctaattctaggtgtctgagtaaaaacaagcaaatttatcaaaacttt
caacaacggatctcttggttctggcatcgatgaagaacgcagcgaaatgcgataagtaat
gtgaattgcagaattcagtgaatcatcgaatctttgaacgcacattgcgcccgctggtat
tccggcgggcatgcctgttcgagcgtcattacacctctcaagcttggcttggtattgggc
ctccgtcctccgtgggcgggcctgaaaatcagtggcagtgcagccggtgctcaagcgtag
taacttaaaacaccctcgctttggagtgcccggctggacccgccagacaaaatttatttc
aatgnnnnnnnnnnnnnnnnnnnnnnnnnnnnnnnnnnnnnnnnnnnnnnnnnnnnnnnn
nnnnnnncagagggagtttcggaggcggcaccggcctaagttccttggaacggggcgtca
gagagggtgagaatcccgtacgtggccggtggccaaccatgtgaaaccctttcgacgagt
cgagttgtttgggaatgcagctcaaaatgggtggtaaatttcatctaaagctaaataccg
gccagagaccgatagcgcacaagtagagtgatcgaaagatgaaaagcactttggaaagag
agttaaaaagtacgtgaaattgttgaaagggaagcgcttgcgaccagacttgcccgcggg
tgatcagccccccttcgggagggtgcactcgcccgtggtcaggccagcatcggttttggc
gggcggataaaggctccaggaatgtagctcccctcggggagtgttatagcctggggtgcc
atgcgccccgccgggaccgaggaccgcgcttcggctaggatgctggcgtaatggtcgtaa
gcgacccgtcttgaaacacggaccaaggagtctaacatctgtgcgagtgtttgggtgtca
aacccatgcgcggaatgaaagtgaacggaggtgggaaccccttccggggggcgcaccatc
gaccgatcctgatgtcttcggatggatttgagtaggagcatggctgttgggacccgaaag
atggtgaactatgcctggatagggtgaagccagaggaaactctggtggaggctcgcagcg
gttctgacgtgcaaatcgatcgtcaaatctgggtataggggcgaa---------------
----------------------------------------------agactaatcgaacc
atctagtatgcggagctactactagagatactgagagaggcaggaaactgcctcagtagt
ccccgtcattgggggcaacatcgccggtcttcggggacgcctctaggctacccgcactga
gctccggttcagtcacagactaagtggcggtggccgcaccacctgcggttaggatataga
acaattccaaagggcaattatttttgtccacacgggcatccaagttcctgcctttccagg
aggtaaaaatccaggaaatggctgaccaagtacctgttggccacattccacgcacgttga
cggttcattgccacggaacactaactagacagataaatcctggagatgtcattgacgtcg
ctgggatcttcctgcctacgccctacactggattcaaggccatccgagcagggctactga
cagatacatatctggaagctcagcatgttaaccaacataaaaaggcctacgatgatctgg
tcgtagatgcacggacactccnnnnnnnnnnnnnnnnnnnnnnnnnnnnnnnnnnnnnnn
nnnnnnnnnnnnnnnnnnnnnnnnnnnnnnnnnnnnnnnnnnnnnnnnnnnnnnnnnnnn
nnnnnnnnnnnnnnnnnnnnnnnnnnnnnnnnnnnnnnnnnnnnnnnnnnnnnnnnnnnn
nnnnnnnnnnnnnnnnnnnnnnnnnnnnnnnnnnnnnnnnnnnnnnnnnnnnnnnnnnnn
nnnnnnnnnnnnnnnnnnnnnnnnnnnnnnnnnnnnnnnnnnnnnnnnnnnnnnnnnnnn
nnnnnnnnnnnnnnnnnnnnnnnnnnnnnnnnnnnnnnnnnnnnnnnnnnnnnnnnnnnn
nnnnnnnnnnnnnnnnnnnnnnnnnnnnnnnnnnnnnnnnnnnnnnnnnnnnnnnnnnnn
nnnnnnnnnnnnnnnnnnnnnnnnnnnnnnnnnnnnnnnnnnnnnnnnnnnnnnnnnnnn
nnnnnnnnnnnnnnnnnnnnnnnnnnnnnnnnnnnnnnnnnnnnnnnnnnnnnnnnnnnn
nnnnnnnnnnnnnnnnnnnnnnnnnnnnnnnnnnnnnnnncccaagcagtctgagcagac
aattatgaatgccatagataagaaatccatggataaagaagaaaacatgtacttttcaga
atgccctttttgggcattggtttattaaaataaacttctcctcttcacttcttcatttat
tgaagaaagagagaagtcgagatgaaaagaatggctcgtaatcttatctatcatcatcat
ctttcagatgatgatgaatacatttcttttaaacagcgactatgtcgaagttaacaaaaa
aagaaataaaggattttttgtctataaatgaaagtgtaagcattccacctcaagagtaaa
gtggcaacgcacaaactgaaatcattaaaccgtttctgaaaccagtagtgaagtatgttg
tttaatttgatggtccgcaaaaaaccttaccacaatttgtatattattagcttaatacaa
gagttgcacggctgtcaatgtcgtgagattttggttagttccataattaacgtaaaccct
tactttatttatattataaagtagt
>VZ4_domi4
nnnnnnnnnnnnnnnnnnnnnnacaattgcgccgtcggtagcgtttgtctcccggccacc
gttactgcgctggaagcctcatcggaggttaccagcaacccctttcgaggtccgggctca
cagatcaaacgacggtggccgcctcccccggcggttcagatatgaccgaaactcctgagc
cagnnnnnnnnnnnnnnnnnnnnnnnnnnnnnnnnnnnnnnnnnnnnnnnnnnnnnnnnn
nnnnnnnnnnnnnnnnnnnnnnnnnnccaccctttgtgtattctacctttgttgctttgg
cgtgctgtccgtggacaccggggggactttaccgtccgcttgtcgttacacggaccccgc
caggggccatcttctaattctaggtgtctgagtaaaaacaagcaaatttatcaaaacttt
caacaacggatctcttggttctggcatcgatgaagaacgcagcgaaatgcgataagtaat
gtgaattgcagaattcagtgaatcatcgaatctttgaacgcacattgcgcccgctggtat
tccggcgggcatgcctgttcgagcgtcattacacctctcaagcttggcttggtattgggc
ctccgtcctccgtgggcgggcctgaaaatcagtggcagtgcagccggtgctcaagcgtag
taacttaaaacaccctcgctttggagtgcccggctggacccgccagacaaaattnnnnnn
nnnnnnnnnnnnnnnnnnnnnnnnnnnnnnnnnnnnnnnnnnnnnnnnnnnnnnnnnnnn
nnnnnnnnnnnnnnnnnnnnnnnnnnnnnnnnggcctaagttccttggaacggggcgtca
gagagggtgagaatcccgtacgtggccggtggccaaccatgtgaaaccctttcgacgagt
cgagttgtttgggaatgcagctcaaaatgggtggtaaatttcatctaaagctaaataccg
gccagagaccgatagcgcacaagtagagtgatcgaaagatgaaaagcactttggaaagag
agttaaaaagtacgtgaaattgttgaaagggaagcgcttgcgaccagacttgcccgcggg
tgatcagccccccttcgggagggtgcactcgcccgtggtcaggccagcatcggttttggc
gggcggataaaggctccaggaatgtagctcccctcggggagtgttatagcctggggtgcc
atgcgccccgccgggaccgaggaccgcgcttcggctaggatgctggcgtaatggtcgtaa
gcgacccgtcttgaaacacggaccaaggagtctaacatctgtgcgagtgtttgggtgtca
aacccatgcgcggaatgaaagtgaacggaggtgggaaccccttccggggggcgcaccatc
gaccgatcctgatgtcttcggatggatttgagtaggagcatggctgttgggacccgaaag
atggtgaactatgcctggatagggtgaagccagaggaaactctggtggaggctcgcagcg
gttctgacgtgcaaatcgatcgtcaaatctgggtataggggcgaa---------------
----------------------------------------------agactaatcgaacc
atctagtatgcggagctactactagagatactgagagaggcaggaaactgcctcagtagt
tcccgtcattgggggcaacatcgccggtcttcggggacgcctctaggctacccgcactga
gctccggttcagtcacagactaagtggcggtggccgcaccacctgcggttaggatataga
acaattccaaagggcaattatttttgtccacacgggcatccaagttcctgcctttccagg
aggtaaaaatccaggaaatggctgaccaagtacctgttggccacattccacgcacgttga
cggttcattgccacggaacactaactagacagataaatcctggagatgtcattgacgtcg
ctgggatcttcctgcctacgccctacactggattcaaggccatccgagcagggctactga
cagatacatatctggaagctcagcatgttaaccaacataaaaaggcctacgatgatctgg
tcgtagatgcacggacactccgacggatagagcaatacaaaaactcgggtcacatgtatg
agtatctctcaaggtcaatcgcccctgagatctatggtcatctggatgtgaagaaagcat
tgctcctactccttattggtggcgtcacgaaagaaatgggcgacggaatgcggatacgtg
gagacattaacatctgcctgatgggnnnnnnnnnnnnnnnnnnnnnnnnnnnnnnnnnnn
nnnnnnnnnnnnnnnnnnnnnnnnnnnnnnnnnnnnnnnnnnnnnnnnnnnnnnnnnnnn
nnnnnnnnnnnnnnnnnnnnnnnnnnnnnnnnnnnnnnnnnnnnnnnnnnnnnnnnnnnn
nnnnnnnnnnnnnnnnnnnnnnnnnnnnnnnnnnnnnnnnnnnnnnnnnnnnnnnnnnnn
nnnnnnnnnnnnnnnnnnnnnnnnnnnnnnnnnnnnnnnnnnnnnnnnnnnnnnnnnnnn
nnnnnnnnnnnnnnnnnnnnnnnnnnnnnnnnnnnnnnnnnnnnnnnnnnnnnnnnnnnn
nnnnnnnnnnnnnnnnnnnnnnnnnnnnnnnnnnnnnnnncccaagcagtctgagcagac
aattatgaatgccatagataagaaatccatggataaagaagaaaacatgtacttttcaga
atgccctttttgggcattggtttattaaaataaacttctcctcttcacttcttcatttat
tgaagaaagagagaagtcgagatgaaaagaatggctcgtaatcttatctatcatcatcat
ctttcagatgatgatgaatacatttcttttaaacagcgactatgtcgaagttaacaaaaa
aagaaataaaggattttttgtctataaatgaaagtgtaagcattccacctcaagagtaaa
gtggcaacgcacaaactgaaatcattagaccgtttctgaaaccagtagtgaagtatgttg
tttaatttgatggtccgcaaaaaaccttaccacaatttgtatattattagcttaatacaa
gagttgcacggctgtcaatgtcgtgagattttggttagttccataattaacgtaaaccct
tactttatttatattataaagtagt
>zz_21_mtSSU1_
nnnnnnnnnnnnnnnnnnnnnnnnnnnnnnnnnnnnnnnnnnnnnnnnnnnnnnnnnnnn
nnnnnnnnnnnnnnnnnnnnnnnnnnnnnnnnnnnnnnnnnnnnnnnnnnnnnnnnnnnn
nnnnnnnnnnnnnnnnnnnnnnnnnnnnnnnnnnnnnnnnnnnnnnnnnnnnnnnnnnnn
nnnnnnnnnnnnnnnnnnnnnnnnnnnnnnnnnnnnnnnnnnnnnnnnnnnnnnnnnnnn
nnnnnnnnnnnnnnnnnnnnnnnnnnncaccctttgtgtattctacctttgttgctttgg
cgtgctgtccgtggacaccggggggactttaccgtccgcttgtcactacacggaccccgc
caggggccatcttctaattccaggtgtctgagtaaaaacaagcaaatttatcaaaacttt
caacaacggatctcttggttctggcatcgatgaagaacgcagcgaaatgcgataagtaat
gtgaattgcagaattcagtgaatcatcgaatctttgaacgcacattgcgcccgctggtat
tccggcgggcatgcctgttcgagcgtcattacacctctcaagcttggcttggtattgggc
ctccgtcctccgtgggcgggcctgaaaatcagtggcagtgcagccggtgctcaagcgtag
taacttaaaacaccctcgctttggagtgcccggctggacccgccagacaaaannnnnnnn
nnnnnggcgagtgaagcggcaacagctcaaatttgaaatctggcttccgggcccgagttg
taatttgcagagggagtttcggaggcggcaccggcctaagttccttggaacggggcgtca
tagagggtgagaatcccgtacgtggccggtgatcaaccatgtgaaaccctttcgacgagt
cgagttgtttgggaatgcagctcaaaatgggtggtaaatttcatctaaagctaaataccg
gccagagaccgatagcgcacaagtagagtgatcgaaagatgaaaagcactttggaaagag
agttaaaaagtacgtgaaattgttgaaagggaagcgcttgcgaccagacttgcccgcggg
tgatcagccccccttcgggagggtgcactcgcccgtggtcaggccagcatcggttttggc
gggcggataaaggctccaggaatgtagcttccctcggggagtgttatagcctggggtgcc
atgcgccccgccgggaccgaggaccgcgcttcggctaggatgctggcgtaatggtcgtaa
gcgacccgtcttgaaacacggaccaaggagtctaacatctgtgcgagtgtttgggtgtca
aacccatgcgcggaatgaaagtgaacggaggtgggaaccccttccggggggcgcaccatc
gaccgatcctgatgtcttcggatggatttgagtaggagcatggctgttgggacccgaaag
atggtgaactatgcctggatagggtgaagccagaggaaactctggtggaggctcgcagcg
gttctgacgtgcaaatcgatcgtcaaatctgggtata-gggcgaa---------------
----------------------------------------------agactaatckannn
nnnnnnnnnnnnnnnnnnnnnnnnnnnnnnnnnnnnnnnnnnnnnnnnnnnnnnnnnnnn
nnnnnnnnnnnnnnnnnnnnnnnnnnnnnnnnnnnnnnnnnnnnnnnnnnnnnnnnnnnn
nnnnnnnnnnnnnnnnnnnnnnnnnnnnnnnnnnnnnnnnnnnnnnnnnnnnnnnnnnga
acaactccaaagggcaattattcttgtccacacgggcatccaagttcctgcctttccagg
aggtaaaaattcaggaaatggctgaccaagtacctgttggccacattccacgcacgttga
cggtgcattgccacggaacactaactagacagataaatcctggagatgttattgacgtcg
ctgggatcttcctgcctacgccctacactggattcaaggccatccgagcagggctactga
cagacacatatctggaagctcagcatgttaaccaacataaaaaggcctacgatgatctgg
ttgtagatgcgcggacactccgacggatagagcaatacaaaaactcgggtcacatgtatg
aatatctctcaaggtcaatcgcccctgagatctatggtcatctggatgtgaagaaagcac
tgctcctactccttattggtggcgtcacgaaagaaatgggcgacggaatgcggatacgtg
gagacattaacatctgcctgatgggctagttgcattaaattcgattaattcgaagttatt
gcagcatcgactatgtcgaataaagttctaggtagagttatgataatgacattttctatc
tatgtgtcttgaccaaatcacgtgccagcagtcgcggtaatacgtggaagactagtgtta
ttcatctttaataggtttaaagggtacttagacggtatttttagcccaaataaaaacaaa
gggtactaattatactagagttttatgagaggggggtgcgtacgaatggtgtagagatga
aattctgtcataccattatgacaggcgacggcgaaagcaacctttagttaaaaactgacg
ttaaaggacgaaggctttgtatcaccaacaggattagatacccaagcagtctaagcagac
aattatgaatgccatagataagaaatccatggataaagaagaaaacatg---ttttcaga
atgccctttttgggcattggtttattaaaataaacttctcctcttcacttcttcatttct
tgaagaaagagagaagtcgagatgaaaagaatggctcgtaatcttatctatcatcatcat
ctttcagatgatgatgaatacatttcttttagacagcgactatgtcgaagttaacaaaaa
aagaaataaaggattttttgtctataaatgaaagtgtaagcattccacctcaagagtaaa
gtggcaacgcacaaactgaaatcattagaccgtttctgaaaccagtagtgaagtatgttg
tttaatttgatggtccgcaaaaaaccttaccacaatttgtatattattagcttaatacaa
gagttgcacggctgtcaatgtcgtgagattttggttagttccataattaacgtaaaccct
tactttatttatattataaagtagt
>zz_39702_mtSSU1_
agcctcccgcaagcgactctaaacaattgcgtagtcggtagcgtttgtctcccggccacc
gtcactgcgctggaagcctcatcggaggttaccagcaacccctcgaaaggtccgggctca
cagatcaaacgacggtggccgcctcccctggcggttcagatatgaccgatactctagagc
caggttgctctagagaaaccttagttccgtaggtgaacctgcggaaggatcattatagag
atagggcctttcgggacccgaccctcccaccctttgtgtattctacctttgttgctttgg
cgtgctgtccgtggacaccggggggactttaccgtccgcttgtcgctacacggaccccgc
caggggccatctcttaattccaggtgtctgagtaaaaacaagcaaatttatcaaaacttt
caacaacggatctcttggttctggcatcgatgaagaacgcagcgaaatgcgataagtaat
gtgaattgcagaattcagtgaatcatcgaatctttgaacgcacattgcgcccgctggtat
tccggcgggcatgcctgttcgagcgtcattacacctctcaagcttggcttggtattgggc
ctccgtcctccgtgggcgggcctgaaaatcagtggcagtgcagccggtgctcaagcgtag
taacttaaaacaccctcgctttggagtgcccggctggacccgccagacaaaatttatttc
aatggnnnnnnnnnnnnnnnnnnnnnnnnnnnnnnnnnnnnnnnnnnnnnnnnnnnnnnn
nnnnnnnnnnnnnnnnnnnnnnnnnnnnnnnnnnnnnnnnnnnnnnnnnnnnnnnnnnnn
nnnnnnnnnnnnnnnnnnnnnnnnnnnnnnnnnnnnnnnnnnnnnnnnnnnnnnnnnnnn
nnnnnnnnnnnnnnnnnnnnnnnnnnnnnnnnnnnnnnnnnnnnnnnnnnnnnnnnnnnn
nnnnnnnnnnnnnnnnnnnnnnnnnnnnnnnnnnnnnnnnnnnnnnnnnnnnnnnnnnnn
nnnnnnnnnnnnnnnnnnnnnnnnnnnnnnnnnnnnnnnnnnnnnnnnnnnnnnnnnnnn
nnnnnnnnnnnnnnnnnnnnnnnnnnnnnnnnnnnnnnnnnnnnnnnnnnnnnnnnnnnn
nnnnnnnnnnnnnnnnnnnnnnnnnnnnnnnnnnnnnnnnnnnnnnnnnnnnnnnnnnnn
nnnnnnnnnnnnnnnnnnnnnnnnnnnnnnnnnnnnnnnnnnnnnnnnnnnnnnnnnnnn
nnnnnnnnnnnnnnnnnnnnnnnnnnnnnnnnnnnnnnnnnnnnnnnnnnnnnnnnnnnn
nnnnnnnnnnnnnnnnnnnnnnnnnnnnnnnnnnnnnnnnnnnnnnnnnnnnnnnnnnnn
nnnnnnnnnnnnnnnnnnnnnnnnnnnnnnnnnnnnnnnnnnnnnnnnnnnnnnnnnnnn
nnnnnnnnnnnnnnnnnnnnnnnnnnnnnnnnnnnnnnnnnnnnnnnnnnnnnnnnnnnn
nnnnnnnnnnnnnnnnnnnnnnnnnnnnnnnnnnnnnnnnnnnnnnnnnnnnnnnnnnnn
nnnnnnnnnnnnnnnnnnnnnnnnnnnnnnnnnnnnnnnnnnnnnnnnnnnnnnnnnnnn
nnnnnnnnnnnnnnnnnnnnnnnnnnnnnnnnnnnnnnnnnnnnnnnnnnnnnnnnnnnn
nnnnnnnnnnnnnnnnnnnnnnnnnnnnnnnnnnnnnnnnnnnnnnnnnnnnnnnnnnnn
nnnnnnnnnnnnnnnnnnnnnnnnnnnnnnnnnnnnnnnnnnnnnnnnnnnnnnnnnnga
acaactccaaagggcaattattcttgtccacacgggcatccaagttcctgcctttccagg
aggtaaaaatccaggaaatggctgaccaagtacctgttggccacattccacgcacgttga
cggtgcattgccacggaacactaactagacagataaatcctggagatgttattgacgtcg
ctgggatcttcctgcctacgccctacactggattcaaggccatccgagcagggctactga
cagatacatatctggaagctcagcatgttaatcaacataaaaaggcctacgatgatctgg
tcgtagatgcgcggacactccgacggatagagcaatacaaaaactcaggtcacatgtatg
aatatctctcaaggtcaatcgcccctgagatctatggtcatctggatgtgaagaaagcac
tgctcctactccttattggtggcgtcacgaaagaaatgggcgacggaatgcggatacgtg
gagacattaacatctgcctgatgggctagttgcatt-aattcgattaattcgaagttatt
gcagcatcgactatgtcgaataaagttctaggtagagttatgataatgacattttctatc
tatgtgtcttgaccaaatcacgtgccagcagtcgcggtaatacgtggaagactagtgtta
ttcatctttaataggtttaaagggtacttagacggtattattagcccaaataaaaacaaa
gggtactaattatactagagttttatgagaggggggtgcgtactaatggtgtagagatga
aattctgtcataccattatgacaggcgacggcgaaagcaacctttagttaaaaactgacg
ttaaaggacgaaggctttgtgtcaccaacaggattagatacccaagcagtctaagcagac
aattatgaatgccatagataagaaatccatggataaagaagaaaacatgtacttttcaga
atgcccttttggggcattggtttattaaaataaatttctcctcttcacttcttcatttat
tgaagaaagagagaagtcgagatgaaaagaatggctcgtaatcttatctatcatcatcat
ctttcagatgatgatgaatacatttcttttagagatcgactatgtcgaagttaacaaaaa
aagaaataaaggattttttgtctataaatgaaagtgtaagcattccacctcaagagtaaa
gtggcaacgcacaaactgaaatcattagaccgtttctgaaaccagtagtgaagtatgttg
tttaatttgatggtccgcaaaaaaccttaccacaatttgtatattattagcttaatacaa
gagttgcacggctgtcaatgtcgtgagattttggttagttccataattaacgtaaaccct
tactttatttatattataaagtagt
>zz_39711_mtSSU1_
agcctcccgcaagcgactctaaacaattgcgtagtcggtagcgtttgtctctcggccacc
gtcactgcgctggaagcctcatcggaggttaccagcaacccccttcgagatccgggccca
cagatcaaacgacggtggccgcctcccacggcggttcagatatgaccgatactctagagc
tagnnnnnnnnnnnnnnnnnnnnnnnnnnnnnnnnnnnnnnnnnnnggatcattatagag
atagggcctttcggggtccgaccctcccaccctttgtgtattctacctttgttgctttgg
cgtgctgtccgtggacaccggggggactttaccgtccgcttgtcgccacacggaccccgc
caggggccattttttaattcccggtgtctgagtgaaaacaagcaaattaatcaaaacttt
caacaacggatctcttggttctggcatcgatgaagaacgcagcgaaatgcgataagtaat
gtgaattgcagaattcagtgaatcatcgaatctttgaacgcacattgcgcccgctggtat
tccggcgggcatgcctgttcgagcgtcattgcacctctcaagctcggcttggtagtgggc
ctccgtcctccgcgggcgggcctgaaaatcagtggcagtgcagccggtactcaagcgtag
taactaaaaacaccctcgctttggagtgcccggctggacccgccagacaaaattcatttc
aatggnnnnnnnnnnnnnnnnnnnnnnnnnnnnnnnnnnnnnnnnnnnnnnnnnnnnnnn
nnnnnnnnnnnnnnnnnnnnnnnnnnnnnnnnnnnnnnnnnnnnnnnnnnnnnnnnnnnn
nnnnnnnnnnnnnnnnnnnnnnnnnnnnnnnnnnnnnnnnnnnnnnnnnnnnnnnnnnnn
nnnnnnnnnnnnnnnnnnnnnnnnnnnnnnnnnnnnnnnnnnnnnnnnnnnnnnnnnnnn
nnnnnnnnnnnnnnnnnnnnnnnnnnnnnnnnnnnnnnnnnnnnnnnnnnnnnnnnnnnn
nnnnnnnnnnnnnnnnnnnnnnnnnnnnnnnnnnnnnnnnnnnnnnnnnnnnnnnnnnnn
nnnnnnnnnnnnnnnnnnnnnnnnnnnnnnnnnnnnnnnnnnnnnnnnnnnnnnnnnnnn
nnnnnnnnnnnnnnnnnnnnnnnnnnnnnnnnnnnnnnnnnnnnnnnnnnnnnnnnnnnn
nnnnnnnnnnnnnnnnnnnnnnnnnnnnnnnnnnnnnnnnnnnnnnnnnnnnnnnnnnnn
nnnnnnnnnnnnnnnnnnnnnnnnnnnnnnnnnnnnnnnnnnnnnnnnnnnnnnnnnnnn
nnnnnnnnnnnnnnnnnnnnnnnnnnnnnnnnnnnnnnnnnnnnnnnnnnnnnnnnnnnn
nnnnnnnnnnnnnnnnnnnnnnnnnnnnnnnnnnnnnnnnnnnnnnnnnnnnnnnnnnnn
nnnnnnnnnnnnnnnnnnnnnnnnnnnnnnnnnnnnnnnnnnnnnnnnnnnnnnnnnnnn
nnnnnnnnnnnnnnnnnnnnnnnnnnnnnnnnnnnnnnnnnnnnnnnnnnnnnnnnnnnn
nnnnnnnnnnnnnnnnnnnnnnnnnnnnnnnnnnnnnnnnnnnnnnnnnnnnnnnnnnnn
nnnnnnnnnnnnnnnnnnnnnnnnnnnnnnnnnnnnnnnnnnnnnnnnnnnnnnnnnnnn
nnnnnnnnnnnnnnnnnnnnnnnnnnnnnnnnnnnnnnnnnnnnnnnnnnnnnnnnnnnn
nnnnnnnnnnnnnnnnnnnnnnnnnnnnnnnnnnnnnnnnnnnnnnnnnnnnnnnnnnga
acaactccaaagggcaattattcttgtccacacgggcatccaagttcctgcccttccagg
aggtaaaaatccaggaaatggctgaccaagtacctgttggccacattccacgcacgttga
cggtgcattgccacggaacactaactagacagataaatcctggagatgttattgacgtcg
ctgggatcttcctgcctacgccctacactggattcaaggccatccgagcagggctactga
cagacacatatctggaagctcagcatgttaaccaacataaaaaggcctacgatgatctgg
ttgtagatgcgcggacactccgacggatagagcaatataaaaactcgggtcacatgtatg
aatatctctcaaggtcaatcgcccctgagatctatggtcatctggatgtgaagaaagcac
tgctcctactccttattggtggcgtcacgaaagaaatgggcgacggaatgcggatacgtg
gagacattaacatctgcctgatgggctagttgcattaaattcgattaattcgaagttatt
gcagcatcgactatgtcgaataaagttctaggtagagttatgataatgacattttctatc
tatgtgtcttgaccaaatcacgtgccagcagtcgcggtaatacgtggaagactagtgtta
ttcatctttaataggtttaaagggtacttagacggtatttttagcccaaataaaaacaaa
gggtactaattatactagagttttatgagaggggggcgcgtactaatggtgtagagatga
aattctgtcataccattatgacaggcgacggcgaaagcaacctttagttaaaaactgacg
ttaaaggacgaaggctttgtgtcaccaacaggattagatacccaagcagtctaagcagac
aattatgaatgccatagataagaaatccatggataaagaagaaaacatg---ttttcaga
atgccctttttgggcattggtttattaaaataaacttctcctcttcacttcttcatttct
tgaagaaagagagaagttgagatgaaaagaatggctcgtaatcttatctatcatcatcat
ctttcagatgatgaagaatacatttcttttagacatcgactatgtcgaagttaacaaaaa
aagaaataaaggattttttgtctataaatgaaagtgtaagcattccacctcaagagtaaa
gtggcaacgcacaaactgaaatcattagaccgtttctgaaaccagtagtgaagtatgttg
tttaatttgatggtccgcaaaaaaccttaccacaatttgtatattattagcttaatacaa
gagttgcacggctgtcaatgtcgtgagattttggttagttccataattaacgtaaaccct
tactttatttatattataaagtagt
>zz_39727_mtSSU1_
agcctcccgcaagcgactctaaacaattgcgtagtcggtagcgtttgtctctcggccacc
gtcactgcgctggaagcctcatcggaggttaccagcaacccccttcgagatccgggccca
cagatcaaacgacggtggccgcctcccacggcggttcagatatgaccgatactctagagc
tagnnnnnnnnnnnnnnnnnnnnnnnnnnnnnnnnnnnnnnnngaaggatcattatagag
atagggcctttcggggtctgaccctcccaccctttgtgtattctacttttgttgctttgg
cgtgctgtccgtggacaccggggggacttcaccgtccgcttgtcgccacacggaccccgc
caggggccattttttaattcccggtgtctgagtgaaaacaagcaaattaatcaaaacttt
caacaacggatctcttggttctggcatcgatgaagaacgcagcgaaatgcgataagtaat
gtgaattgcagaattcagtgaatcatcgaatctttgaacgcacattgcgcccgctggtat
tccggcgggcatgcctgttcgagcgtcattgcacctctcaagcttggcttggtattgggc
ctccgtcttccgcgggcgggcctgaaaatcagtggcagtgcagccggtactcaagcgtag
taacttaaaacaccctcgctttggagtgcccggttggacccgccagacaacattcatttc
aatggggcgagtgaagcggcaacagctcaaatttgaaatctggcttccgggcccgagttg
taatttgcagagggagtttcggaggcggcaccggcctaagttccttggaacggggcgtca
tagagggtgagaatcccgtacgtggccggtgatcaaccatgtgaaaccctttcgacgagt
cgagttgtttgggaatgcagctcaaaatgggtggtaaatttcatctaaagctaaataccg
gccagagaccgatagcgcacaagtagagtgatcgaaagatgaaaagcactttggaaagag
agttaaaaagtacgtgaaattgttgaaagggaagcgcttgcgaccagacttgcccgcggg
tgatcagccccccttcgggagggtgcactcgcccgtggtcaggccagcatcggttttggc
gggcggataaaggctccaggaatgtaactcccctcggggagtgttatagcctggggtgcc
atgcgccccgccgggatcgaggaccgcgcttcggctaggatgctggcgtaatggtcgtaa
gcgacccgtcttgaaacacggaccaaggagtctaacatctgtgcgagtgtttgggtgtca
aacccatgcgcggaatgaaagtgaacggaggtgggaaccccttccggggggcgcaccatc
gaccgatcctgatgtcttcggatggatttgagtaggagcatggctgttgggacccgaaag
atggtgaactatgcctggatagggtgaagccagaggaaactctggtggaggctcgcagcg
gttctgacgtgcaaatcgatcgtcaaatctgggtataggggcgaaaggtcagtgcattca
gtggtgga--------accagggtggagacgtgctaacannnnnnnnnnnnnnnnnnnnn
nnnnnnnnnnnnnnnnnnnnnnnnnnnnnnnnnnnnnnnnnnnnnnnnnnnnnnnnnnnn
nnnnn-nnnnnnnnnnnnnnnnnnnnnnnnnnnnnnnnnnnnnnnnnnnnnnnnnnnnnn
nnnnnnnnnnnnnnnnnnnnnnnnnnnnnnnnnnnnnnnnnnnnnnnnnnnnnnnnnnga
acaactccaaagggcaattattcttgtccacacgggcatccaagttcctgcccttccagg
aggtaaaaatccaggaaatggctgaccaagtacctgttggccacattccacgcacgttga
cggtgcattgccacggaacactaactagacagataaatcctggagatgttattgacgtcg
ctgggatcttcctgcctacgccctacactggattcaaggccatccgagcagggctactga
cagacacatatctggaagctcagcatgttaaccaacataaaaaggcctacgatgatctgg
ttgtagatgcgcggacactccgacggatagagcaatataaaaactcgggtcacatgtatg
aatatctctcaaggtcaatcgcccctgagatctatggtcatctggatgtgaagaaagcac
tgctcctactccttattggtggcgtcacgaaagaaatgggcgacggaatgcggatacgtg
gagacattaacatctgcctgatgggctagttgcattaaattcgattaattcgaagttatt
gcagcatcgactatgtcgaataaagttctaggtagagttatgataatgacattttctatc
tatgtgtcttgaccaaatcacgtgccagcagtcgcggtaatacgtggaagactagtgtta
ttcatctttaataggtttaaagggtacttagacggtatttttagcccaaataaaaacaaa
gggtactaattatactagagttttatgagaggggggcgcgtactaatggtgtagagatga
aattctgtcataccattatgacaggcgacggcgaaagcaacctttagttaaaaactgacg
ttaaaggacgaaggctttgtgtcaccaacaggattagatacccaagcagtctaagcagac
aattatgaatgccatagataagaaatccatggataaagaagaaaacatg---ttttcaga
atgccctttttgggcattggtttattaaaataaacttctcctcttcacttcttcatttct
tgaagaaagagagaagttgagatgaaaagaatggctcgtaatcttatctatcatcatcat
ctttcagatgatgaagaatacatttcttttagacatcgactatgtcgaagttaacaaaaa
aagaaataaaggattttttgtctataaatgaaagtgtaagcattccacctcaagagtaaa
gtggcaacgcacaaactgaaatcattagaccgtttctgaaaccagtagtgaagtatgttg
tttaatttgatggtccgcaaaaaaccttaccacaatttgtatattattagcttaatacaa
gagttgcacggctgtcaatgtcgtgagattttggttagttccataattaacgtaaaccct
tactttatttatattataaagtagt
>zz_39729_mtSSU1_
agcctcccgcaagcgactctaaacaattgcgtagtcggtagcgtttgtctcccggccacc
gtcactgcgctggaagcctcatcggaggttaccagcaacccccttcgagatccgggctca
cagatcaaacgatggtggccgcctcccccggcggttcagatatgaccgatactctagagc
taggttgctctagagacaccttagttccgtaggtgaacctgcggaaggatcattatagag
atagggcctttcggggtctgaccctcccaccctttgtgtattctacttttgttgctttgg
cgtgctgtccgtggacaccggggggacttcaccgtccgcttgtcgccacacggaccccgc
caggggccattttttaattcccggtgtctgagtgaaaacaagcaaattaatcaaaacttt
caacaacggatctcttggttctggcatcgatgaagaacgcagcgaaatgcgataagtaat
gtgaattgcagaattcagtgaatcatcgaatctttgaacgcacattgcgcccgctggtat
tccggcgggcatgcctgttcgagcgtcattgcacctctcaagcttggcttggtattgggc
ctccgtcttccgcgggcgggcctgaaaatcagtggcagtgcagccggtactcaagcgtag
taacttaaaacaccctcgctttggagtgcccggttggacccgccagacaacattca-ttc
aatggggcgagtgaagcggcaacagctcaaatttgaaatctggcttccgggcccgagttg
taatttgcagagggagtttcggaggcggcaccggcctaagttccttggaacggggcgtca
tagagggtgagaatcccgtacgtggccggtgatcaaccatgtgaaaccctttcgacgagt
cgagttgtttgggaatgcagctcaaaatgggtggtaaatttcatctaaagctaaataccg
gccagagaccgatagcgcacaagtagagtgatcgaaagatgaaaagcactttggaaagag
agttaaaaagtacgtgaaattgttgaaagggaagcgcttgcgaccagacttgcccgcggg
tgatcagccccccttcgggagggtacactcgcccgtggtcaggccagcatcggttttggc
gggcggataaaggctccaggaatgtagctcccctcggggagtgttatagcctggggtgcc
atgcgccccgccgggaccgaggaccgcgcttcggctaggatgctggcgtaatggtcgtaa
gcgacccgtcttgaaacacggaccaaggagtctaacatctgtgcgagtgtttgggtgtca
aacccatgcgcggaatgaaagtgaacggaggtgggaaccccttcc-gggggcgcaccatc
gaccgatcctgatgtcttcggatggatttgagtaggagcatggctgttggracccgaaag
atggtgaactatgcctggatagggtgaagccagaggaaactctggtggaggctcgcagcg
gttctgacgtgcaaatcgatcgtcaaatctgggtataggggcgaaaggtcagtgcattta
gtggtggagtcgggctgtcggggtggagacgtgctaacattattccagactaatcgaacc
atctagtatgcgaagccactactagagacactgaaagaggcggggaaccgcctcagtagt
ccctg-tcatgggggcaacatcgccggtcttcggggacgcctctgggctacccgcactga
gctccggttcagtcacagactaagtggcggtggccgcaccacctgcggttaggatatann
nnnactccaaagggcaattattcttgtccacacgggcatccaagttcctgcccttccagg
aggtaaaaatccaggaaatggctgaccaagtacctgttggccacattccacgcacgttga
cggtgcattgccacggaacactaactagacagataaatcctggagatgttattgacgtcg
ctgggatcttcctgcctacgccctacactggattcaaggccatccgagcagggctactga
cagacacatatctggaagctcagcatgttaaccaacataaaaaggcctacgatgatctgg
ttgtagatgcgcggacactccgacggatagagcaatataaaaactcgggtcacatgtatg
aatatctctcaaggtcaatcgcccctgagatctatggtcatctggatgtgaagaaagcac
tgctcctactccttannnnnnnnnnnnnnnnnnnnnnnnnnnnnnnnnnnnnnnnnnnnn
nnnnnnnnnnnnnnnnnnnnnnnnnctagttgcattaaattcgattaattcgaagttatt
gcagcatcgactatgtcgaataaagttctaggtagagttatgataatgacattttctatc
tatgtgtcttgaccaaatcacgtgccagcagtcgcggtaatacgtggaagactagtgtta
ttcatctttaataggtttaaagggtacttagacggtatttttagcccaaataaaaacaaa
gggtactaattatactagagttttatgagaggggggcgcgtactaatggtgtagagatga
aattctgtcataccattatgacaggcgacggcgaaagcaacctttagttaaaaactgacg
ttaaaggacgaaggctttgtgtcaccaacaggattagatacccaagcagtctaagcagac
aattatgaatgccatagataagaaatccatggataaagaagaaaacatg---ttttcaga
atgccctttttgggcattggtttattaaaataaacttctcctcttcacttcttcatttct
tgaagaaagagagaagttgagatgaaaagaatggctcgtaatcttatctatcatcatcat
ctttcagatgatgaagaatacatttcttttagacatcgactatgtcgaagttaacaaaaa
aagaaataaaggattttttgtctataaatgaaagtgtaagcattccacctcaagagtaaa
gtggcaacgcacaaactgaaatcattagaccgtttctgaaaccagtagtgaagtatgttg
tttaatttgatggtccgcaaaaaaccttaccacaatttgtatattattagcttaatacaa
gagttgcacggctgtcaatgtcgtgagattttggttagttccataattaacgtaaaccct
tactttatttatattataaagtagt
>zz_39_mtSSU1_
nnnnnnccgcaagcgactctaaacaattgcgtagtcggtagcgaatgtctcccggccacc
gtcactgcgctggaagcctcatcagaggttaccagcaacccccttcgagatccgggctca
cagatcaaacgatggtggccgcctcccccggcggttcagatatgaccgatactctagagc
taggttgctctagagacaccttagttccgtaggtgaacctgcggaaggatcattatagag
atagggcctttcggggtctgaccctcccaccctttgtgtattctacttttgttgctttgg
cgtgctgtccgtggacaccggggggacttcaccgtccgcttgtcgccacacggaccccgc
caggggccattttttaattcccggtgtctgagtgaaaacaagcaaattaatcaaaacttt
caacaacggatctcttggttctggcatcgatgaagaacgcagcgaaatgcgataagtaat
gtgaattgcagaattcagtgaatcatcgaatctttgaacgcacattgcgcccgctggtat
tccggcgggcatgcctgttcgagcgtcattgcacctctcaagcttggcttggtattgggc
ctccgtcttccgcgggcgggcctgaaaatcagtggcagtgcagccggtactcaagcgtag
taacttaaaacaccctcgctttggagtgcccggttggacccgccagacaaca-tca-ttc
aatggggcgagtgaagcggcaacagctc-aatttgaaatctggcttccgggcccgagttg
taatttgcagagggagtttcggaggcggcaccggcctaagttccttggaacggggcgtca
tagagggtgagaatcccgtacgtggccggtgatcaaccatgtgaaaccctttcgacgagt
caagttgtttgggaatgcagctcaaaatgggtggtaaatttcatctaaagctaaataccg
gccagagaccgatagcgcacaagtagagtgatcgaaagatgaaaagcactttggaaagag
agttaaaaagtacgtgaaattgttgaaagggaagcgcttgcgaccagacttgcccgcggg
tgatcagccccccttcgggagggtgcactcgcccgtggtcaggccagcatcggttttggc
gggcggataaaggctccaggaatgtagcttccctcggggagtgttatagcctggggtgcc
atgcgccccgccgggaccgaggaccgcgcttcggctaggatgctggcgtaatggtcgtaa
gcgacccgtcttgaaacacggaccaaggagtctaacatctgtgcgagtgtttgggtgtca
aacccatgcgcggaatgaaagtgaacggaggtgggaaccccttccggggsgcgcaccatc
gaccgatcctgatgtcttcggatggatttgagtaggagcatggctgttgggacccgaaag
atggtgaactatgcctggatagggtgaagccagaggaaactctggtggaggctcgcagca
gtgctgacgtgcaaatcgatcgtcaaatctgggtata-gggcgaa---------------
----------------------------------------------agactaatcnnnnn
nnnnnnnnnnnnnnnnnnnnnnnnnnnnnnnnnnnnnnnnnnnnnnnnnnnnnnnnnnnn
nnnnnnnnnnnnnnnnnnnnnnnnnnnnnnnnnnnnnnnnnnnnnnnnnnnnnnnnnnnn
nnnnnnnnnnnnnnnnnnnnnnnnnnnnnnnnnnnnnnnnnnnnnnnnnnnnnnnnnnnn
nnnnnnnnnnnnnnnnnnnnnnnnnnnnnnnnnnnnnnnnnnnnnnnnnnnnnnnnnnnn
nnnnnnnnnnnnnnnnnnnnnnnnnnnnnnnnnnnnnnnnnnnnnnnnnnnnnnnnnnnn
nnnnnnnnnnnnnnnnnnnnnnnnnnnnnnnnnnnnnnnnnnnnnnnnnnnnnnnnnnnn
nnnnnnnnnnnnnnnnnnnnnnnnnnnnnnnnnnnnnnnnnnnnnnnnnnnnnnnnnnnn
nnnnnnnnnnnnnnnnnnnnnnnnnnnnnnnnnnnnnnnnnnnnnnnnnnnnnnnnnnnn
nnnnnnnnnnnnnnnnnnnnnnnnnnnnnnnnnnnnnnnnnnnnnnnnnnnnnnnnnnnn
nnnnnnnnnnnnnnnnnnnnnnnnnnnnnnnnnnnnnnnnnnnnnnnnnnnnnnnnnnnn
nnnnnnnnnnnnnnnnnnnnnnnnnnnnnnnnnnnnnnnnnnnnnnnnnnnnnnnnnnnn
nnnnnnnnnnnnnnnnnnnnnnnnnctagttgcattaaattcgattaattcgaagttatt
gcagcatcgactatgtcgaataaagttctaggtagagttatgataatgacattttctatc
tatgtgtcttgaccaaatcacgtgccagcagtcgcggtaatacgtggaagactagtgtta
ttcatctttaataggtttaaagggtacttagacggtatttttagcccaaataaaaacaaa
gggtactaattatactagagttttatgagaggggggcgcgtactaatggtgtagagatga
aattctgtcataccattatgacaggcgacggcgaaagcaacctttagttaaaaactgacg
ttaaaggacgaaggctttgtgtcaccaacaggattagatacccaagcagtctaagcagac
aattatgaatgccatagataagaaatccatggataaagaagaaaacatg---ttttcaga
atgccctttttgggcattggtttattaaaataaacttctcctcttcacttcttcatttct
tgaagaaagagagaagttgagatgaaaagaatggctcgtaatcttatctatcatcatcat
ctttcagatgatgaagaatacatttcttttagacatcgactatgtcgaagttaacaaaaa
aagaaataaaggattttttgtctataaatgaaagtgtaagcattccacctcaagagtaaa
gtggcaacgcacaaactgaaatcattagaccgtttctgaaaccagtagtgaagtatgttg
tttaatttgatggtccgcaaaaaaccttaccacaatttgtatattattagcttaatacaa
gagttgcacggctgtcaatgtcgtgagattttggttagttccataattaacgtaaaccct
tactttatttatattataaagtagt
>zz_40469_mtSSU1_
nnnnnnnnnnnnnnnnnnnnnnnnnnnnnnnnnnnnnnnnnnnnnnnnnnnnnnnnnnnn
nnnnnnnnnnnnnnnnnnnnnnnnnnnnnnnnnnnnnnnnnnnnnnnnnnnnnnnnnnnn
nnnnnnnnnnnnnnnnnnnnnnnnnnnnnnnnnnnnnnnnnnnnnnnnnnnnnnnnnnnn
nnngttgctctagagaaaccttagttccgtaggtgaacctgcggaaggatcattatagag
atagggcctttcggggtccgaccctcccaccctttgtgtattctacctttgttgctttgg
cgtgctgtccgtggacaccggggggactttgccgtccgcttgtcgccacacggacctcgc
caggggccattttctaattcctggtgtctgagtgaaaacaagcaaattaatcaaaacttt
caacaacggatctcttggttctggcatcgatgaagaacgcagcgaaatgcgataagtaat
gtgaattgcagaattcagtgaatcatcgaatctttgaacgcacattgcgcccgctggtat
tccggcgggcatgcctgttcgagcgtcattgcacctctcaagctcggcttggtattgggc
ctccgtcctccgcgggcgggcctgaaaatcagtggcagtgcagccggtactcaagcgtag
taactaaaaacaccctcgctttggagtgcccggctggacccgccagacaaaattca-ttc
aatggggcgagtgaagcggcaacagctcaaatttgaaatctggcttccgggcccgagttg
taatttgcagagggagtttcggaggcggcaccggcctaagttccttggaacggggcgtca
takagggtgagaatcccgtacgtggccggtggccaaccatgtgaaaccctttckacgagt
cragttgtttgggaatgcagctcaaaatgggtggtaaatttcatctaaagctaaataccg
gccagagaccgatagcgcacaagtagagtgatcgaaagatgaaaagcactttggaaagag
agttaaaaagtacgtgaaattgttgaaagggaagcgcttgcgaccagacttgcccgcggg
tgatcagccccccttcgggagggtgcactcgcccgtggtcaggccagcatcggttttggc
gggcggataaaggccccaggaatgtagctcccctcggggagtgttatagcctggggtgcc
atgcgccccgccgggaccgaggaccgcgcttcggctaggatgctggcgtaatggtcgtaa
gcgacccgtcttgaaacacggaccaaggagtctaacatctgtgcgagtgtttgggtgtca
aacccatgcgcggaatgaaagtgaacggaggtgggaaccccttccggggggcgcaccatc
gacckatcctgatgtcttcggatggatttgagtaggagcatggctgttgggacccgaaag
atggtgaactatgcctggatagggtgaagccagaggaaactctggtggaggctcgcagcg
gttctgacgtgcaaatcgttcgtcaaatctgggtataggggcgaaaggtcagtgcattca
gtggtggagtcggactgtcggggtggagacgtgctaacatttttccagactaatcgaacc
atctagtatgcgaagccactactagagacactgaaagaggcgggaatctgcctcagtagt
ccccgttcgtgggggcaacatcgccggtcttcggggacgcctctaggctacccgcactga
gctccggttcagtcacagactaagtggcggtggccgcactgcctgcggttaggatatann
nnnnnnnnnnnnnnnnnnnnnnnnnnnnnnnnnnnnnnnnnnnnnnnnnnnnnnnnnnnn
nnnnnnnnnnnnnnnnnnnnnnnnnnnnnnnnnnnnnnnnnnnnnnnnnnnnnnnnnnnn
nnnnnnnnnnnnnnnnnnnnnnnnnnnnnnnnnnnnnnnnnnnnnnnnnnnnnnnnnnnn
nnnnnnnnnnnnnnnnnnnnnnnnnnnnnnnnnnnnnnnnnnnnnnnnnnnnnnnnnnnn
nnnnnnnnnnnnnnnnnnnnnnnnnnnnnnnnnnnnnnnnnnnnnnnnnnnnnnnnnnnn
nnnnnnnnnnnnnnnnnnnnnnnnnnnnnnnnnnnnnnnnnnnnnnnnnnnnnnnnnnnn
nnnnnnnnnnnnnnnnnnnnnnnnnnnnnnnnnnnnnnnnnnnnnnnnnnnnnnnnnnnn
nnnnnnnnnnnnnnnnnnnnnnnnnnnnnnnnnnnnnnnnnnnnnnnnnnnnnnnnnnnn
nnnnnnnnnnnnnnnnnnnnnnnnnctagttgcattaaattcgattaattcgaagttatt
gcagcatcgactatgtcgaataaagttctaggtagagttatgataatgacattttctatc
tatgtgtcttgaccaaatcacgtgccagcagtcgcggtaatacgtggaagactagtgtta
ttcatctttaataggtttaaagggtacttagacggtatttttagcccaaataaaaacaaa
gggtactaattatactagagttttatgagaggggggtgcgtacgaatggtgtagagatga
aattctgtcataccattatgacaggcgacggcgaaagcaacctttagttaaaaactgacg
ttaaaggacgaaggctttgtatcaccaacaggattagatacccaagcagtctaagcagac
aattatgaatgccatagataagaaatccatggataaagaagaaaacatg---ttttcaga
atgccctttttgggcattggtttattaaaataaacttctcctcttcacttcttcatttct
tgaagaaagagagaagtcgagatgaaaagaatggctcgtaatcttatctatcatcatcat
ctttcagatgatgatgaatacatttcttttagacagcgactatgtcgaagttaacaaaaa
aagaaataaaggattttttgtctataaatgaaagtgtaagcattccacctcaagagtaaa
gtggcaacgcacaaactgaaatcattagaccgtttctgaaaccagtagtgaagtatgttg
tttaatttgatggtccgcaaaaaaccttaccacaatttgtatattattagcttaatacaa
gagttgcacggctgtcaatgtcgtgagattttggttagttccataattaacgtaaaccct
tactttatttatattataaagtagt
>zz_40474_mtSSU1_
agcctcccgcaagcgactctaaacaattgcgtagtcggtagcgtttgtctctcggccacc
gtcactgcgctggaagcctcatcggaggttaccagcaacccccttcgagatccgggccca
cagatcaaacgacggtggccgcctcccacggcggttcagatatgaccgatactctagagc
taggttgctctagagaaaccttagttccgtaggtgaacctgcggaaggatcattatagag
atagggcctttcggggtccgaccctcccaccctttgtgtattctacctttgttgctttgg
cgtgctgtccgtggacaccggggggacttcaccgtccgcttgtcgccacacggaccccgc
caggggccattttttaattcccggtgtctgagtgaaaacaagcaaattaatcaaaacttt
caacaacggatctcttggttctggcatcgatgaagaacgcagcgaaatgcgataagtaat
gtgaattgcagaattcagtgaatcatcgaatctttgaacgcacattgcgcccgctggtat
tccggcgggcatgcctgttcgagcgtcattgcacctctcaagctcggcttggtagtgggc
ctccgtcctccgcgggcgggcctgaaaatcagtggcagtgcagccggtactcaagcgtag
taactcaaaacaccctcgctttggagtgcccggctggacccgccagacaacattca-ttc
aatggggcgagtgaagcggcaacagctcaaatttgaaatctggcttccgggcccgagttg
taatttgcagagggagtttcggaggcggcaccggcctaagttccttggaacggggcgtca
tagagggtgagaatcccgtacgtggccggtgatcaaccatgtgaaaccctttcgacgagt
cgagttgtttgggaatgcagctcaaaatgggtggtaaatttcatctaaagctaaataccg
gccagagaccgatagcgcacaagtagagtgatcgaaagatgaaaagcactttggaaagag
agttaaaaagtacgtgaaattgttgaaagggaagcgcttgcgaccagacttgcccgcggg
tgatcagccccccttcgggagggtgcactcgcccgtggtcaggccagcatcggttttggc
gggcggataaaggctccaggaatgtaactcccctcggggagtgttatagcctggggtgcc
atgcgccccgccgggaccgaggaccgcgcttcggctaggatgctggcgtaatggtcgtaa
gcgacccgtcttgaaacacggaccaaggagtctaacatctgtgcgagtgtttgggtgtca
aacccatgcgcggaatgaaagtgaacggaggtgggaaccccttccggggggcgcaccatc
gaccgatcctgatgtcttcggatggatttgagtaggagcatggctgttgggacccgaaag
atggtgaactatgcctggatagggtgaagccagaggaaactctggtggaggctcgcagcg
gttctgacgtgcaaatcgatcgtcaaatctgggtataggggcgaaaggtcagtgcattca
gtggtgga--------accagggtggagacgtgctaacnnnnnnnnnnnnnnnnnnnnnn
nnnnnnnnnnnnnnnnnnnnnnnnnnnnnnnnnnnnnnnnnnnnnnnnnnnnnnnnnnnn
nnnnn-nnnnnnnnnnnnnnnnnnnnnnnnnnnnnnnnnnnnnnnnnnnnnnnnnnnnnn
nnnnnnnnnnnnnnnnnnnnnnnnnnnnnnnnnnnnnnnnnnnnnnnnnnnnnnnnnnga
acaactccaaagggcaattattcttgtccacacgggcatccaagttcctgcctttccagg
aggtaaaaatccaggaaatggctgaccaagtacctgttggccacattccacgcacgttga
cggtgcattgccacggaacactaactagacagataaatcctggagatgttattgacgtcg
ctgggatcttcctgcctacgccctacactggattcaaggccatccgagcagggctactga
cagatacatatctggaagctcagcatgttaatcaacataaaaaggcctacgatgatctgg
tcgtagatgcgcggacactccgacggatagagcaatacaaaaactcgggtcatatgtatg
aatatctctcaaggtcaatcgcccctgagatctatggtcatctggatgtgaagaaagcac
tgctcctactccttattggtggcgtcnnnnnnnnnnnnnnnnnnnnnnnnnnnnnnnnnn
nnnnnnnnnnnnnnnnnnnnnnnnnctagttgcattaaattcgattaattcgaagttatt
gcagcatcgactatgtcgaataaagttctaggtagagttatgataatgacattttctatc
tatgtgtcttgaccaaatcacgtgccagcagtcgcggtaatacgtggaagactagtgtta
ttcatctttaataggtttaaagggtacttagacggtatttttagcccaaataaaaacaaa
gggtactaattatactagagttttatgagaggggggtgcgtactaatggtgtagagatga
aattctgtcataccattatgacaggcgacggcgaaagcaacctttagttaaaaactgacg
ttaaaggacgaaggctttgtgtcaccaacaggattagatacccaagcagtctaagcagac
aattatgaatgccatagataagaaatccataaagaaagaagaaaacatgtacttttcaga
atgccctttttgggcattggtttattaaaataaacttctcctcttcacttcttcatttat
tgaagaaagagagaagtcgagatgaaaagaatggctcgtaatcttatctatcattattat
tttttagaatatatggaatatatttcttttagagatcgactatgtcgaagaaaaaaaaca
aaaaaagaaaggattttttgtctataaatgaaagtgtaagcattccacctcaagagtaaa
gtggcaacgcacaaactgaaatcattagaccgtttctgaaaccagtagtgaagtatgttg
tttaatttgatggtccgcaaaaaaccttaccacaatttgtatattattagcttaatacaa
gagttgcacggctgtcaatgtcgtgagattttggttagttccataattaacgtaaaccct
tactttatttatattataaagtagt
>zz_40475_mtSSU1
agcctcccgcaagcgactctaaacaattgcgtagtcggtagcgtttgtttcccggccacc
gtcactgcgctggaagcctcatcggaggttaccagcaacccctttcgagatccgggctca
cagatcaaacgacggtggccgcctcccccggcggttcagatatgaccgaaactctggagc
cagnnnnnnnnnnnnnnnnnnnnnnnnnnnnnnnnnnnnnnnnnnnggatcattatagag
atagggcctttcggggtccgaccctcccaccctttgtgtattctacctttgttgctttgg
cgtgctgtccgtggacaccggggggactttaccgtccgcttgtcgctacacggaccccgc
caggggctatctcttaattcccggtgtctgagtgaaaacaagcaaattaatcaaaacttt
caacaacggatctcttggttctggcatcgatgaagaacgcagcgaaatgcgataagtaat
gtgaattgcagaattcagtgaatcatcgaatctttgaacgcacattgcgcccgctggtat
tccggcgggcatgcctgttcgagcgtcattgcacctctcaagcttggcttggtattgggc
ctccgtcctgcgcgggcgggcctgaaaatcagtggcagtgcagccggtgctcaagcgtcg
taactt-aaacaccctcgctttggagtgcccggctggacccgccagacaaaattcatttc
aatggggcgagtgaagcggcaacagctcaaatttgaaatctggcttccgggcccgagttg
taatttgcagagggagtttcggaggcggcaccggcctaagttccttggaacggggcgtca
gagagggtgagaatcccgtacgtggccggtggccaaccatgtgaaaccctttcgacgagt
cgagttgtttgggaatgcagctcaaaatgggtggtaaatttcatctaaagctaaataccg
gccagagaccgatagcgcacaagtagagtgatcgaaagatgaaaagcactttggaaagag
agttaaaaagtacgtgaaattgttgaaagggaagcgcttgcgaccagacttgcccgcggg
tgatcagccccccttcgggagggtgcactcgcccgtggtcaggccagcatcggttttggc
gggcggataaaggccccaggaatgtagctcccctcggggagtgttatagcctggggtgcc
atgcgccccgccgggaccgaggaccgcgcttcggctaggatgctggcgtaatggtcgtaa
gcgacccgtcttgaaacacggaccaaggagtctaacatctgtgcgagtgtttgggtgtca
aacccatgcgcggaatgaaagtgaacggaggtgggaaccccttccggggggcgcaccatc
gaccgatcctgatgtcttcggatggatttgagtaggagcatggctgttgggacccgaaag
atggtgaactatgcctggatagggtgaagccagaggaaactctggtggaggctcgcagcg
gttctgacgtgcaaatcgatcgtcaaatctgggtataggggcgaa---------------
----------------------------------------------agactaatcgaacc
atctagtatgcgaagccactactagagacactgagagaggcgggaaactgcctcagtagt
ccccgtttatgggggcaacatcgccggtcttcggggacgcctctgggctacccgcactga
actccggttcagtcacagactaagtggcggtggccgcaccgcctgcggttaggatataga
acaactccaaagggcaattattcttgtccacacgggcatccaagttcctgcctttccagg
aggtaaaaatccaggaaatggctgaccaagtacctgttggccacattccacgcacgttga
cggtgcattgccacggaacactaactagacagataaatcctggagatgttattgacgtcg
ctggtatcttcctgcctacgccctacactggattcaaggccatccgagcagggctactga
cagatacatatctggaagctcagcatgttaatcaacataaaaaggcctacgatgatctgg
tcgtagatgcgcggacactccgacggatagagcaatacaaaaactcgggtcacatgtatg
aatatctctcaaggtcaatcgcccctgagatctatggtcatctggatgtgaagaaagcac
tgctcctactccttattnnnnnnnnnnnnnnnnnnnnnnnnnnnnnnnnnnnnnnnnnnn
nnnnnnnnnnnnnnnnnnnnnnnnnctagttgcattaaattcgattaattcgaagttatt
gcagcatcgactatgtcgaataaagttctaggtagagttatgataatgacattttctatc
tatgtgtcttgaccaaatcacgtgccagcagtcgcggtaatacgtggaagactagtgtta
ttcatctttaataggtttaaagggtacttagacggtatttttagcccaaataaaaacaaa
gggtactaattatactagagttttatgagaggggggtgcgtactaatggtgtagagatga
aattctgtcataccattatgacaggcgacggcgaaagcaacctttagttaaaaactgacg
ttaaaggacgaaggctttgtgtcaccaacaggattagatacccaagtagtctgagcagac
aattatgaatgccatagataagaaatccatagataaagaagaaaacatgtacttttcaga
atgccctatttgggcattggtttattaaaataaacttctcctcttcacttcttcatttat
tgaagaaagagagaagtcgagatgaaaagaatggctcgtaatcttatctatcatcatcat
ctttcagatgatgaagaatacatttcttttagagatcgactatgtcgaagaaaaaaaaca
aaagaagataggattttttgtctataaatgaaagtgtaagcattccacctcaagagtaaa
gtggcaacgcacaaactgaaatcattagaccgtttctgaaaccagtagtgaagtatgttg
tttaatttgatggtccgcaaaaaaccttaccacaatttgtatattattagcttaatacaa
gagttgcacggctgtcaatgtcgtgagattttggttagttccataattaacgtaaaccct
tactttatttatattataaagtagt
>zz_40480_mtSSU1_
nnnnnnnnnnnnnnnnnnnnnnnnnnnnnnnnnnnnnnnnnnnnnnnnnnnnnnnnnnnn
nnnnnnnnnnnnnnnnnnnnnnnnnnnnnnnnnnnnnnnnnnnnnnnnnnnnnnnnnnnn
nnnnnnnnnnnnnnnnnnnnnnnnnnnnnnnnnnnnnnnnnnnnnnnnnnnnnnnnnnnn
nnngttgctctagagaaacctttgttccgtaggtgaacctgcggaaggatcattatagag
atagggcctttcggggtccgaccctcccaccctttgtgtattctacctttgttgctttgg
cgtgctgtccgtggacaccggggggactttgccgtccgcttgtcgccacacggaccccgc
caggggccattttataattcccggtgtctgagtgaaaacaagcaaattaatcaaaacttt
caacaacggatctcttggttctggcatcgatgaagaacgcagcgaaatgcgataagtaat
gtgaattgcagaattcagtgaatcatcgaatctttgaacgcacattgcgcccgctggtat
tccggcgggcatgcctgttcgagcgtcattgcacctctcaagctcggcttggtagtgggc
ctccgtcctccgcgggcgggcctgaaaatcagtggcagtgcagccggtgctcaagcgtag
taactaaaaacaccctcgctttggagtgcccggctggacccgccagacaacattca-ttc
aatggggcgagtgaagcggcaacagctcaaatttgaaatctggcttccgggcccgagttg
taatttgcagagggagtttcggaggcggcaccggcctaagttccttggaacggggcgtca
gagagggtgagaatcccgtacgtggccggtggccaaccatgtgaaaccctttcgacgagt
cgagttgtttgggaatgcagctcaaaatgggtggtaaatttcatctaaagctaaataccg
gccagagaccgatagcgcacaagtagagtgatcgaaagatgaaaagcactttggaaagag
agttaaaaagtacgtgaaattgttgaaagggaagcgcttgcgaccagacttgcccgcggg
tgatcagccccccttcgggagggtgcactcgcccgtggtcaggccagcatcggttttggc
gggcggataaaggccccaggaatgtagctcccctcggggagtgttatagcctggggtgyc
atgcgccccgccgggaccgaggaccgcgcttcggctaggatgctggcgtaatggtcgtaa
gcgacccgtcttgaaacacggaccaaggagtctaacatctgtgcgagtgtttgggtgtca
aacccatgcgcggaatgaaagtgaacggaggtgggaaccccttccggggggcgcaccatc
gaccgatcctgatgtcttcggatggatttgagtaggagcatggctgttgggacccgaaag
atggtgaactatgcctggatagggtgaagccagaggaaactctggtggaggctcgcagcg
gttctgacgtgcaaatcgatcgtcaaatctgggtataggggcgaaaggtcagtgcattta
gtggtggagtcgggctgtcggggtggaaacgtgctaacattttttcagactaatcgaacc
atctagtatgcgaagccactactagaaacattgaaagaggcgggaaactgccccagtagt
ccccgcttgtgggggcaacatcgccggtcttcggggacgcctctgggctacccgcactga
gctccggttcagtcacagactaagtggcggtggccgcaccgcctgcggttaggatataga
acaactccaaagggcaattattcttgtccacacgggcatccaagttcctgcctttccagg
aggtaaaaatccaggaaatggctgaccaagtacctgttggccacattccacgcacgttga
cggtgcattgccacggaacactaactagacagataaatcctggagatgttattgacgtcg
ctgggatcttcctgcctacgccctacactggattcaaggccatccgagcagggctactga
cagatacatatctggaagctcagcatgttaatcaacataaaaaggcctacgatgatttgg
tcgtagatgcgcggacacttcgacggatagagcaatacaaaaactcgggtcacatgtatg
aatatctctcaaggtcaatcgcccctgagatctatggtcatctggatgtgaagaaagcac
tgctcctactccttattggtggcgtcacgaaagaaatgggcgacggaatgcggatacgtg
gagacattaacatctgcctgatgggctagttgcattaaattcgattaattcgaagttatt
gcagcatcgactatgtcgaataaagttctaggtagagttatgataatgacattttctatc
tatgtgtcttgaccaaatcacgtgccagcagtcgcggtaatacgtggaagactagtgtta
ttcatctttaataggtttaaagggtacttagacggtatttttagcccaaataaaaacaaa
gggtactaattatactagagttttatgagaggggggtgcgtactaatggtgtagagatga
aattctgtcataccattatgacaggcgacggcgaaagcaacctttagttaaaaactgacg
ttaaaggacgaaggctttgtgtcaccaacaggattagatacccaagtagtctgagcagac
aattatgaatgccatagataagaaatccatagataaagaagaaaacatgtacttttcaga
atgccctatttgggcattggtttattaaaataaacttctcctcttcacttcttcatttat
tgaagaaagagagaagtcgagatgaaaagaatggctcgtaatcttatctatcatcatcat
ctttcagatgatgaagaatacatttcttttagagatcgactatgtcgaagaaaaaaaaca
aaagaagataggattttttgtctataaatgaaagtgtaagcattccacctcaagagtaaa
gtggcaacgcacaaactgaaatcattagaccgtttctgaaaccagtagtgaagtatgttg
tttaatttgatggtccgcaaaaaaccttaccacaatttgtatattattagcttaatacaa
gagttgcacggctgtcaatgtcgtgagattttggttagttccataattaacgtaaaccct
tactttatttatattataaagtagt
>zz_40486_mtSSU1_
agcctcccgcaagcgactctaaataattgcgtagtcggtagcgtttgtctcccggccacc
gttactgcgctggaagcctcatcggaggttaccagcaacccctcgaaagatccgggctca
cagatcaaacgacggtggccgcctcccccggcggttcagatatgaccgaaactctggagc
caggttgctctagagaaacctttgttccgtaggtgaacctgcggaaggatcattatagag
atagggcctttcggggtccgaccctcccaccctttgtgtattctacctttgttgctttgg
cgtgctgtccgtggacaccggggggactttgccgtccgcttgtcgccacacggaccccgc
caggggccattttctaattccgggtgtctgagtgaaaacaagcaaattaatcaaaacttt
caacaacggatctcttggttctggcatcgatgaagaacgcagcgaaatgcgataagtaat
gtgaattgcagaattcagtgaatcatcgaatctttgaacgcacattgcgcccgctggtat
tccggcgggcatgcctgttcgagcgtcattgcacctctcaagctcggcttggtattgggc
ctccgtcctccgcgggcgggcctgaaaatcagtggcagtgcagccggtactcaagcgtag
taattaaaaacaccctcgctttggagtacccggctggacccgccagacaaaattcatttc
aatggggcgagtgaagcggcaacagctcaaatttgaaatctggcttccgggcccgagttg
taatttgcagagggagtttcggaggcggcaccggcctaagttccttggaacggggcgtca
gagagggtgagaatcccgtacgtggccggtggccaaccatgtgaaaccctttcgacgagt
cgagttgtttgggaatgcagctcaaaatgggtggtaaatttcatctaaagctaaataccg
gccagagaccgatagcgcacaagtagagtgatcgaaagatgaaaagcactttggaaagag
agttaaaaagtacgtgaaattgttgaaagggaagcgcttgcgaccagacttgcccgcggg
tgatcagccccccttcgggagggtgcactcgcccgtggtcaggccagcatcggttttggc
gggcggataaaggctccaggaatgtagctcccctcggggagtgttatagcctggggtgcc
atgtgccccgccgggaccgaggaccgcgcttcggctaggatgctggcgtaatggttgtaa
gcgacccgtcttgaaacacggaccaaggagtctaacatctgtgcgagtgtttgggtgtca
aacccatgcgcggaatgaaagtgaacggaggtgggaacccctcccggggggcgcaccatc
gaccgatcctgatgtcttcggatggatttgagtaggagcatggctgttgggacccgaaag
atggtgaactatgcctggatagggtgaagccagaggaaactctggtggaggctcgcagcg
gttctgacgtgcaaatcgatcgtcaaatctgggtataggggcgaa---------------
----------------------------------------------agactaatcgaacc
atctagtatgcgaagccactactagagacactgagagaggcgggaaactgcctcagtagt
ccccgttattgggggcaacatcgccggtcttcggggacgcctctgggctacccgcactga
gctccggttcagtcacagactaagtggcggtggccgcacggcctgcggttaggatatann
nnnnnnnnnnnnnnnnnnnnnnnnnnnnnnnnnnnnnnnnnnnnnnnnnnnnnnnnnnnn
nnnnnnnnnnnnnnnnnnnnnnnnnnnnnnnnnnnnnnnnnnnnnnnnnnnnnnnnnnnn
nnnnnnnnnnnnnnnnnnnnnnnnnnnnnnnnnnnnnnnnnnnnnnnnnnnnnnnnnnnn
nnnnnnnnnnnnnnnnnnnnnnnnnnnnnnnnnnnnnnnnnnnnnnnnnnnnnnnnnnnn
nnnnnnnnnnnnnnnnnnnnnnnnnnnnnnnnnnnnnnnnnnnnnnnnnnnnnnnnnnnn
nnnnnnnnnnnnnnnnnnnnnnnnnnnnnnnnnnnnnnnnnnnnnnnnnnnnnnnnnnnn
nnnnnnnnnnnnnnnnnnnnnnnnnnnnnnnnnnnnnnnnnnnnnnnnnnnnnnnnnnnn
nnnnnnnnnnnnnnnnnnnnnnnnnnnnnnnnnnnnnnnnnnnnnnnnnnnnnnnnnnnn
nnnnnnnnnnnnnnnnnnnnnnnnnctagttgcattaaattcgattaattcgaagttatt
gcagcatcgactatgtcgaataaagttctaggtagagttatgataatgacattttctatc
tatgtgtcttgaccaaatcacgtgccagcagtcgcggtaatacgtggaagactagtgtta
ttcatctttaataggtttaaagggtacttagacggtatttttagcccaaataaaaacaaa
gggtactaattatactagagttttatgagaggggggtgcgtactaatggtgtagagatga
aattctgtcataccattatgacaggcgacggcgaaagcaacctttagttaaaaactgacg
ttaaaggacgaaggctttgtgtcaccaacaggattagatacccaagcagtctaagcagac
aattatgaatgccatagataagaaatccataaagaaagaagaaaacatgtacttttcaga
atgccctttttgggcattggtttattaaaataaacttctcctcttcacttcttcatttat
tgaagaaagagagaagtcgagatgaaaagaatggctcgtaatcttatctatcattattat
tttttagaatatatggaatatatttcttttagagatcgactatgtcgaagaaaaaaaaca
aaaaaagaaaggattttttgtctataaatgaaagtgtaagcattccacctcaagagtaaa
gtggcaacgcacaaactgaaatcattagaccgtttctgaaaccagtagtgaagtatgttg
tttaatttgatggtccgcaaaaaaccttaccacaatttgtatattattagcttaatacaa
gagttgcacggctgtcaatgtcgtgagattttggttagttccataattaacgtaaaccct
tactttatttatattataaagtagt
>zz_40487_mtSSU1_
agcctcccgcaagcgactctaaacaattgcgtagtcggtagcgtttgtctcccggccacc
gtcactgcgctggaagcctcatcggaggttaccagcaacccctcgaaaggtccgggctca
cagatcaaacgacggtggccgcttcccccggcggttcagatatgaccgatactctagagc
caggttgttctagagaaacctttgttccgtaggtgaacctgcggaaggatcattatagag
atagggcctttcggggcccgaccctcccaccctttgtgtattctacctttgttgctttgg
cgtgctgtccgtggacaccggggggaatttaccgtccgcttgtcgccacacggaccccgc
caggggtcaattttcaattccaggtgtctgagt-aaaacaagcaaatttatcaaaacttt
caacaacggatctcttggttctggcatcgatgaagaacgcagcgaaatgcgataagtaat
gtgaattgcagaattcagtgaatcatcgaatctttgaacgcacattgcgcccgctggtat
tccggcgggcatgcctgttcgagcgtcattacacctctcaagctcggcttggtattgggc
ctccgtcccccgcgggcgggcctgaaaatcagtggcagtgcagccggtgctcaagcgtag
taacttaaaacgccctcgctttggagtgcccggctggacccgccagataaaattcatttc
aatggggcgagtgaagcggcaacagctcaaatttgaaatctggcttccgggcccgagttg
taatttgcagagggagtttcggaggcggcaccggcctaagttccttggaacggggcgtca
gagagggtgagaatcccgtacgtggccggtggccaaccatgtgaaaccctttcgacgagt
cgagttgtttgggaatgcagctcaaaatgggtggtaaatttcatctaaagctatataccg
gccagagaccgatagcgcacaagtagagtgatcgaaagatgaaaagcactttggaaagag
agttaaaaagtacgtgaaattgttgaaagggaagcgcttgcgaccagacttgcccgcggg
tgatcagccccccttcgggagggtgcactcgcccgtggtcaggccagcatcggttttggc
gggcggataaaggccccaggaatgtagctcccctcggggagtgttatagcctggggtgcc
atgcgccccgccgggaccgaggaccgcgcttcggctaggatgctggcgtaatggtcgtaa
gcgacccgtcttgaaacacggaccaaggagtctaacatctgtgcgagtgtttgggtgtca
aacccatgcgcggaatgaaagtgaacggaggtgggaaccccttccggggggcgcaccatc
gaccgatcctgatgtcttcggatggatttgagtaggagcatggctgttgggacccgaaag
atggtgaactatgcctggatagggtgaagccagaggaaactctggtggaggctcgcagcg
gttctgacgtgcaaatcgatcgtcaaatctgggtataggggcgaaaggtcagtgcattta
gtggtggagtcgggctgtcggggtggaaacgtgctaacattttttcagactaatcgaacc
atctagtatgcgaagccactactagagacactgagagaggcgggaaactgcctcagtagt
ccccatttatgggggcaacatcgccggtcttcggggacgcctctgggctacccgcactga
actccggttcagtcacagactaagtggcggtggccgcaccgcctgcggttaggatataga
acaactccaaagggcaattattcttgtccacacgggcatccaagttcctgcctttccagg
aggtaaaaatccaggaaatggctgaccaagtacctgttggccacattccacgcacgttga
cggtgcattgccacggaacactaactagacagataaatcctggagatgttattgacgtcg
ctgggatcttcctgcctacgccctacactggattcaaggccatccgagcagggctactga
cagatacatatctggaagctcagcatgttaatcaacataaaaaggcctacgatgatttgg
tcgtagatgcgcggacacttcgacggatagagcaatacaaaaactcgggtcacatgtatg
aatatctctcaaggtcaatcgcccctgagatctatggtcatctggatgtgaagaaagcac
tgctcctactccttnnnnnnnnnnnnnnnnnnnnnnnnnnnnnnnnnnnnnnnnnnnnnn
nnnnnnnnnnnnnnnnnnnnnnnnnctagttgcattaaattcgattaattcgaagttatt
gcagcatcgactatgtcgaataaagttctaggtagagttatgataatgacattttctatc
tatgtgtcttgaccaaatcacgtgccagcagtcgcggtaatacgtggaagactagtgtta
ttcatctttaataggtttaaagggtacttagacggtatttttagcccaaataaaaacaaa
gggtactaattatactagagttttatgagaggggggtgcgtactaatggtgtagagatga
aattctgtcataccattatgacaggcgacggcgaaagcaacctttagttaaaaactgacg
ttaaaggacgaaggctttgtgtcaccaacaggattagatacccaagtagtctgagcagac
aattatgaatgccatagataagaaatccatagataaagaagaaaacatgtacttttcaga
atgccctatttgggcattggtttattaaaataaacttctcctcttcacttcttcatttat
tgaagaaagagagaagtcgagatgaaaagaatggctcgtaatcttatctatcatcatcat
ctttcagatgatgaagaatacatttcttttagagatcgactatgtcgaagaaaaaaaaca
aaagaagataggattttttgtctataaatgaaagtgtaagcattccacctcaagagtaaa
gtggcaacgcacaaactgaaatcattagaccgtttctgaaaccagtagtgaagtatgttg
tttaatttgatggtccgcaaaaaaccttaccacaatttgtatattattagcttaatacaa
gagttgcacggctgtcaatgtcgtgagattttggttagttccataattaacgtaaaccct
tactttatttatattataaagtagt
>zz_40494_mtSSU1_
agcctcccgcaaacgactctaaacaattgcgtagtcggtagcgtttgcttcccggccacc
gtcactgcgctggaagcctcatcggaggttaccagcaacccctcgagggatccgggctca
cagatcaaacgacggtggccgcctcccccggcggttcagatatgaccgaaactctagagc
caggttgctctagagaaacctgagttccgtaggtgaacctgcggaaggatcattatagag
atagggcctttcggggcccgaccctcccaccctttgtgtattctacctttgttgctttgg
cgtgctgtccgtggacgccggggggactttaccgtccgcttgtcgctacacggaccccgc
caggggcca-attttaattccaggtgtctgagt-aaaacaagcaaatttatcaaaacttt
caacaacggatctcttggttctggcatcgatgaagaacgcagcgaaatgcgataagtaat
gtgaattgcagaattcagtgaatcatcgaatctttgaacgcacattgcgcccgctggtat
tccggcgggcatgcctgttcgagcgtcattacacccctcaagcttagcttggtattgggc
ctccgtcctccgcgggcgggcctgaaaatcagtggcagtgcagccggtgctcaagcgtag
taacttaaaacaccctcgctttggagtgcccggctggacccgccagataaaatttatttc
aatggggcgagtgaagcggcaacagctcaaatttgaaatctggcttccgggcccgagttg
taatttgcagagggagtttcggaggcggcaccggcctaagttccttggaacggggcgtca
tagagggtgagaatcccgtacgtggccggtggccaaccatgtgaaaccctttcgacgagt
cgagttgtttgggaatgcagctcaaaatgggtggtaaatttcatctaaagctaaataccg
gccagagaccgatagcgcacaagtagagtgatcgaaagatgaaaagcactttggaaagag
agttaaaaagtacgtgaaattgttgaaagggaagcgcttgcgaccagacttgcccgcggg
cgatcagccccccttcgggagggtgcactcgcccgtggtcaggccagcatcggttttggc
gggcggataaaggccccaggaatgtagctcccctcggggagtgttatagcctggggtgcc
atgcgccccgccgggaccgaggaccgcgcttcggctaggatgctggcgtaatggtcgtaa
gcgacccgtcttgaaacacggaccaaggagtctaacatctgtgcgagtgtttgggtgtca
aacccatgcgcggaatgaaagtgaacggaggtgggaaccccttcccgggggcgcaccatc
gaccgatcctgatgtcttcggatggatttgagtacgagcatggctgttgggacccgaaag
atggtgaactatgcctggatagggtgaagccagaggaaactctggtggaggctcgcagcg
gttctgacgtgcaaatcgatcgtcaaatctgggtataggggcgaaaggtcagtgcattca
gtggtggagtcgggctgtcggggtggagacgtgctaacattttttcagactaatcgaacc
atctagtatgcgaagccactactagagacactgaaagcggcgggaaactgcctcagtagt
ccccgtcactgggggcaacatcgccggtcttcggggacacctctgggttacccgtactga
gctccggctcagtcacagactaagtggcggtggccgcaccgcctgcggttaggatatann
nnnnnnnnnnnnnnnnnnnnnnnnnnnnnnnnnnnnnnnnnnnnnnnnnnnnnnnnnnnn
nnnnnnnnnnnnnnnnnnnnnnnnnnnnnnnnnnnnnnnnnnnnnnnnnnnnnnnnnnnn
nnnnnnnnnnnnnnnnnnnnnnnnnnnnnnnnnnnnnnnnnnnnnnnnnnnnnnnnnnnn
nnnnnnnnnnnnnnnnnnnnnnnnnnnnnnnnnnnnnnnnnnnnnnnnnnnnnnnnnnnn
nnnnnnnnnnnnnnnnnnnnnnnnnnnnnnnnnnnnnnnnnnnnnnnnnnnnnnnnnnnn
nnnnnnnnnnnnnnnnnnnnnnnnnnnnnnnnnnnnnnnnnnnnnnnnnnnnnnnnnnnn
nnnnnnnnnnnnnnnnnnnnnnnnnnnnnnnnnnnnnnnnnnnnnnnnnnnnnnnnnnnn
nnnnnnnnnnnnnnnnnnnnnnnnnnnnnnnnnnnnnnnnnnnnnnnnnnnnnnnnnnnn
nnnnnnnnnnnnnnnnnnnnnnnnnctagttgcattaaattcgattaattcgaagttatt
gcagcatcgactatgtcgaataaagttctaggtagagttatgataatgacattttctatc
tatgtgtcttgaccaaatcacgtgccagcagtcgcggtaatacgtggaagactagtgtta
ttcatctttaataggtttaaagggtacttagacggtattattagcccaaataaaaacaaa
gggtactaattatactagagttttatgagaggggggtgcgtactaatggtgtagagatga
aattctgtcataccattatgacaggcgacggcgaaagcaacctttagttaaaaactgacg
ttaaaggacgaaggctttgtgtcaccaacaggattagatacccaagcagtctaagcagac
aattatgaatgccatagataagaaatccatggataaagaagaaaacatgtacttttcaga
atgcccttttggggcattggtttattaaaataaatttctcctcttcacttcttcatttat
tgaagaaagagagaagtcgagatgaaaagaatggctcgtaatcttatctatcatcatcat
ctttcagatgatgatgaatacatttcttttagagatcgactatgtcgaagttaacaaaaa
aagaaataaaggattttttgtctataaatgaaagtgtaagcattccacctcaagagtaaa
gtggcaacgcacaaactgaaatcattagaccgtttctgaaaccagtagtgaagtatgttg
tttaatttgatggtccgcaaaaaaccttaccacaatttgtatattattagcttaatacaa
gagttgcacggctgtcaatgtcgtgagattttggttagttccataattaacgtaaaccct
tactttatttatattataaagtagt
>zz_40499_mtSSU1_
agcctcccgcaagcgactctaaacaattgcgtagtcggtagcgtttgtctctcggccacc
gtcactgcgctggaagcctcatcggaggttaccagcaacccccttcgagatccgggccca
cagatcaaacgacggtggccgcctcccacggcggttcagatatgaccgatactctagagc
taggttgctctagagaaaccttagttccgtaggtgaacctgcggaaggatcattatagag
atagggcctttcggggcccgaccctcccaccctttgtgtattctacctttgttgctttgg
cgtgctgtccgtggacaccgggggaactttaccgtccgcttgtcgctacacggaccccgc
caggggcca-attttaattccaggtgtctgagt-aaaacaagcaaatttatcaaaacttt
caacaacggatctcttggttctggcatcgatgaagaacgcagcgaaatgcgataagtaat
gtgaattgcagaattcagtgaatcatcgaatctttgaacgcacattgcgcccgctggtat
tccggcgggcatgcctgttcgagcgtcattgcacctctcaagcttggcttggtattgggc
ctccgtcctccgcgggcgggcctgaaaatcagtggcagtgcagccggtgctcaagcgcag
taacttaaaacaccctcgctttggagcgcccggctggacccgccagataaaatttatttc
aatggggcgagtgaagcggcaacagctcaaatttgaaatctggcttccgggcccgagttg
taatttgcagagggagtttcggaggcggcaccggcctaagttccttggaacggggcgtca
tagagggtgagaatcccgtacgtggccggtgatcaaccatgtgaaaccctttcgacgagt
cgagttgtttgggaatgcagctcaaaatgggtggtaaatttcatctaaagctaaataccg
gccagagaccgatagcgcacaagtagagtgatcgaaagatgaaaagcactttggaaagag
agttaaaaagtacgtgaaattgttgaaagggaagcgcttgcgaccagacttgcccgcggg
tgatcagccccccttcgggagggtgcactcgcccgtggtcaggccagcatcggttttggc
gggcggataaaggctccaggaatgtaactcccctcggggagtgttatagcctggggtgcc
atgcgccccgccgggatcgaggaccgcgcttcggctaggatgctggcgtaatggtcgtaa
gcgacccgtcttgaaacacggaccaaggagtctaacatctgtgcgagtgtttgggtgtca
aacccatgcgcggaatgaaagtgaacggaggtgggaaccccttccggggggcgcaccatc
gaccgatcctgatgtcttcggatggatttgagtaggagcatggctgttgggacccgaaag
atggtgaactatgcctggatagggtgaagccagaggaaactctggtggaggctcgcagcg
gttctgacgtgcaaatcgatcgtcaaatctgggtataggggcgaaaggtcagtgcattca
gtggtgga--------accagggtggagacgtgctaacannnnnnnnnnnnnnnnnnnnn
nnnnnnnnnnnnnnnnnnnnnnnnnnnnnnnnnnnnnnnnnnnnnnnnnnnnnnnnnnnn
nnnnn-nnnnnnnnnnnnnnnnnnnnnnnnnnnnnnnnnnnnnnnnnnnnnnnnnnnnnn
nnnnnnnnnnnnnnnnnnnnnnnnnnnnnnnnnnnnnnnnnnnnnnnnnnnnnnnnnnga
acaactccaaagggcaattattcttgtccacacgggcatccaagttcctgcccttcc-gg
aggtaaaaatccaggaaatggctgaccaagtacctgttggccacattccacgcacgttga
cggtgcattgccacggaacactaactagacagataaatcctggagatgttattgacgtcg
ctgggatcttcctgcctacgccctacactggattcaaggccatccgagcagggctactga
cagacacatatctggaagctcagcatgttaaccaacataaaaaggcctacgatgatctgg
ttgtagatgcgcggacactccgacggatagagcaatataaaaactcgggtcacatgtatg
aatatctctcaaggtcaatcgcccctgagatctatggtcatctggatgtgaagaaagcac
tgctcctactccttnnnnnnnnnnnnnnnnnnnnnnnnnnnnnnnnnnnnnnnnnnnnnn
nnnnnnnnnnnnnnnnnnnnnnnnnctagttgcattaaattcgattaattcgaagttatt
gcagcatcgactatgtcgaataaagttctaggtagagttatgataatgacattttctatc
tatgtgtcttgaccaaatcacgtgccagcagtcgcggtaatacgtggaagactagtgtta
ttcatctttaataggtttaaagggtacttagacggtatttttagcccaaataaaaacaaa
gggtactaattatactagagttttatgagaggggggcgcgtactaatggtgtagagatga
aattctgtcataccattatgacaggcgacggcgaaagcaacctttagttaaaaactgacg
ttaaaggacgaaggctttgtgtcaccaacaggattagatacccaagcagtctaagcagac
aattatgaatgccatagataagaaatccatggataaagaagaaaacatg---ttttcaga
atgccctttttgggcattggtttattaaaataaacttctcctcttcacttcttcatttct
tgaagaaagagagaagttgagatgaaaagaatggctcgtaatcttatctatcatcatcat
ctttcagatgatgaagaatacatttcttttagacatcgactatgtcgaagttaacaaaaa
aagaaataaaggattttttgtctataaatgaaagtgtaagcattccacctcaagagtaaa
gtggcaacgcacaaactgaaatcattagaccgtttctgaaaccagtagtgaagtatgttg
tttaatttgatggtccgcaaaaaaccttaccacaatttgtatattattagcttaatacaa
gagttgcacggctgtcaatgtcgtgagattttggttagttccataattaacgtaaaccct
tactttatttatattataaagtagt
>zz_40501_mtSSU1_
agcctcccgcaagcgactctaaacaattgcgtagtcggtagcgtttgtctcccggccacc
gtcactgcgctggaagcctcatcggaggttaccagcaacccctcgaaaggtccgggctca
cagatcaaacgacggtggccgcctcccctggcggttcagatatgaccgatactctagagc
caggttgctctagagaaaccttagttccgtaggtgaacctgcggaaggatcattatagag
atagggcctttcggggcccgaccctcccaccctttgtgtattctacctttgttgctttgg
cgtgctgtccgtggacaccggggggactttaccgtccgcttgtcgctacacggaccccgc
caggggcca-attttaattccaggtgtctgagt-aaaacaagcaaatttatcaaaacttt
caacaacggatctcttggttctggcatcgatgaagaacgcagcgaaatgcgataagtaat
gtgaattgcagaattcagtgaatcatcgaatctttgaacgcacattgcgcccgctggtat
tccggcgggcatgcctgttcgagcgtcattgcacctctcaagcttggcttggtattgggc
ctccgtcctccgcgggcgggcctgaaaatcagtggcagtgcagccggtgctcaagcgcag
taacttaaaacaccctcgctttggagcgcccggctggacccgccagataaaattta-ttc
aatggggcgagtgaagcggcaacagctcaaatttgaaatctggcttccgggcccgagttg
taatttgcagagggagtttcggaggcggcaccggcctaagttccttggaacggggcgtca
tagagggtgagaatcccgtacgtggccggtggccaaccatgtgaaaccctttcgacgagt
cgagttgtttgggaatgcagctcaaaatgggtggtaaatttcatctaaagctaaataccg
gccagagaccgatagcgcacaagtagagtgatcgaaagatgaaaagcactttggaaagag
agttaaaaagtacgtgaaattgttgaaagggaagcgcttgcgaccagacttgcccgcggg
cgatcagccccccttcgggagggtgcactcgcccgtggtcaggccagcatcggtttgggc
gggcggataaaggccccaggaatgtagctcccctcggggagtgttatagcctggggtgcc
atgcgccccgccgggaccgaggaccgcgcttcggctaggatgctggcgtaatggtcgtaa
gcgacccgtcttgaaacacggaccaaggagtctaacatctgtgcgagtgtttgggtgtta
aacccatgcgcggaatgaaagtgaacggaggtgggaaccccttccggggggcgcaccatc
gaccgatcctgatgtcttcggatggatttgagtaggagcatggctgttgggacccgaaag
atggtgaactatgcctggatagggtgaagccagaggaaactctggtggaggctcgcagcg
gttctgacgtgcaaatcgatcgtcaaatctgggtataggggcgaaaggtcagtgaattca
gtggtggagtcgggctgtcggggtggagacatgctaacattttttcagactaatcgaacc
atctagtatgcgaagccactactagagacactgaaagaggcgggaaaccgcctcagtagt
ccccgtttgtgggggcaacatcgccggtcttcggggacgcctctgggctacccgcactga
gctccggttcagtcacagactaagtggcggtggccgcaccgcctgcggttaggatatann
nnnnctccaaagggcaattattcttgtccacacgggcatccaagttcctgcctttccagg
aggtaaaaatccaggaaatggctgaccaagtacctgttggccacattccacgcacgttga
cggtgcattgccacggaacactaactagacagataaatcctggagatgttattgacgtcg
ctgggatcttcctgcctacgccctacactggattcaaggccatccgagcagggctactga
cagatacatatctggaagctcagcatgttaatcaacataaaaaggcctacgatgatctgg
tcgtagatgcgcggacactccgacggatagagcaatacaaaaactcaggtcacatgtatg
aatatctctcaaggtcaatcgcccctgagatctatggtcatctggatgtgaagaaagcac
tgctcctactccttattggtggcgtcacgaaagaaannnnnnnnnnnnnnnnnnnnnnnn
nnnnnnnnnnnnnnnnnnnnnnnnnctagttgcattaaattcgattaattcgaagttatt
gcagcatcgactatgtcgaataaagttctaggtagagttatgataatgacattttctatc
tatgtgtcttgaccaaatcacgtgccagcagtcgcggtaatacgtggaagactagtgtta
ttcatctttaataggtttaaagggtacttagacggtattattagcccaaataaaaacaaa
gggtactaattatactagagttttatgagaggggggtgcgtactaatggtgtagagatga
aattctgtcataccattatgacaggcgacggcgaaagcaacctttagttaaaaactgacg
ttaaaggacgaaggctttgtgtcaccaacaggattagatacccaagcagtctaagcagac
aattatgaatgccatagataagaaatccatggataaagaagaaaacatgtacttttcaga
atgccctttttgggcattggtttattaaaataaatttctcctcttcacttcttcatttat
tgaagaaagagagaagtcgagatgaaaagaatggctcgtaatcttatctatcatcatcat
ctttcagatgatgatgaatacatttcttttagagatcgactatgtcgaagttaacaaaaa
aagaaataaaggattttttgtctataaatgaaagtgtaagcattccacctcaagagtaaa
gtggcaacgcacaaactgaaatcattagaccgtttctgaaaccagtagtgaagtatgttg
tttaatttgatggtccgcaaaaaaccttaccacaatttgtatattattagcttaatacaa
gagttgcacggctgtcaatgtcgtgagattttggttagttccataattaacgtaaaccct
tactttatttatattataaagtagt
>zz_40503_mtSSU1_
agcctcccgcaaacgactctaaacaattgcgtagtcggtagcgtttttcttccggccacc
gtcactgcgctggaagcctcatcggaggttaccagcaacccctcgagggatccgggctca
cagatcaaacgacggtggccgcctcccccggcggttcagatatgaccgaaactctagagc
caggttgctctagagaaaccttagttccgtaggtgaacctgcggaaggatcattatagag
atagggcctttcggggcccgaccctcccaccctttgtgtattttacctttgttgctttgg
cgtgctgtccgtggacaccggggggactttaccgtccgcttgtcgctacacggaccccgc
caggggcca-attttaattccaggtgtctgagt-aaaacaagcaaatttatcaaaacttt
caacaacggatctcttggttctggcatcgatgaagaacgcagcgaaatgcgataagtaat
gtgaattgcagaattcagtgaatcatcgaatctttgaacgcacattgcgcccgctggtat
tccggcgggcatgcctgttcgagcgtcattacacccctcaagcttagcttggtattgggc
ctccgtcctccgcgggcgggcctgaaaatcagtggcagtgcagccggtgctcaagcgtag
taacttaaaacaccctcgctttggagtgcccggctggacccgccagataaaattcatttc
aatggggcgagtgaagcggcaacagctcaaatttgaaatctggcttccgggcccgagttg
taatttgcagagggagtttcggaggcggcaccggcctaagttccttggaacggggcgtca
tagagggtgagaatcccgtacgtggccggtggccaaccatgtgaaaccctttcgacgagt
cragttgtttgggaatgcagctcaaaatgggtggtaaatttcatctaaagctaaataccg
gccagagaccgatagcgcacaagtagagtgatcgaaagatgaaaagcactttggaaagag
agttaaaaagtacgtgaaattgttgaaagggaagcgcttgcgaccagacttgcccgcggg
cgatcagccccccttcgggagggtgcactcgcccgtggtcaggccagcatcggttttggc
gggcggataaaggccccaggaatgtagctcccctcggggagtgttatagcctggggtgcc
atgcgccccgccgggaccgaggaccgcgcttcggctaggatgctggcgtaatggtcgtaa
gcgacccgtcttgaaacacggaccaaggagtctaacatctgtgcgagtgtttgggtgtca
aacccatgcgcggaatgaaagtgaacggaggtgggaaccccttccggggggcgcaccatc
gaccgatcctgatgtcttcggatggatttgagtaggagcatggctgttgggacccgaaag
atggtgaactatgcctggatagggtgaagccagaggaaactctggtggaggctcgcagcg
gttctgacgtgcaaatcgatcgtcaaatctgggtataggggcgaaaggtcagtgcattca
gtggtggagtcgggctgtcggggtggagacgtgctaacattttttcagactaatcgaacc
atctaktatgcgaagccactactagagacactgaaagcggcgggaaactgcctcagtagt
ccccgtcactgggggcaacatcgccggtcttcggggacacctctgggttacccgtactga
gctccggctcagtcacagactaagtggcggtggccgcaccgcctgcggttaggatataga
acaactccaaagggcaattattcttgtccacacgggcatccaagttcctgcctttccagg
aggtaaaaatccaggaaatggctgaccaagtacctgttggccacattccacgcacgttga
cggtgcattgccacggaacactaactagacagataaatcctggagatgttattgacgtcg
ctgggatcttcctgcctacgccctacactggattcaaggccatccgagcagggctactga
cagatacatatctggaagctcagcatgttaatcaacataaaaaggcctacgatgatctgg
tcgtagatgcgcggacactccgacggatagagcaatacaaaaactcaggtcacatgtatg
aatatctctcaaggtcaatcgcccctgagatctatggtcatctggatgtgaagaaagcac
tgctcctactccttattggtggcgtcacaaaagaaannnnnnnnnnnnnnnnnnnnnnnn
nnnnnnnnnnnnnnnnnnnnnnnnnctagttgcattaaattcgattaattcgaagttatt
gcagcatcgactatgtcgaataaagttctaggtagagttatgataatgacattttctatc
tatgtgtcttgaccaaatcacgtgccagcagtcgcggtaatacgtggaagactagtgtta
ttcatctttaataggtttaaagggtacttagacggtattattagcccaaataaaaacaaa
gggtactaattatactagagttttatgagaggggggtgcgtactaatggtgtagagatga
aattctgtcataccattatgacaggcgacggcgaaagcaacctttagttaaaaactgacg
ttaaaggacgaaggctttgtgtcaccaacaggattagatacccaagcagtctaagcagac
aattatgaatgccatagataagaaatccatggataaagaagaaaacatgtacttttcaga
atgcccttttggggcattggtttattaaaataaatttctcctcttcacttcttcatttat
tgaagaaagagagaagtcgagatgaaaagaatggctcgtaatcttatctatcatcatcat
ctttcagatgatgatgaatacatttcttttagagatcgactatgtcgaagttaacaaaaa
aagaaataaaggattttttgtctataaatgaaagtgtaagcattccacctcaagagtaaa
gtggcaacgcacaaactgaaatcattagaccgtttctgaaaccagtagtgaagtatgttg
tttaatttgatggtccgcaaaaaaccttaccacaatttgtatattattagcttaatacaa
gagttgcacggctgtcaatgtcgtgagattttggttagttccataattaacgtaaaccct
tactttatttatattataaagtagt
>zz_40519_mtSSU1_
agcctcccgc-agcgactctaaacaattgcgtagtcggtagcgtttgtctctcggccacc
gtcactgcgctggaagcctcatcggaggttaccagcaacccccttcgagatccgggccca
cagatcaaacgacggtggccgcctcccacggcggttcagatatgaccgatactctagagc
taggttgctctagagcaacctttgttccgtaggtgaacctgcggaaggatcattatagag
atagggtctttcggggcccgaccctcccaccctttgtgtattctacctttgttgctttgg
cgtgctgtccgtggacaccggggggactttaccgtccgcttgtcgctacacggaccccgc
caggggccaattttcaattccaggtgtctgagt-aaaacaagcaaatttatcaaaacttt
caacaacggatctcttggttctggcatcgatgaagaacgcagcgaaatgcgataagtaat
gtgaattgcagaattcagtgaatcatcgaatctttgaacgcacattgcgcccgctggtat
tccggcgggcatgcctgttcgagcgtcattacacctctcaagcttggcttggtattgggc
ctccgtcctccgcgggcgggcctgaaaatcagtggcagtgcagccggtgctcaagcgtag
taacttaaaacaccctcgctttggagtgcccggctggacccgccagataa-attcatttc
aatggnnnnnnnnnnnnnnnnnnnnnnnnnnnnnnnnnnnnnnnnnnnnnnnnnnnnnnn
nnnnnnnnnnnnnnnnnnnnnnnnnnnnnnnnnnnnnnnnnnnnnnnnnnnnnnnnnnnn
nnnnnnnnnnnnnnnnnnnnnnnnnnnnnnnnnnnnnnnnnnnnnnnnnnnnnnnnnnnn
nnnnnnnnnnnnnnnnnnnnnnnnnnnnnnnnnnnnnnnnnnnnnnnnnnnnnnnnnnnn
nnnnnnnnnnnnnnnnnnnnnnnnnnnnnnnnnnnnnnnnnnnnnnnnnnnnnnnnnnnn
nnnnnnnnnnnnnnnnnnnnnnnnnnnnnnnnnnnnnnnnnnnnnnnnnnnnnnnnnnnn
nnnnnnnnnnnnnnnnnnnnnnnnnnnnnnnnnnnnnnnnnnnnnnnnnnnnnnnnnnnn
nnnnnnnnnnnnnnnnnnnnnnnnnnnnnnnnnnnnnnnnnnnnnnnnnnnnnnnnnnnn
nnnnnnnnnnnnnnnnnnnnnnnnnnnnnnnnnnnnnnnnnnnnnnnnnnnnnnnnnnnn
nnnnnnnnnnnnnnnnnnnnnnnnnnnnnnnnnnnnnnnnnnnnnnnnnnnnnnnnnnnn
nnnnnnnnnnnnnnnnnnnnnnnnnnnnnnnnnnnnnnnnnnnnnnnnnnnnnnnnnnnn
nnnnnnnnnnnnnnnnnnnnnnnnnnnnnnnnnnnnnnnnnnnnnnnnnnnnnnnnnnnn
nnnnnnnnnnnnnnnnnnnnnnnnnnnnnnnnnnnnnnnnnnnnnnnnnnnnnnnnnnnn
nnnnnnnnnnnnnnnnnnnnnnnnnnnnnnnnnnnnnnnnnnnnnnnnnnnnnnnnnnnn
nnnnnnnnnnnnnnnnnnnnnnnnnnnnnnnnnnnnnnnnnnnnnnnnnnnnnnnnnnnn
nnnnnnnnnnnnnnnnnnnnnnnnnnnnnnnnnnnnnnnnnnnnnnnnnnnnnnnnnnnn
nnnnnnnnnnnnnnnnnnnnnnnnnnnnnnnnnnnnnnnnnnnnnnnnnnnnnnnnnnnn
nnnnnnnnnnnnnnnnnnnnnnnnnnnnnnnnnnnnnnnnnnnnnnnnnnnnnnnnnnnn
nnnnnnnnnnnnnnnnnnnnnnnnnnnnnnnnnnnnnnnnnnnnnnnnnnnnnnnnnnnn
nnnnnnnnnnnnnnnnnnnnnnnnnnnnnnnnnnnnnnnnnnnnnnnnnnnnnnnnnnnn
nnnnnnnnnnnnnnnnnnnnnnnnnnnnnnnnnnnnnnnnnnnnnnnnnnnnnnnnnnnn
nnnnnnnnnnnnnnnnnnnnnnnnnnnnnnnnnnnnnnnnnnnnnnnnnnnnnnnnnnnn
nnnnnnnnnnnnnnnnnnnnnnnnnnnnnnnnnnnnnnnnnnnnnnnnnnnnnnnnnnnn
nnnnnnnnnnnnnnnnnnnnnnnnnnnnnnnnnnnnnnnnnnnnnnnnnnnnnnnnnnnn
nnnnnnnnnnnnnnnnnnnnnnnnnnnnnnnnnnnnnnnnnnnnnnnnnnnnnnnnnnnn
nnnnnnnnnnnnnnnnnnnnnnnnnnnnnnnnnnnnnnnnnnnnnnnnnnnnnnnnnnnn
nnnnnnnnnnnnnnnnnnnnnnnnnctagttgcattaaattcgattaattcgaagttatt
gcagcatcgactatgtcgaataaagttctaggtagagttatgataatgacattttctatc
tatgtgtcttgaccaaatcacgtgccagcagtcgcggtaatacgtggaagactagtgtta
ttcatctttaataggtttaaagggtacttagacggtatttttagcccaaataaaaacaaa
gggtactaattatactagagttttatgagaggggggcgcgtactaatggtgtagagatga
aattctgtcataccattatgacaggcgacggcgaaagcaacctttagttaaaaactgacg
ttaaaggacgaaggctttgtgtcaccaacaggattagatacccaagcagtctaagcagac
aattatgaatgccatagataagaaatccatggataaagaagaaaacatg---ttttcaga
atgccctttttgggcattggtttattaaaataaacttctcctcttcacttcttcatttct
tgaagaaagagagaagttgagatgaaaagaatggctcgtaatcttatctatcatcatcat
ctttcagatgatgaagaatacatttcttttagacatcgactatgtcgaagttaacaaaaa
aagaaataaaggattttttgtctataaatgaaagtgtaagcattccacctcaagagtaaa
gtggcaacgcacaaactgaaatcattagaccgtttctgaaaccagtagtgaagtatgttg
tttaatttgatggtccgcaaaaaaccttaccacaatttgtatattattagcttaatacaa
gagttgcacggctgtcaatgtcgtgagattttggttagttccataattaacgtaaaccct
tactttatttatattataaagtagt
>zz_40529_mtSSU1_
agcctcccgcaagcgactctaaacaattgcgtagtcggtagcgtttgtctcccggccacc
gtcactgcgctggaagcctcatcggaggttaccagcaacccctcgaaaggtccgggctca
cagatcaaacgacggtggccgcctcccctggcggttcagatatgaccgatactctagagc
caggttgctctagagaaacctaagttccgtaggtgaacctgcggaaggatcattatagag
atagggcctttcggggcccgaccctcccaccctttgtgtattctacctttgttgctttgg
cgtgctgtccgtggacaccggagggactttaccgtccgcttgtcgctacacggaccccgc
caggggccatctcctaattccaggtgtctgagtaaaaacaagcaaatttatcaaaacttt
caacaacggatctcttggttctggcatcgatgaagaacgcagcgaaatgcgataagtaat
gtgaattgcagaattcagtgaatcatcgaatctttgaacgcacattgcgcccgctggtat
tccggcgggcatgcctgttcgagcgtcattacacctctcaagcttggcttggtattgggc
ctccgtccctcgcgggcgggcctgaaaatcagtggcagtgcagccggtgctcaagcgtag
taacttaaaacaccctcgctttggagtgcccggctggacccgccagacaaaattcatttc
aatggggcgagtgaagcggcaacagctcaaatttgaaatctggcttccgggcccgagttg
taatttgcagagggagtttcggaggcggcaccggcctaagttccttggaacggggcgtca
kagagggtgagaatcccgtacgtggccggtggccaaccatgtgaaaccctttcgacgagt
cgagttgtttgggaatgcagctcaaaatgggtggtaaatttcatctaaagctaaataccg
gccagagaccgatagcgcacaagtagagtgatcgaaagatgaaaagcactttggaaagag
agttaaaaagtacgtgaaattgttgaaagggaagcgcttgcgaccagacttgcccgcggg
cgatcagccccccttcgggagggtgcactcgcccgtggtcaggccagcatcggtttkggc
gggcggataaaggccccaggaatgtagctcccctcggggagtgttatagcctggggtgcc
atgcgccccgccgggaccgaggaccgcgcttcggctaggatgctggcgtaatggtcgtaa
gcgacccgtcttgaaacacggaccaaggagtctaacatctgtgcgagtgtttgggtgtta
aacccatgcgcggaatgaaagtgaacggaggtgggaaccccttccggggggcgcaccatc
gaccgatcctgatgtcttcggatggatttgagtaggagcatggctgttgggacccgaaag
atggtgaactatgcctggatagggtgaagccagaggaaactctggtggaggctcgcagcg
gttctgacgtgcaaatcgatcgtcaaatctgggtataggggcgaaaggtcagtgaattca
gtggtggagtcgggctgtcggggtggagacatgctaacattttttcagactaatcgaacc
atctagtatgcgaagccactactagagacactgaaagaggcgggaaaccgcctcagtagt
ccccgtttgtgggggcaacatcgccggtcttcggggacgcctctgggctacccgcactga
gctccggttcagtcacagactaagtggcggtggccgcaccgcctgcggttaggatataga
acaactccaaagggcaattattcttgtccacacgggcatccaagttcctgcctttccagg
aggtaaaaatccaggaaatggctgaccaagtacctgttggccacattccacgcacgttga
cggtgcattgccacggaacactaactagacagataaatcctggagatgttattgacgtcg
ctgggatcttcctgcctacgccctacactggattcaaggccatccgagcagggctactga
cagatacatatctggaagctcagcatgttaatcaacataaaaaggcctacgatgatctgg
tcgtagatgcgcggacactccgacggatagagcaatacaaaaactcaggtcacatgtatg
aatatctctcaaggtcaatcgcccctgagatctatggtcatctggatgtgaagaaagcac
tgctcctactccttattggtggcgtcacgaaagaaatgggcgacggaatgcggatacgtg
gagacattaacatctgcctgatgggctagttgcattaaattcgattaattcgaagttatt
gcagcatcgactatgtcgaataaagttctaggtagagttatgataatgacattttctatc
tatgtgtcttgaccaaatcacgtgccagcagtcgcggtaatacgtggaagactagtgtta
ttcatctttaataggtttaaagggtacttagacggtattattagcccaaataaaaacaaa
gggtactaattatactagagttttatgagaggggggtgcgtactaatggtgtagagatga
aattctgtcataccattatgacaggcgacggcgaaagcaacctttagttaaaaactgacg
ttaaaggacgaaggctttgtgtcaccaacaggattagatacccaagcagtctaagcagac
aattatgaatgccatagataagaaatccatggataaagaagaaaacatgtacttttcaga
atgcccttttggggcattggtttattaaaataaatttctcctcttcacttcttcatttat
tgaagaaagagagaagtcgagatgaaaagaatggctcgtaatcttatctatcatcatcat
ctttcagatgatgatgaatacatttcttttagagatcgactatgtcgaagttaacaaaaa
aagaaataaaggattttttgtctataaatgaaagtgtaagcattccacctcaagagtaaa
gtggcaacgcacaaactgaaatcattagaccgtttctgaaaccagtagtgaagtatgttg
tttaatttgatggtccgcaaaaaaccttaccacaatttgtatattattagcttaatacaa
gagttgcacggctgtcaatgtcgtgagattttggttagttccataattaacgtaaaccct
tactttatttatattataaagtagt
>zz_40562_mtSSU1_
agcctcccgcaagcgactctaaacaattgcgtagtcggtagcgtttgtctcccggccacc
gtcactgcgctggaagcctcatcggaggttaccagcaacccctcgaaaggtccgggctca
cagatcaaacgacggtggccgcctcccccggcggttcagatatgaccgaaactctggagc
caggttgctctagagaaacctaagttccgtaggtgaacctgcggaaggatcattatagag
atagggcctttcggggcccgaccctcccaccctttgtgtattctacctttgttgctttgg
cgtgctgtccgtggacaccggagggactttaccgtccgcttgtcgctacacggaccccgc
caggggccatctcctaattccaggtgtctgagtaaaaacaagcaaatttatcaaaacttt
caacaacggatctcttggttctggcatcgatgaagaacgcagcgaaatgcgataagtaat
gtgaattgcagaattcagtgaatcatcgaatctttgaacgcacattgcgcccgctggtat
tccggcgggcatgcctgttcgagcgtcattacacctctcaagcttggcttggtattgggc
ctccgtcccccgcgggcgggcctgaaaatcagtggcagtgcagccggtgctcaagcgtag
taacttaaaacaccctcgctttggagtgcccggctggacccgccagacaaaattcatttc
aatggggcgagtgaagcggcaacagctcaaatttgaaatctggcttccgggcccgagttg
taatttgcagagggagtttcggaggcggcaccggcctaagttccttggaacggggcgtca
gagagggtgagaatcccgtacgtggccggtggccaaccatgtgaaaccctttcgacgagt
cgagttgtttgggaatgcagctcaaaatgggtggtaaatttcatctaaagctaaataccg
gccagagaccgatagcgcacaagtagagtgatcgaaagatgaaaagcactttggaaagag
agttaaaaagtacgtgaaattgttgaaagggaagcgcttgcgaccagacttgcccgcggg
tgatcagccccccttcgggagggtgcactcgcccgtggtcaggccagcatcggttttggc
gggcggataaaggccccaggaatgtagctcccctcggggagtgttatagcctggggtgcc
atgcgccccgccgggaccgaggaccgcgcttcggctaggatgctggcgtaatggtcgtaa
gcgacccgtcttgaaacacggaccaaggagtctaacatctgtgcgagtgtttgggtgtca
aacccatgcgcggaatgaaagtgaacggaggtgggaaccccttccggggggcgcaccatc
gaccgatcctgatgtcttcggatggatttgagtaggagcatggctgttgggacccgaaag
atggtgaactatgcctggatagggtgaagccagaggaaactctggtggaggctcgcagcg
gttctgacgtgcaaatcgatcgtcaaatctgggtataggggcgaaaggtcagtgcattca
gtggtggagtcgggctgtcggggtggaaacgtgctaacattttttcagactaatcgaacc
atctagtatgcgaagccactactagagatactgaaagaggcgggaaactgcctcagtagt
ccccgcttatgtgggcaacatcgccggtcttcggggacgcctctgggctacccgcactga
actccggttcagtcacagactaagtggcggtggccgcaccgcctgcggttaggatataga
acaactccaaagggcaattattcttgtccacacgggcatccaagttcctgcctttccagg
aggtaaaaatccaggaaatggctgaccaagtacctgttggccacattccacgctcgttga
cggtgcattgccacggaacactaactagacagataaatcctggagatgttattgacgtcg
ctgggatcttcctgcctacgccctacactggattcaaggccatccgagcagggctactga
cagatacatatcttgaagctcagcatgttaatcaacataaaaaggcctacgatgatctgg
tcgtagatgcgcggacactccgacggatagagcaatacaaaaactcgggtcacatgtatg
aatatctctcaaggtcaatcgcccctgagatctatggtcatctggatgtgaagaaagcac
tgctcctactccttattggtggcgtcacgaaagaaatgggcgacggaatgcggatacgtg
gagacattaacatctgcctgatgggctagttgcattaaattcgattaattcgaagttatt
gcagcatcgactatgtcgaataaagttctaggtagagttatgataatgacattttctatc
tatgtgtcttgaccaaatcacgtgccagcagtcgcggtaatacgtggaagactagtgtta
ttcatctttaataggtttaaagggtacttagacggtatttttagcccaaataaaaacaaa
gggtactaattatactagagttttatgagaggggggtgcgtactaatggtgtagagatga
aattctgtcataccattatgacaggcgacggcgaaagcaacctttagttaaaaactgacg
ttaaaggacgaaggctttgtgtcaccaacaggattagatacccaagtagtctgagcagac
aattatgaatgccatagataagaaatccatagataaagaagaaaacatgtacttttcaga
atgccctatttgggcattggtttattaaaataaacttctcctcttcacttcttcatttat
tgaagaaagagagaagtcgagatgaaaagaatggctcgtaatcttatctatcatcatcat
ctttcagatgatgaagaatacatttcttttagagatcgactatgtcgaagaaaaaaaaca
aaagaagataggattttttgtctataaatgaaagtgtaagcattccacctcaagagtaaa
gtggcaacgcacaaactgaaatcattagaccgtttctgaaaccagtagtgaagtatgttg
tttaatttgatggtccgcaaaaaaccttaccacaatttgtatattattagcttaatacaa
gagttgcacggctgtcaatgtcgtgagattttggttagttccataattaacgtaaaccct
tactttatttatattataaagtagt
>zz_40719_mtSSU1_
agcctcccgcaagcgactctaaacaattgcgtagtcggtagcgtttgtctctcggccacc
gtcactgcgctggaagcctcatcggaggttaccagcaacccccttcgagatccgggccca
cagatcaaacgacggtggccgcctcccacggcggttcagatatgaccgatactctagagc
taggttgttctagagaaacctgagttccgtaggtgaacctgcggaaggatcattatagag
atagggcctttcggggcccgaccctcccaccctttgtgtattctacctttgttgctttgg
cgtgctgtccgtggacaccggggggactttaccgtccgcttgtcgctacacgga-cccgc
caggggtcatctcccaattccaggtgtctgagtaaaaacaagcaaatttatcaaaacttt
caacaacggatctcttggttctggcatcgatgaagaacgcagcgaaatgcgataagtaat
gtgaattgcagaattcagtgaatcatcgaatctttgaacgcacattgcgcccgctggtat
tccggcgggcatgcctgttcgagcgtcattacacctctcaagcttggcttggtattgggc
ctccgtcctccgcgggcgggcctgaaaatcagtggcagtgcagccggtgctcaagcgcag
taacttaaaacaccctcgctttggagtgcccggctggacccgccagataaaattcatttc
aatggggcgagtgaagcggcaacagctcaaatttgaaatctggcttccgggcccgagttg
taatttgcagagggagtttcggaggcggcaccggcctaagttccttggaacggggcgtca
tagagggtgagaatcccgtacgtggccggtgatcaaccatgtgaaaccctttcgacgagt
cgagttgtttgggaatgcagctcaaaatgggtggtaaatttcatctaaagctaaataccg
gccagagaccgatagcgcacaagtagagtgatcgaaagatgaaaagcactttggaaagag
agttaaaaagtacgtgaaattgttgaaagggaagcgcttgcgaccagacttgcccgcggg
tgatcagccccccttcgggagggtgcactcgcccgtggtcaggccagcatcggttttggc
gggcggataaaggctccaggaatgtaactcccctcggggagtgttatagcctggggtgcc
atgcgccccgccgggatcgaggaccgcgcttcggctaggatgctggcgtaatggtcgtaa
gcgacccgtcttgaaacacggaccaaggagtctaacatctgtgcgagtgtttgggtgtca
aacccatgcgcggaatgaaagtgaacggaggtgggaaccccttccggggggcgcaccatc
gaccgatcctgatgtcttcggatggatttgagtaggagcatggctgttgggacccgaaag
atggtgaactatgcctggatagggtgaagccagaggaaactctggtggaggctcgcagcg
gttctgacgtgcaaatcgatcgtcaaatctgggtataggggcgaaaggtcagtgcattca
gtggtgga--------accagggtggagacgtgctaacatnnnnnnnnnnnnnnnnnnnn
nnnnnnnnnnnnnnnnnnnnnnnnnnnnnnnnnnnnnnnnnnnnnnnnnnnnnnnnnnnn
nnnnn-nnnnnnnnnnnnnnnnnnnnnnnnnnnnnnnnnnnnnnnnnnnnnnnnnnnnnn
nnnnnnnnnnnnnnnnnnnnnnnnnnnnnnnnnnnnnnnnnnnnnnnnnnnnnnnnnnga
acaactccaaagggcaattattcttgtccacacgggcatccaagttcctgcccttccagg
aggtaaaaatccaggaaatggctgaccaagtacctgttggccacattccacgcacgttga
cggtgcattgccacggaacactaactagacagataaatcctggagatgttattgacgtcg
ctgggatcttcctgcctacgccctacactggattcaaggccatccgagcagggctactga
cagacacatatctggaagctcagcatgttaaccaacataaaaaggcctacgatgatctgg
ttgtagatgcgcggacactccgacggatagagcaatataaaaactcgggtcacatgtatg
aatatctctcaaggtcaatcgcccctgagatctatggtcatctggatgtgaagaaagcac
tgctcctactccttattggtggcgtcacgaaagaaatgggcgacggaatgcggatacgtg
gagacattaacatctgcctgatgggctagttgcattaaattcgattaattcgaagttatt
gcagcatcgactatgtcgaataaagttctaggtagagttatgataatgacattttctatc
tatgtgtcttgaccaaatcacgtgccagcagtcgcggtaatacgtggaagactagtgtta
ttcatctttaataggtttaaagggtacttagacggtatttttagcccaaataaaaacaaa
gggtactaattatactagagttttatgagaggggggcgcgtactaatggtgtagagatga
aattctgtcataccattatgacaggcgacggcgaaagcaacctttagttaaaaactgacg
ttaaaggacgaaggctttgtgtcaccaacaggattagatacccaagcagtctaagcagac
aattatgaatgccatagataagaaatccatggataaagaagaaaacatg---ttttcaga
atgccctttttgggcattggtttattaaaataaacttctcctcttcacttcttcatttct
tgaagaaagagagaagttgagatgaaaagaatggctcgtaatcttatctatcatcatcat
ctttcagatgatgaagaatacatttcttttagacatcgactatgtcgaagttaacaaaaa
aagaaataaaggattttttgtctataaatgaaagtgtaagcattccmcctcaagagtaaa
gtggcaacgcacaaactgaaatcattagaccgtttctgaaaccagtagtgaagtatgttg
tttaatttgatggtccgcaaaaaaccttaccacaatttgtatattattagcttaatacaa
gagttgcacggctgtcaatgtcgtgagattttggttagttccataattaacgtaaaccct
tactttatttatattataaagtagt
>zz_40725_mtSSU1_
agcctcccgcaagcgactctaaacaattgcgtagtcggtagcgtttgtctctcggccacc
gtcactgcgctggaagcctcatcggaggttaccagcaacccccttcgagatccgggccca
cagatcaaacgacggtggccgcctcccacggcggttcagatatgaccgatactctagagc
taggttgctctagagaaaccttagttccgtaggtgaacctgcggaaggatcattatagag
atagggtctttcggggcccgaccctcccaccctttgtgtattctacctttgttgctttgg
cgtgctgtccgtggacaccggggggactttaccgtccgcttgtcgttacacggaccccgc
caggggctattttctaattccaggtgtctgagtaaaaacaagcaaatttatcaaaacttt
caacaacggatctcttggttctggcatcgatgaagaacgcagcgaaatgcgataagtaat
gtgaattgcagaattcagtgaatcatcgaatctttgaacgcacattgcgcccgctggtat
tccggcgggcatgcctgttcgagcgtcattacacctctcaagcttggcttggtattgggc
ctccgtcctccgcgggcgggcctgaaaatcagtggcagtgcagccggtgctcaagcgcag
taacttaaaacaccctcgctttggagtgcccgactggacccgccagataaaattcatttc
aatggnnnnnnnnnnnnnnnnnnnnnnnnnnnnnnnnnnnnnnnnnnnnnnnnnnnnnnn
nnnnnnnnnnnnnnnnnnnnnnnnnnnnnnnnnnnnnnnnnnnnnnnnnnnnnnnnnnnn
nnnnnnnnnnnnnnnnnnnnnnnnnnnnnnnnnnnnnnnnnnnnnnnnnnnnnnnnnnnn
nnnnnnnnnnnnnnnnnnnnnnnnnnnnnnnnnnnnnnnnnnnnnnnnnnnnnnnnnnnn
nnnnnnnnnnnnnnnnnnnnnnnnnnnnnnnnnnnnnnnnnnnnnnnnnnnnnnnnnnnn
nnnnnnnnnnnnnnnnnnnnnnnnnnnnnnnnnnnnnnnnnnnnnnnnnnnnnnnnnnnn
nnnnnnnnnnnnnnnnnnnnnnnnnnnnnnnnnnnnnnnnnnnnnnnnnnnnnnnnnnnn
nnnnnnnnnnnnnnnnnnnnnnnnnnnnnnnnnnnnnnnnnnnnnnnnnnnnnnnnnnnn
nnnnnnnnnnnnnnnnnnnnnnnnnnnnnnnnnnnnnnnnnnnnnnnnnnnnnnnnnnnn
nnnnnnnnnnnnnnnnnnnnnnnnnnnnnnnnnnnnnnnnnnnnnnnnnnnnnnnnnnnn
nnnnnnnnnnnnnnnnnnnnnnnnnnnnnnnnnnnnnnnnnnnnnnnnnnnnnnnnnnnn
nnnnnnnnnnnnnnnnnnnnnnnnnnnnnnnnnnnnnnnnnnnnnnnnnnnnnnnnnnnn
nnnnnnnnnnnnnnnnnnnnnnnnnnnnnnnnnnnnnnnnnnnnnnnnnnnnnnnnnnnn
nnnnnnnnnnnnnnnnnnnnnnnnnnnnnnnnnnnnnnnnnnnnnnnnnnnnnnnnnnnn
nnnnnnnnnnnnnnnnnnnnnnnnnnnnnnnnnnnnnnnnnnnnnnnnnnnnnnnnnnnn
nnnnnnnnnnnnnnnnnnnnnnnnnnnnnnnnnnnnnnnnnnnnnnnnnnnnnnnnnnnn
nnnnnnnnnnnnnnnnnnnnnnnnnnnnnnnnnnnnnnnnnnnnnnnnnnnnnnnnnnnn
nnnnnnnnnnnnnnnnnnnnnnnnnnnnnnnnnnnnnnnnnnnnnnnnnnnnnnnnnnnn
nnnnnnnnnnnnnnnnnnnnnnnnnnnnnnnnnnnnnnnnnnnnnnnnnnnnnnnnnnnn
nnnnnnnnnnnnnnnnnnnnnnnnnnnnnnnnnnnnnnnnnnnnnnnnnnnnnnnnnnnn
nnnnnnnnnnnnnnnnnnnnnnnnnnnnnnnnnnnnnnnnnnnnnnnnnnnnnnnnnnnn
nnnnnnnnnnnnnnnnnnnnnnnnnnnnnnnnnnnnnnnnnnnnnnnnnnnnnnnnnnnn
nnnnnnnnnnnnnnnnnnnnnnnnnnnnnnnnnnnnnnnnnnnnnnnnnnnnnnnnnnnn
nnnnnnnnnnnnnnnnnnnnnnnnnnnnnnnnnnnnnnnnnnnnnnnnnnnnnnnnnnnn
nnnnnnnnnnnnnnnnnnnnnnnnnnnnnnnnnnnnnnnnnnnnnnnnnnnnnnnnnnnn
nnnnnnnnnnnnnnnnnnnnnnnnnnnnnnnnnnnnnnnnnnnnnnnnnnnnnnnnnnnn
nnnnnnnnnnnnnnnnnnnnnnnnnctagttgcattaaattcgattaattcgaagttatt
gcagcatcgactatgtcgaataaagttctaggtagagttatgataatgacattttctatc
tatgtgtcttgaccaaatcacgtgccagcagtcgcggtaatacgtggaagactagtgtta
ttcatctttaataggtttaaagggtacttagacggtatttttagcccaaataaaaacaaa
gggtactaattatactagagttttatgagaggggggcgcgtactaatggtgtagagatga
aattctgtcataccattatgacaggcgacggcgaaagcaacctttagttaaaaactgacg
ttaaaggacgaaggctttgtgtcaccaacaggattagatacccaagcagtctaagcagac
aattatgaatgccatagataagaaatccatggataaagaagaaaacatg---ttttcaga
atgccctttttgggcattggtttattaaaataaacttctcctcttcacttcttcatttct
tgaagaaagagagaagttgagatgaaaagaatggctcgtaatcttatctatcatcatcat
ctttcagatgatgaagaatacatttcttttagacatcgactatgtcgaagttaacaaaaa
aagaaataaaggattttttgtctataaatgaaagtgtaagcattccacctcaagagtaaa
gtggcaacgcacaaactgaaatcattagaccgtttctgaaaccagtagtgaagtatgttg
tttaatttgatggtccgcaaaaaaccttaccacaatttgtatattattagcttaatacaa
gagttgcacggctgtcaatgtcgtgagattttggttagttccataattaacgtaaaccct
tactttatttatattataaagtagt
>zz_40741_mtSSU1_
nnnnnnnnnnnnnnnnnnnnnnnnnnnnnnnnnnnnnnnnnnnnnnnnnnnnnnnnnnnn
nnnnnnnnnnnnnnnnnnnnnnnnnnnnnnnnnnnnnnnnnnnnnnnnnnnnnnnnnnnn
nnnnnnnnnnnnnnnnnnnnnnnnnnnnnnnnnnnnnnnnnnnnnnnnnnnnnnnnnnnn
nnngttgctctagagcaacctttgttccgtaggtgaacctgcggaaggatcattatagag
atagggtctttcggggcccgaccctcccaccctttgtgtattctacctttgttgctttgg
cgtgctgtccgtggacaccggggggactttaccgtccgtttgtcgtcatgcggaccccgc
caggggccattttctaattccaggtgtctgagtaaaaacaagcaaatttatcaaaacttt
caacaacggatctcttggttctggcatcgatgaagaacgcagcgaaatgcgataagtaat
gtgaattgcagaattcagtgaatcatcgaatctttgaacgcacattgcgcccgctggtat
tccggcgggcatgcctgttcgagcgtcattacacctctcaagcttggcttggtattgggc
ctccgtcctccgggggcgggcctgaaaatcagtggcagtgcagccggtgctcaagcgtag
taacttaaaacaccctcgctttggagtgtccggctggacccgccagataaaattcatttc
aatggggcgagtgaagcggcaacagctcaaatttgaaatctggcttccgggcccgagttg
taatttgcagagggagtttcggaggcggcaccggcctaagttccttggaacggggcgtca
gagagggtgagaatcccgtacgtggccggtggccaaccatgtgaaaccctttcgacgagt
cgagttgtttgggaatgcagctcaaaatgggtggtaaatttcatctaaagctaaataccg
gccagagaccgatagcgcacaagtagagtgatcgaaagatgaaaagcactttggaaagag
agttaaaaagtacgtgaaattgttgaaagggaagcgcttgcgaccagacttgcccgcggg
tgatcagccccccttcgggagggtgcactcgcccgtggtcaggccagcatcggttttggc
gggcggataaaggccccaggaatgtagctcccctcggggagtgttatagcctggggtgcc
atgcgccccgccgggaccgaggaccgcgcttcggctaggatgctggcgtaatggtcgtaa
gcgacccgtcttgaaacacggaccaaggagtctaacatctgtgcgagtgtttgggtgtca
aacccatgcgcggaatgaaagtgaacggaggtgggaaccccttccggggggcgcaccatc
gaccgatcctgatgtcttcggatggatttgagtaggagcatggctgttgggacccgaaag
atggtgaactatgcctggatagggtgaagccagaggaaactctggtggaggctcgcagcg
gttctgacgtgcaaatcgatcgtcaaatctgggtataggggcgaaaggtcagtgcattta
gtggtggagtcgggctgtcggggtggaaacgtgctaacattttttcagactaatcgaacc
atctagtatgcgaagccactactagagacactgagagaggcgggaaactgcctcagtagt
ccccatttatgggggcaacatcgccggtcttcggggacgcctctgggctacccgcactga
actccggttcagtcacagactaagtggcggtggccgcaccgcctgcggttaggatataga
acaactccaaagggcaattattcttgtccacacgggcatccaagttcctgcctttccagg
aggtaaaaatccaggaaatggctgaccaagtacctgttggccacattccacgcacgttga
cggtgcattgccacggaacactaactagacagataaatcctggagatgttattgacgtcg
ctggtatcttcctgcctacgccctacactggattcaaggccatccgagcagggctactga
cagatacatatctggaagctcagcatgttaatcaacataaaaaggcctacgatgatctgg
tcgtagatgcgcggacactccgacggatagagcaatacaaaaactcgggtcacatgtatg
aatatctctcaaggtcaatcgcccctgagatctatggtcatctggatgtgaagaaagcac
tgctcctactccttattggtggcgtcacgaaagaaatgggcgacggaatgcggatacgtg
gagacattaacatctgcctgatgggctagttgcattaaattcgattaattcgaagttatt
gcagcatcgactatgtcgaataaagttctaggtagagttatgataatgacattttctatc
tatgtgtcttgaccaaatcacgtgccagcagtcgcggtaatacgtggaagactagtgtta
ttcatctttaataggtttaaagggtacttagacggtatttttagcccarataaaaacaaa
gggtactaattatactagagttttatgagaggggggtgcgtactaatggtgtagagatga
aattctgtcataccattatgacaggcgacggcgaaagcaacctttagttaaaaactgacg
ttaaaggacgaaggctttgtgtcaccaacaggattagatacccaagtagtctgagcagac
aattatgaatgccatagataagaaatccatagataaagaagaaaacatgtacttttcaga
atgccctatttgggcattggtttattaaaataaacttctcctcttcacttcttcatttat
tgaagaaagagagaagtcgagatgaaaagaatggctcgtaatcttatctatcatcatcat
ctttcagatgatgaagaatacatttcttttagagatcgactatgtcgaagaaaaaaaaca
aaagaagataggattttttgtctataaatgaaagtgtaagcattccacctcaagagtaaa
gtggcaacgcacaaactgaaatcattagaccgtttctgaaaccagtagtgaagtatgttg
tttaatttgatggtccgcaaaaaaccttaccacaatttgtatattattagcttaatacaa
gagttgcacggctgtcaatgtcgtgagattttggttagttccataattaacgtaaaccct
tactttatttatattataaagtagt
>zz_40745_mtSSU1_
nnnnnnnnnnnnnnnnnnnnnnnnnnnnnnnnnnnnnnnnnnnnnnnnnnnnnnnnnnnn
nnnnnnnnnnnnnnnnnnnnnnnnnnnnnnnnnnnnnnnnnnnnnnnnnnnnnnnnnnnn
nnnnnnnnnnnnnnnnnnnnnnnnnnnnnnnnnnnnnnnnnnnnnnnnnnnnnnnnnnnn
nnngttgctctagagaaacctttgttccgtaggtgaacctgcggaaggatcattatagag
atagggcctttcgggacccgaccctcccaccctttgtgtattctacctttgttgctttgg
cgtgctgtccgtggacaccggggggactttaccgtccgcttgtcgctacacggaccccgc
caggggccaatttttaattccaggtgtctgagtaaaaacaagcaaatttatcaaaacttt
caacaacggatctcttggttctggcatcgatgaagaacgcagcgaaatgcgataagtaat
gtgaattgcagaattcagtgaatcatcgaatctttgaacgcacattgcgcccgctggtat
tccggcgggcatgcctgttcgagcgtcattacacctctcaagcttggcttggtattgggc
ctccgtcctccgcgggcgggcctgaaaatcagtggcagtgcagccggtgctcaagcgtag
taacttaaagcaccctcgctttggagtgcccggctggacccgccagataaaattcatttc
aatggggcgagtgaagcggcaacagctcaaatttgaaatctggcttccgggcccgagttg
taatttgcagagggagtttcggaggcggcaccggcctaagttccttggaacggggcgtca
tagagggtgagaatcccgtacgtggccggtggccaaccatgtgaaaccctttcgacgagt
cgagttgtttgggaatgcagctcaaaatgggtggtaaatttcatctaaagctaaataccg
gccagagaccgatagcgcacaagtagagtgatcgaaagatgaaaagcactttggaaagag
agttaaaaagtacgtgaaattgttgaaagggaagcgcttgcgaccagacttgcccgcggg
tgatcagccccccttcgggagggtgcactcgcccgtggtcaggccagcatcggttttggc
gggcggataaaggccccaggaatgtagctcccctcggggagtgttatagcctggggtgcc
atgcgtcccgccgggaccgaggaccgcgcttcggctaggatgctggcgtaatggtcgtaa
gcgacccgtcttgaaacacggaccaaggagtctaacatctgtgcgagtgtttgggtgtca
aacccatgcgcggaatgaaagtgaacggaggtgggaaccccttccggggggcgcaccatc
gaccgatcctgatgtyttcggatggatttgagtaggagcatggctgttgggacccgaaag
atggtgaactwtgccyggatagggtgaagccagaggaaactytggtggaggctcgcagcg
gttytgacgtgcaaatcgatygtcaaatytgggtataggggcgaaaggtcagtgcattca
gtggcggagtcggactgtcggggtggagacgtgytaacmtttttccagactaatcgaacc
atctagtatgcgaagccactactagagacactgaaagaggcgggaaactgcctcagtagt
ccctgttattgggggcaacatcgccggtcttcggggacgcctctgggctacccgcactga
gctccggttcagtcacagactaagtggcggtggccgcaccgcctgcggttaggatatann
nnnnnnnnnnnnnnnnnnnnnnnnnnnnnnnnnnnnnnnnnnnnnnnnnnnnnnnnnnnn
nnnnnnnnnnnnnnnnnnnnnnnnnnnnnnnnnnnnnnnnnnnnnnnnnnnnnnnnnnnn
nnnnnnnnnnnnnnnnnnnnnnnnnnnnnnnnnnnnnnnnnnnnnnnnnnnnnnnnnnnn
nnnnnnnnnnnnnnnnnnnnnnnnnnnnnnnnnnnnnnnnnnnnnnnnnnnnnnnnnnnn
nnnnnnnnnnnnnnnnnnnnnnnnnnnnnnnnnnnnnnnnnnnnnnnnnnnnnnnnnnnn
nnnnnnnnnnnnnnnnnnnnnnnnnnnnnnnnnnnnnnnnnnnnnnnnnnnnnnnnnnnn
nnnnnnnnnnnnnnnnnnnnnnnnnnnnnnnnnnnnnnnnnnnnnnnnnnnnnnnnnnnn
nnnnnnnnnnnnnnnnnnnnnnnnnnnnnnnnnnnnnnnnnnnnnnnnnnnnnnnnnnnn
nnnnnnnnnnnnnnnnnnnnnnnnnctagttgcattaaattcsattaattcgaagttatt
gcagcatcsactatgtcgaataaagttctaggtagagttatgataatgacattttctatc
tatgtgtcttgaccaaatcacgtgccagcagtcgcggtaatacgtggaagactagtgtta
ttcatctttaataggtttaaagggtacttagacggtatttttagcccaaataaaaacaaa
gggtactaattatactagagttttatgagaggggggtgcgtactaatggtgtagagatga
aattctgtcataccattatgacaggcgacggcgaaagcaacctttagttaaaaactgacg
ttaaaggacgaaggctttgtgtcaccaacaggattagatacccaagcagtctaagcagac
aattatgaatgccatagataagaaatccataaagaaagaagaaaacatgtacttttcaga
atgccctttttgggcattggtttattaaaataaacttctcctcttcacttcttcatttat
tgaagaaagagagaagtcgagatgaaaagaatggctcgtaatcttatctatcattattat
tttttagaatatatggaatatatttcttttagagatcgactatgtcgaagaaaaaaaaca
aaaaaagaaaggattttttgtctataaatgaaagtgtaagcattccacctcaagagtaaa
gtggcaacgcacaaactgaaatcattagaccgtttctgaaaccagtagtgaagtatgttg
tttaatttgatggtccgcaaaaaaccttaccacaatttgtatattattagcttaatacaa
gagttgcacggctgtcaatgtcgtgagattttggttagttccataattaacgtaaaccct
tactttatttatattataaagtagt
>zz_40760_mtSSU1_
agcctcccgcaagcgactctaaacaattgcgtagtcggtagcgtttgtctcccggccacc
gtcactgcgctggaagcctcatcggaggttaccagcaacccctcgaaaggtccgggctca
cagatcaaacgacggtggccgcctcccccggcggttcagatatgaccgatactctagagc
caggttgctctagagaaacctttgttccgtaggtgaacctgcggaaggatcattatagag
atagggcctttcgggacccgaccctcccaccctttgtgtattctacctttgttgctttgg
cgtactgtccgtggacaccggggggactttaccgtccgcttgtcgctacacggaccccgc
caggggccaatttttaattccaggtgtctgagtaaaaacaagcaaatttattaaaacttt
caacaacggatctcttggttctggcatcgatgaagaacgcagcgaaatgcgataagtaat
gtgaattgcagaattcagtgaatcatcgaatctttgaacgcacattgcgcccgctggtat
tccggcgggcatgcctgttcgagcgtcattacacctctcaagcttggcttggtattgggc
ctccgtcctccgcgggcgggcctgaaaatcagtggcagtgcagccggtgctcaagcgtag
taacttaaaacaccctcgctttggagtgctcggctggacccgccagataaaattcatttc
aatggnnnnnnnnnnnnnnnnnnnnnnnnnnnnnnnnnnnnnnnnnnnnnnnnnnnnnnn
nnnnnnnnnnnnnnnnnnnnnnnnnnnnnnnnnnnnnnnnnnnnnnnnnnnnnnnnnnnn
nnnnnnnnnnnnnnnnnnnnnnnnnnnnnnnnnnnnnnnnnnnnnnnnnnnnnnnnnnnn
nnnnnnnnnnnnnnnnnnnnnnnnnnnnnnnnnnnnnnnnnnnnnnnnnnnnnnnnnnnn
nnnnnnnnnnnnnnnnnnnnnnnnnnnnnnnnnnnnnnnnnnnnnnnnnnnnnnnnnnnn
nnnnnnnnnnnnnnnnnnnnnnnnnnnnnnnnnnnnnnnnnnnnnnnnnnnnnnnnnnnn
nnnnnnnnnnnnnnnnnnnnnnnnnnnnnnnnnnnnnnnnnnnnnnnnnnnnnnnnnnnn
nnnnnnnnnnnnnnnnnnnnnnnnnnnnnnnnnnnnnnnnnnnnnnnnnnnnnnnnnnnn
nnnnnnnnnnnnnnnnnnnnnnnnnnnnnnnnnnnnnnnnnnnnnnnnnnnnnnnnnnnn
nnnnnnnnnnnnnnnnnnnnnnnnnnnnnnnnnnnnnnnnnnnnnnnnnnnnnnnnnnnn
nnnnnnnnnnnnnnnnnnnnnnnnnnnnnnnnnnnnnnnnnnnnnnnnnnnnnnnnnnnn
nnnnnnnnnnnnnnnnnnnnnnnnnnnnnnnnnnnnnnnnnnnnnnnnnnnnnnnnnnnn
nnnnnnnnnnnnnnnnnnnnnnnnnnnnnnnnnnnnnnnnnnnnnnnnnnnnnnnnnnnn
nnnnnnnnnnnnnnnnnnnnnnnnnnnnnnnnnnnnnnnnnnnnnnnnnnnnnnnnnnnn
nnnnnnnnnnnnnnnnnnnnnnnnnnnnnnnnnnnnnnnnnnnnnnnnnnnnnnnnnnnn
nnnnnnnnnnnnnnnnnnnnnnnnnnnnnnnnnnnnnnnnnnnnnnnnnnnnnnnnnnnn
nnnnnnnnnnnnnnnnnnnnnnnnnnnnnnnnnnnnnnnnnnnnnnnnnnnnnnnnnnnn
nnnnnnnnnnnnnnnnnnnnnnnnnnnnnnnnnnnnnnnnnnnnnnnnnnnnnnnnnnga
acaactccaaagggcaattattcttgtccacacgggcatccaagttcctgcctttccagg
aggtaaaaatccaggaaatggctgaccaagtacctgttggccacattccacgcacgttga
cggtgcattgccacggaacactaactagacagataaatcctggagatgttattgacgtcg
ctgggatcttcctgcctacgccctacactggattcaaggccatccgagcagggctactga
cagatacatatctggaagctcagcatgttaatcaacataaaaaggcctacgatgatttgg
tcgtagatgcgcggacacttcgacggatagagcaatacaaaaactcgggtcacatgtatg
aatatctctcaaggtcaatcgcccctgagatctatggtcatctgaatgtgaagaaagcac
tgctcctactccttattggtggcgtcacgaaagaaatgggcgacggaatgcggatacgtg
gagacattaacatctgcctgatgggctagttgcatt-aattcgattaattcgaagttatt
gcagcatcgactatgtcgaataaagttctaggtagagttatgataatgacattttctatc
tatgtgtcttgaccaaatcacgtgccagcagtcgcggtaatacgtggaagactagtgtta
ttcatctttaataggtttaaagggtacttagacggtatttttagcccaaataaaaacaaa
gggtactaattatactagagttttatgagaggggggtgcgtactaatggtgtagagatga
aattctgtcataccattatgacaggcgacggcgaaagcaacctttagttaaaaactgacg
ttaaaggacgaaggctttgtgtcaccaacaggattagatacccaagtagtctgagcagac
aattatgaatgccatagataagaaatccatagataaagaagaaaacatgtacttttcaga
atgccctatttgggcattggtttattaaaataaacttctcctcttcacttcttcatttat
tgaagaaagagagaagtygagatgaaaagaatggctcgtaatcttatctatcatcatcat
ctttcagatgatgaagaatacatttcttttagagatcgactatgtcgaagaaaaaaaaca
aaagaagataggattttttgtctataaatgaaagtgtaagcattccacctcaagagtaaa
gtggcaacgcacaaactgaaatcattagaccgtttctgaaaccagtagtgaagtatgttg
tttaatttgatggtccgcaaaaaaccttaccacaatttgtatattattagcttaatacaa
gagttgcacggctgtcaatgtcgtgagattttggttagttccataattaacgtaaaccct
tactttatttatattataaagtagt
>zz_40763_mtSSU1_
agcctcccgcaagcgactctaaacaattgcgtagtcggtagcgtttgtctcccggccacc
gtcactgcgctggaagcctcatcggaggttaccagcaacccctcgaaaggtccgggctca
cagatcaaacgacggtggccgcttcccccggcggttcagatatgaccgatactctagagc
caggttgccctagagaaacctaagttccgtaggtgaacctgcggaaggatcattatagag
atagggcctttcgggacccgaccctcccaccctttgtgtattctacctttgttgctttgg
cgtgctgtccgtggacagcggggggactttaccgtccgcttgtcgctacacggaccccgc
caggggccaatttttaattccaggtgtctgagtaacaacaagcaaatttattaaaacttt
caacaacggatctcttggttctggcatcgatgaagaacgcagcgaaatgcgataagtaat
gtgaattgcagaattcagtgaatcatcgaatctttgaacgcacattgcgcccgctggtat
tccggcgggcatgcctgttcgagcgtcattacacctctcaagcttggcttggtattgggc
ctccgtcctccgcgggcgggcctgaaaatcagtggcagtgcagccggtgctcaagcgtag
taacttaaaacaccctcgctttggagtgcccggctggacccgccagataaaatccatttc
aatggggcgagtg-agcggcaacagctcaa-tttgaaatctggcttccgggcccgagttg
taatttgcagagggagtttcggaggcggcaccggcctaagttccttggaacggggcgtca
gagagggtgagaatcccgtacgtggccggtggccaaccatgtgaaaccctttcgacgagt
cgagttgtttgggaatgcagctcaaaatgggtggtaaatttcatctaaagctaaataccg
gccagagaccgatagcgcacaagtagagtgatcgaaagatgaaaagcactttggaaagag
agttaaaaagtacgtgaaattgttgaaagggaagcgcttgcgaccagacttgcccgcggg
tgatcagccccc-ttcgggagg-tgcactcgcccgtggtcaggccagcatcggttttggc
gggcggataaaggccccaggaatgtagctcccctcggggagtgttatagcctggggtgcc
atgcgccccgccgggaccgaggaccgcgcttcggctaggatgctggcgtaatggtygtaa
gcgacccgtcttgaaacacggaccaaggagtctaacatctgtgcgagtgtttgggtgtca
aacccatgcgcggaatgaaagtgaacggaggtgggaaccccttccggggggcgcaccatc
gaccgatcctgatgtcttcggatggatttgagtaggagcatggctgttgggacccgaaag
atggtgaaytatgcctggatagggtgaagccagaggaaactctggtggaggctcgcagcg
gttctgacgtgcaaatcgatcgtcaaatctgggtataggggcgaaaggtcagtgcattta
gtggtggagtcgggctgtcggggtggaaacgtgctaacattttttcagactaatcgaacc
atctagtatgcgaagccactactagagacaytgagagaggcgggaaactgcctcagtagt
ccccatttatgggggcaacatcgccggtcttcggggacgcctctgggctacccgcactga
actccggttcagtcacagactaagtggcggtggccgcaccgcckgcggttaggatatann
nnnnntccaaagggcaattattcttgtccacacgggcatccaagttcctgcctttccagg
aggtaaaaatccaggaaatggctgaccaagtacctgttggccacattccacgcacgttga
cggtgcattgccacggaacactaactagacagataaatcctggagatgttattgacgtcg
ctgggatcttcctgcctacgccctacactggattcaaggccatccgagcagggctactga
cagatacatatctggaagctcagcatgttaatcaacataaaaaggcctacgatgatttgg
tcgtagatgcgcggacacttcgacggatagagcaatacaaaaactcgggtcacatgtatg
aatatctctcaaggtcaatcgcccctgagatctatggtcatctggatgtgaagaaagcac
tgctcctactccttattggtggcgtcacgaaagaaatgggcgacggaatgcggatacgtg
gagacattaacatctgcctgatgggctagttgcattaaattcgattaattcgaagttatt
gcagcatcgactatgtcgaataaagttctaggtagagttatgataatgacattttctatc
tatgtgtcttgaccaaatcacgtgccagcagtcgcggtaatacgtggaagactagtgtta
ttcatctttaataggtttaaagggtacttagacggtatttttagcccaaataaaaacaaa
gggtactaattatactagagttttatgagaggggggtgcgtactaatggtgtagagatga
aattctgtcataccattatgacaggcgacggcgaaagcaacctttagttaaaaactgacg
ttaaaggacgaaggctttgtgtcaccaacaggattagatacccaagtagtctgagcagac
aattatgaatgccatagataagaaatccatagataaagaagaaaacatgtacttttcaga
atgccctatttgggcattggtttattaaaataaacttctcctcttcacttcttcatttat
tgaagaaagagagaagtcgagatgaaaagaatggctcgtaatcttatctatcatcatcat
ctttcagatgatgaagaatacatttcttttagagatcgactatgtcgaagaaaaaaaaca
aaagaagataggattttttgtctataaatgaaagtgtaagcattccacctcaagagtaaa
gtggcaacgcacaaactgaaatcattagaccgtttctgaaaccagtagtgaagtatgttg
tttaatttgatggtccgcaaaaaaccttaccacaatttgtatattattagcttaatacaa
gagttgcacggctgtcaatgtcgtgagattttggttagttccataattaacgtaaaccct
tactttatttatattataaagtagt
>zz_40_mtSSU1_
nnnnnnnnnnnnnnnnnnnnnnnnnnnnnnnnnnnnnnnnnnnnnnnnnnnnnnnnnnnn
nnnnnnnnnnnnnnnnnnnnnnnnnnnnnnnnnnnnnnnnnnnnnnnnnnnnnnnnnnnn
nnnnnnnnnnnnnnnnnnnnnnnnnnnnnnnnnnnnnnnnnnnnnnnnnnnnnnnnnnnn
nnngttgctctagagaaacctgagttccgtaggtgaacctgcggaaggatcattatagag
atagggcctttcgggacccgaccctcccaccctttgtgtattctacctttgttgctttgg
cgtgctgtccgtggacaccggggggactttaccgtccgcttgtcgctacacggaccccgc
caggggccaatttttaattccaggtgtctgagtaaaaacaagcaaatttattaaaacttt
caacaacggatctcttggttctggcatcgatgaagaacgcagcgaaatgcgataagtaat
gtgaattgcagaattcagtgaatcatcgaatctttgaacgcacattgcgcccgctggtat
tccggcgggcatgcctgttcgagcgtcattacacctctcaagcttggcttggtattgggc
ctccgtcctccgcgggcgggcctgaaaatcagtggcagtgcagccggtgctcaagcgtag
taacttaaaacaccctcgctttggagtgcccggctggacccgccagataaaattcatttc
aatggggcgagtgaagcggcaacagctcaaatttgaaatctggcttccgggcccgagttg
taatttgcagagggagtttcggaggcggcaccggcctaagttccttggaacggggcgtca
tagagggtgagaatcccgtacgtggccggtgggcaaccatgtgaaaccctttcgacgagt
cgagttgtttgggaatgcagctcaaaatgggtggtaaatttcatctaaagctaaataccg
gccagagaccgatagcgcacaagtagagtgatcgaaagatgaaaagcactttggaaagag
agttaaaaagtacgtgaaattgttgaaagggaagcgcttgcgaccagacttgcccgcggg
tgatcagccccccttcgggagggtgcactcgcccgtggtcaggccagcatcggttttggc
gggcggataaaggctccaggaatgtagctcccctcggggagtgttatagcctggggtgcc
atgcgccccgccgggaccgaggaccgcgctccggctaggatgctggcgtaatggtcgtaa
gcgacccgtcttgaaacacggaccaaggagtctaacatctgtgcgagtgtttgggtgtca
aacccatgcgcggaatgaaagtgaacggaggtgggaaccccttccggggggcgcaccatc
gaccgatcctgatgtcttcggatggatttgagtaggagcatggctgttgggacccgaaag
atggtgaactatgcctggatagggtgaagccagaggaaactctggtggaggctcgcagcg
gttctgacgtgcaaatcgatcgtcaaatctgggtataggggcgaa---------------
----------------------------------------------agactaatcgaacc
atctagtatgcgaagccactactagagatactgaaagaggcaggaaactgcctcagtagt
cccggttattgggggcaacatcgccggtcttcggggacgcctctgggctacccgcactga
gctccggttcagtcacagactaagtggcggtggccgcaccgcctgcggttaggatataga
acaactccaaagggcaattattcttgtccacacgggcatccaagttcctgcctttccagg
aggtaaaaatccaggaaatggctgaccaagtacctgttggccatatcccacgcacgttga
cggtgcattgccacggaacactaactagacagataaatcctggagatgttattgacgtcg
ctgggatcttccwgcctacgccctacactggattcaaggccatccgagcagggctactga
cagatacatatctggaagctcagcatgttaatcaacataaaaaggcctacgatgatctgg
tcgtagatgcgcggacactccgacggatagagcaatacaaaaactcgggtcatatgtatg
aatatctctcaaggtcaatcgcccctgagatctatggtcatctggatgtgaagaaagcac
tgctcctactccttattggtggcgtcacgaaagaaatgggcgacggaatgcggatacgtg
gagacattaacatctgcctgatgggctagttgccttaaattcgattaattcgaagttatt
gcagcatcgactatgtcgaataaagttctaggtagagttatgataatgacattttctatc
tatgtgtcttgaccaaatcacgtgccagcagtcgcggtaatacgtggaagactagtgtta
ttcatctttaataggtttaaagggtacttagacggtatttttagcccaaataaaaacaaa
gggtactaattatactagagttttatgagaggggggtgcgtacgaatggtgtagagatga
aattctgtcataccattatgacaggcgacggcgaaagcaacctttagttaaaaactgacg
ttaaaggacgaaggctttgtatcaccaacaggattagatacccaagcagtctaagcagac
aattatgaatgccatagataagaaatccatggataaagaagaaaacatgtacttttcaga
atgccctatttgggcattggtttattaaaataaacttc----------------------
--------------agtcgagatgaaaagaatggctcgtaatcttatctatcatcatcat
ctttcagatgatgaagaatacatttcttttagacatcgactatgtcgaagttaacaaaaa
aagaaat--aggattttttgtctataaatgaaagtgtaagcattccacctcaagagtaaa
gtggcaacgcacaaactgaaatcattagaccgtttctgaaaccagtagtgaagtatgttg
tttaatttgatggtccgcaaaaaaccttaccacaatttgtatattattagcttaatacaa
gagttgcacggctgtcaatgtcgtgagattttggttagttccataattaacgtaaaccct
tactttatttatattataaagtagt
>zz_43_mtSSU1_
agcctcccgcaagcgactctaaacaattgcgtagtcggtagcgtttgtctcccggccacc
gtcactgcgctgggagcctcatcggaggtgaccagcaacccctttcgcgatccgggctca
cagatcaaacgatggtggccgcctcccccggcggttcagatatgaccgatactctagagc
taggttgctctagagcaacctttgttccgtaggtgaacctgcggaaggatcattatagag
atagggcctttcggggtccgaccctcccaccctttgtgtattctacctttgttgctttgg
cgtgctgtccgtggacaccggggggactttaccgtccgcgtgtcgctgcacggactccgc
caggggtcatctcctaattccaggtgtctgagtaaaatcaagcaaatttatcaaaacttt
caacaacggatctcttggttctggcatcgatgaagaacgcagcgaaatgcgataagtaat
gtgaattgcagaattcagtgaatcatcgaatctttgaacgcacattgcgcccgctggtat
tccggcgggcatgcctgttcgagcgtcattacacctctcaagcttggcttggtattgggc
ctccgtcctccgcgggcgggcctgaaaatcagtggcagtgcagccggtgctcaagcgtag
taacttaaaacaccctcgctttggagtgcccggctggacccgccagataaaattcatttc
aatggggcgagtgaagcggcaacagctcaaatttgaaatctggcttccgggcccgagttg
taatttgcagagggagtttcggaggcggcaccggcctaagttccttggaacggggcgtca
tagagggtgagaatcccgtacgtggccggtggtcaaccatgtgaaaccctttcgacgagt
cgagttgtttgggaatgcagctcaaaatgggtggtaaatttcatctaaagctaaataccg
gccagagaccgatagcgcacaagtagagtgatcgaaagatgaaaagcactttggaaagag
agttaaaaagtacgtgaaattgttgaaagggaagcgcttgcgaccagacttgcccgcggg
tgatcagccccccttcgggagggtgcactcgcccgtggtcaggccagcatcggttttggc
gggcggataaaggctccaggaatgtagctcccctcggggagtgttatagcctggggtgcc
atgcgccccgccgggaccgaggaccgcgcttcggctaggatgctggcgtaatggtcgtaa
gcgacccgtcttgaaacacggaccaaggagtctaacatctgtgcgagtgtttgggtgtca
aacccatgcgcggaatgaaagtgaacggaggtgggagccccttccggggggcgcaccatc
gaccgatcctgatgtcttcggatggatttgagtaggagcatagctgttgggacccgaaag
atggtgaactatgcctggatagggtgaagccagaggaaactctggtggaggctcgcagcg
gttctgacgtgcaaatcgatcgtcaaatctgggtataggggcgaaaggtcagtgcattta
gtggtaga--------gtcagggtggagacgtgctaaca-tttnnnnnnnnnnnnnnnnn
nnnnnnnnnnnnnnnnnnnnnnnnnnnnnnnnnnnnnnnnnnnnnnnnnnnnnnnnnnnn
nnnnnnnnnnnnnnnnnnnnnnnnnnnnnnnnnnnnnnnnnnnnnnnnnnnnnnnnnnnn
nnnnnnnnnnnnnnnnnnnnnnnnnnnnnnnnnnnnnnnnnnnnnnnnnnnnnnnnnnga
acaactccaaagggcaattattcttgtccacacgggcatccaagttcctgcctttccagg
aggtaaaaattcaggaaatggctgaccaagtacctgttggccacattccacgcacgttga
cggtgcattgccacggaacactaactagacagataaatcctggagatgttattgacgtcg
ctgggatcttcctgcctacgccctacactggattcaaggccatccgagcagggctactga
cagacacatatctggaagctcagcatgttaaccaacataaaaaggcctacgatgatctgg
ttgtagatgcgcggacactccgacggatagagcaatacaaaaactcgggtcacatgtatg
aatatctctcaaggtcaatcgcccctgagatctatggtcatctggatgtgaagaaagcac
tgctcctactccttannnnnnnnnnnnnnnnnnnnnnnnnnnnnnnnnnnnnnnnnnnnn
nnnnnnnnnnnnnnnnnnnnnnnnnctagttgcattaaattcgattaattcgaagttatt
gcagcatcgactatgtcgaataaagttctaggtagagttatgataatgacattttctatc
tatgtgtcttgaccaaatcacgtgccagcagtcgcggtaatacgtggaagactagtgtta
ttcatctttaataggtttaaagggtacttagacggtatttttagcccaaataaaaacaaa
gggtactaattatactagagttttatgagaggggggtgcgtacgaatggtgtagagatga
aattctgtcataccattatgacaggcgacggcgaaagcaacctttagttaaaaactgacg
ttaaaggacgaaggctttgtatcaccaacaggattagatacccaagcagtctaagcagac
aattatgaatgccatagataagaaatccatggataaagaagaaaacatg---ttttcaga
atgccctttttgggcattggtttattaaaataaacttctcctcttcacttcttcatttct
tgaagaaagagagaagtcgagatgaaaagaatggctcgtaatcttatctatcatcatcat
ctttcagatgatgatgaatacatttcttttagacagcgactatgtcgaagttaacaaaaa
aagaaataaaggattttttgtctataaatgaaagtgtaagcattccacctcaagagtaaa
gtggcaacgcacaaactgaaatcattagaccgtttctgaaaccagtagtgaagtatgttg
tttaatttgatggtccgcaaaaaaccttaccacaatttgtatattattagcttaatacaa
gagttgcacggctgtcaatgtcgtgagattttggttagttccataattaacgtaaaccct
tactttatttatattataaagtagt
>zz_44_mtSSU1_
nnnnnnnnnnnnnnnnnnnnnnnnnnnnnnnnnnnnnnnnnnnnnnnnnnnnnnnnnnnn
nnnnnnnnnnnnnnnnnnnnnnnnnnnnnnnnnnnnnnnnnnnnnnnnnnnnnnnnnnnn
nnnnnnnnnnnnnnnnnnnnnnnnnnnnnnnnnnnnnnnnnnnnnnnnnnnnnnnnnnnn
nnngttgctctagagaaacctttgttccgtaggtgaacctgcggaaggatcattatagag
atagggcctttcggggcccgaccctcccaccctttgtgtattctacctctgttgctttgg
cgtgctgtccgtggacaccgaggggactttaccgtccgcttgtcgctacacggaccccgc
caggggccatctcctaattccaggtgtctgagtaaaaacaagcaaatttatcaaaacttt
caacaacggatctcttggttctggcatcgatgaagaacgcagcgaaatgcgataagtaat
gtgaattgcagaattcagtgaatcatcgaatctttgaacgcacattgcgcccgctggtat
tccggcgggcatgcctgttcgagcgtcattacacctctcaagcttggcttggtattgggc
ctccgtcctccgcgggcgggcctgaaaatcagtggcagtgcagccggtgctcaagcgtag
taacttaaaacaccctcgctttggagtgcccggctggacccgccagataaacattcattc
aatggnnnnnnnnnnnnnnnnnnnnnnnnnnnnnnnnnnnnnnnnnnnnnnnnnnnnnnn
nnnnnnnnnnnnnnnnnnnnnnnnnnnnnnnnnnnnnnnnnnnnnnnnnnnnnnnnnnnn
nnnnnnnnnnnnnnnnnnnnnnnnnnnnnnnnnnnnnnnnnnnnnnnnnnnnnnnnnnnn
nnnnnnnnnnnnnnnnnnnnnnnnnnnnnnnnnnnnnnnnnnnnnnnnnnnnnnnnnnnn
nnnnnnnnnnnnnnnnnnnnnnnnnnnnnnnnnnnnnnnnnnnnnnnnnnnnnnnnnnnn
nnnnnnnnnnnnnnnnnnnnnnnnnnnnnnnnnnnnnnnnnnnnnnnnnnnnnnnnnnnn
nnnnnnnnnnnnnnnnnnnnnnnnnnnnnnnnnnnnnnnnnnnnnnnnnnnnnnnnnnnn
nnnnnnnnnnnnnnnnnnnnnnnnnnnnnnnnnnnnnnnnnnnnnnnnnnnnnnnnnnnn
nnnnnnnnnnnnnnnnnnnnnnnnnnnnnnnnnnnnnnnnnnnnnnnnnnnnnnnnnnnn
nnnnnnnnnnnnnnnnnnnnnnnnnnnnnnnnnnnnnnnnnnnnnnnnnnnnnnnnnnnn
nnnnnnnnnnnnnnnnnnnnnnnnnnnnnnnnnnnnnnnnnnnnnnnnnnnnnnnnnnnn
nnnnnnnnnnnnnnnnnnnnnnnnnnnnnnnnnnnnnnnnnnnnnnnnnnnnnnnnnnnn
nnnnnnnnnnnnnnnnnnnnnnnnnnnnnnnnnnnnnnnnnnnnnnnnnnnnnnnnnnnn
nnnnnnnnnnnnnnnnnnnnnnnnnnnnnnnnnnnnnnnnnnnnnnnnnnnnnnnnnnnn
nnnnnnnnnnnnnnnnnnnnnnnnnnnnnnnnnnnnnnnnnnnnnnnnnnnnnnnnnnnn
nnnnnnnnnnnnnnnnnnnnnnnnnnnnnnnnnnnnnnnnnnnnnnnnnnnnnnnnnnnn
nnnnnnnnnnnnnnnnnnnnnnnnnnnnnnnnnnnnnnnnnnnnnnnnnnnnnnnnnnnn
nnnnnnnnnnnnnnnnnnnnnnnnnnnnnnnnnnnnnnnnnnnnnnnnnnnnnnnnnnga
acaactccaaagggcaattattcttgtccacacgggcatccaagttcctgcccttccagg
aggtaaaaatccaggaaatggctgaccaagtacctgttggccacattccacgcacgttga
cggtgcattgccacggaacactaactagacagataaatcctggagatgttattgacgtcg
ctgggatcttcctgcctacgccctacactggattcaaggccatccgagcagggctactga
cagacacatatctggaagctcagcatgttaaccaacataaaaaggcctacgatgatctgg
ttgtagatgcgcggacactccgacggatagagcaatataaaaactcgggtcacatgtatg
aatatctctcaaggtcaatcgcccctgagatctatggtcatctggatgtgaagaaagcac
tgctcctactccttattggtggcgtcacgaaagaaatgggcgacggaatgcggatacgtg
gagacattaacatctgcctgatgggctagttgcattaaattcgattaattcgaagttatt
gcagcatcgactatgtcgaataaagttctaggtagagttatgataatgacattttctatc
tatgtgtcttgaccaaatcacgtgccagcagtcgcggtaatacgtggaagactagtgtta
ttcatctttaataggtttaaagggtacttagacggtatttttagcccaaataaaaacaaa
gggtactaattatactagagttttatgagaggggggcgcgtactaatggtgtagagatga
aattctgtcataccattatgacaggcgacggcgaaagcaacctttagttaaaaactgacg
ttaaaggacgaaggctttgtgtcaccaacaggattagatacccaagcagtctaagcagac
aattatgaatgccatagataagaaatccatggataaagaagaaaacatg---ttttcaga
atgccctttttgggcattggtttattaaaataaacttctcctcttcacttcttcatttct
tgaagaaagagagaagttgagatgaaaagaatggctcgtaatcttatctatcatcatcat
ctttcagatgatgaagaatacatttcttttagacatcgactatgtcgaagttaacaaaaa
aagaaataaaggattttttgtctataaatgaaagtgtaagcattccacctcaagagtaaa
gtggcaacgcacaaactgaaatcattagaccgtttctgaaaccagtagtgaagtatgttg
tttaatttgatggtccgcaaaaaaccttaccacaatttgtatattattagcttaatacaa
gagttgcacggctgtcaatgtcgtgagattttggttagttccataattaacgtaaaccct
tactttatttatattataaagtagt
>zz_46_mtSSU1_
nnnnnnnnnnnnnnnnnnnnnnnnnnnnnnnnnnnnnnnnnnnnnnnnnnnnnnnnnnnn
nnnnnnnnnnnnnnnnnnnnnnnnnnnnnnnnnnnnnnnnnnnnnnnnnnnnnnnnnnnn
nnnnnnnnnnnnnnnnnnnnnnnnnnnnnnnnnnnnnnnnnnnnnnnnnnnnnnnnnnnn
nnnnnnnnnnnnnnnnnnnnnnnnnnnnnnnnnnnaacctgcggaaggatcattatagag
atagggcctttcggggtccgaccctcccaccctttgtgtattctacctttgttgctttgg
cgtgttgtccgtggacaccggggggacttcaccgtccgcttgtcgctacacggaccccgc
caggggccatctcctaattccgggtgtctgagtgaaaacaagcaaatttatcaaaacttt
caacaacggatctcttggttctggcatcgatgaagaacgcagcgaaatgcgataagtaat
gtgaattgcagaattcagtgaatcatcgaatctttgaacgcacattgcgcccgctggtat
tccggcgggcatgcctgttcgagcgtcattgcacctctcaagcttggcttggtattgggc
ctccgtcccccgtgggcgggcctgaaaatcagtggcagtgcagccggtgctcaagcgtag
taattt-aaacaccctcgctttggagtgcccggctggacccgccagacaaaattcatttc
aatggggcgagtgaagcggcaacagctcaaatttgaaatctggcttccgggcccgagttg
taatttgcagagggagtttcggaggcggcaccggcctaagttccttggaacggggcgtca
tagagggtgagaatcccgtacgtggccggtgggcaaccatgtgaaaccctttcgacgagt
cgagttgtttgggaatgcagctcaaaatgggtggtaaatttcatctaaagctaaataccg
gccagagaccgatagcgcacaagtagagtgatcgaaagatgaaaagcactttggaaagag
agttaaaaagtacgtgaaattgttgaaagggaagcgcttgcgaccagacttgcccgcggg
tgatcagccccccttcgggagggtgcactcgcccgtggtcaggccagcatcggttttggc
gggcggataaaggccccaggaatgtagctcccctcggggagtgttatagcctggggtgcc
atgcgccccgccgggaccgaggaccgcgcttcggctaggatgctggcgtaatggtcgtaa
gcgacccgtcttgaaacacggaccaaggagtctaacatctgtgcgagtgtttgggtgtca
aacccatgcgcggaatgaaagtgaacggaggtgggaaccccttccggggggcgcaccatc
gaccgatcctgatgtcttcggatggatttgagtaggagcatagctgttgggacccgaaag
atggtgaactatgcctggatagggtgaagccagaggaaactctggtggaggctcgcagcg
gttctgacgtgcaaatcgatcgtcaaatctgggtataggggcgaaaggtcagtgcagtta
gtggtggagtcgggctgtcggggtggagacgtgctaacatttttccagactaatcgaacc
atctagtatgcgaagccactactagagatactgaaagaggcgggaaattgcctcagtagt
ccccgtcaatgggggcaacatcgccggtcttcggggacgcctctgggctacccgcactga
gctccggttcagtcacagactaagtggcggtggccgcaccgcctgcggttaggatataga
acaactccaaagggcaattattcttgtccacacgggcatccaagttcctgcctttccagg
aggtaaaaatccaggaaatggctgaccaagtacctgttggccacattccacgtacgttga
cggtgcattgccacggaacactaactagacagataaatcctggagatgttattgacgtcg
ctgggatcttcctgcctacgccctacactggattcaaggccatccgagcagggctactga
cagatacatatctggaagctcagcatgttaatcaacataaaaaggcctacgatgatctgg
tcgtagatgcgcggacactccgacggatagagcaatacaaaaactcgggtcatatgtatg
aatatctctcaaggtcaatcgcccctgagatctatggtcatctggatgtgaagaaagcac
tgctcctactccttattggtggcgtcacgaaagaaatgggcgacggaatgcggatacgtg
gagacattaacatctgcctgatgggctagttgcattaaattcgattaattcgaagttatt
gcagcatcgactatgtcgaataaagttctaggtagagttatgataatgacattttctatc
tatgtgtcttgaccaaatcacgtgccagcagtcgcggtaatacgtggaagactagtgtta
ttcatctttaataggtttaaagggtacttagacggtatttttagcccaaataaaaacaaa
gggtactaattatactagagttttatgagaggggggtgcgtacgaatggtgtagagatga
aattctgtcataccattatgacaggcgacggcgaaagcaacctttagttaaaaactgacg
ttaaaggacgaaggctttgtatcaccaacaggattagatacccaagcagtctaagcagac
aattatgaatgccatagataagaaatccatggataaagaagaaaacatgtacttttcaga
atgccctatttgggcattggtttattaaaataaacttc----------------------
--------------agtcgagatgaaaagaatggctcgtaatcttatctatcatcatcat
ctttcagatgatgaagaatacatttcttttagacatcgactatgtcgaagttaacaaaaa
aagaaat--aggattttttgtctataaatgaaagtgtaagcattccacctcaagagtaaa
gtggcaacgcacaaactgaaatcattagaccgtttctgaaaccagtagtgaagtatgttg
tttaatttgatggtccgcaaaaaaccttaccacaatttgtatattattagcttaatacaa
gagttgcacggctgtcaatgtcgtgagattttggttagttccataattaacgtaaaccct
tactttatttatattataaagtagt
>zz_49_mtSSU1
nnnnnnnnnnnnnnnnnnnnnnnnnnnnnnnnnnnnnnnnnnnnnnnnnnnnnnnnnnnn
nnnnnnnnnnnnnnnnnnnnnnnnnnnnnnnnnnnnnnnnnnnnnnnnnnnnnnnnnnnn
nnnnnnnnnnnnnnnnnnnnnnnnnnnnnnnnnnnnnnnnnnnnnnnnnnnnnnnnnnnn
nnngttgctctagagaaaccttagttccgtaggtgaacctgcggaaggatcattatagag
atagggcctttcggggtccgaccctcccaccctttgtgtattctacctttgttgctttgg
cgtgatgtccgtggacaccggggggactttaccgtccgcttgtcgctacacggacctcgc
caggggccatattctaattccgggtgtctgagtaaaaacaagcaaatttatcaaaacttt
caacaacggatctcttggttctggcatcgatgaagaacgcagcgaaatgcgataagtaat
gtgaattgcagaattcagtgaatcatcgaatctttgaacgcacattgcgcccgctggtat
tccggcgggcatgcctgttcgagcgtcattgcacctctcaagcttggcttggtattgggc
ctctgtcctccgcgggcgggcctgaaaatcagtggcagtgtagccggtgctcaagcgtag
taatgtaaaacaccctcgctttggagtgtccggctggacccgccagacaaaatttatttc
aatgaggcgagtgaagcggcaacagctcaaatttgaaatctggcttccgggcccgagttg
taatttgcagagggagtttcggaggcggcaccggcctaagttccttggaacggggcgtca
tagagggtgagaatcccgtacgtggccggtgggcaaccatgtgaaaccctttcgacgagt
cgagttgtttgggaatgcagctcaaaatgggtggtaaatttcatctaaagctaaataccg
gccagagaccgatagcgcacaagtagagtgatcgaaagatgaaaagcactttggaaagag
agttaaaaagtacgtgaaattgttgaaagggaagcgcttgcgaccagacttgcccgcggg
tgatcagccccccttcgggagggtgcactcgcccgtggtcaggccagcatcggttttggc
gggcggataaaggccccaggaatgtagctcccctcggggagtgttatagcctagggtgcc
atgcgccccgccgggaccgaggaccgcgcttcggctaggatgctggcgtaatggtcgtaa
gcgacccgtcttgaaacacggaccaaggagtctaacatctgtgcgagtgtttgggtgtca
aacccatgcgcggaatgaaagtgaacggaggtgggaaccccttccggggggcgcaccatc
gaccgatcctgatgtcttcggatggatttgagtaggagcatggctgttgggacccgaaag
atggtgaactatgcctggatagggtgaagccagaggaaactctggtggaggctcgcagcg
gttctgacgtgcaaatcgatcgtcaaatctgggtataggggcgaaaggtcagtgcaatca
atggtgga--------gtcggggtggagacgtgctaacattttttcagactaatcgaacc
atctagtatgcgaagccactactagagacactgaaaaaggcggaaaactgcctcagtagt
ccccgtcattgggggcaacatcgccggtcttcggggacgcctctgggctacccgcactga
gctccggttcagtcacagactaagtggcggtggccgctccacctgcggttaggatatann
nnnnnnnnnnnnnnnnnnnnnnnnnnnnnnnnnnnnnnnnnnnnnnnnnnnnnnnnnnnn
nnnnnnnnnnnnnnnnnnnnnnnnnnnnnnnnnnnnnnnnnnnnnnnnnnnnnnnnnnnn
nnnnnnnnnnnnnnnnnnnnnnnnnnnnnnnnnnnnnnnnnnnnnnnnnnnnnnnnnnnn
nnnnnnnnnnnnnnnnnnnnnnnnnnnnnnnnnnnnnnnnnnnnnnnnnnnnnnnnnnnn
nnnnnnnnnnnnnnnnnnnnnnnnnnnnnnnnnnnnnnnnnnnnnnnnnnnnnnnnnnnn
nnnnnnnnnnnnnnnnnnnnnnnnnnnnnnnnnnnnnnnnnnnnnnnnnnnnnnnnnnnn
nnnnnnnnnnnnnnnnnnnnnnnnnnnnnnnnnnnnnnnnnnnnnnnnnnnnnnnnnnnn
nnnnnnnnnnnnnnnnnnnnnnnnnnnnnnnnnnnnnnnnnnnnnnnnnnnnnnnnnnnn
nnnnnnnnnnnnnnnnnnnnnnnnnctagttgcattaaattcgattaattcgaagttatt
gcagcatcgactatgtcgaataaagttctaggtagagttatgataatgacattttctatc
tatgtgtcttgaccaaatcacgtgccagcagtcgcggtaatacgtggaagactagtgtta
ttcatctttaataggtttaaagggtacttagacggtatttttagcccaaataaaaacaaa
gggtactaattatactagagttttatgagaggggggtgcgtacgaatggtgtagagatga
aattctgtcataccattatgacaggcgacggcgaaagcaacctttagttaaaaactgacg
ttaaaggacgaaggctttgtatcaccaacaggattagatacccaagcagtctaagcagac
aattatgaatgccatagataagaaatccatggataaagaagaaaacatgtacttttcaga
atgccctatttgggcattggtttattaaaataaacttc----------------------
--------------agtcgagatgaaaagaatggctcgtaatcttatctatcatcatcat
ctttcagatgatgaagaatacatttcttttagacatcgactatgtcgaagttaacaaaaa
aagaaat--aggattttttgtctataaatgaaagtgtaagcattccacctcaagagtaaa
gtggcaacgcacaaactgaaatcattagaccgtttctgaaaccagtagtgaagtatgttg
tttaatttgatggtccgcaaaaaaccttaccacaatttgtatattattagcttaatacaa
gagttgcacggctgtcaatgtcgtgagattttggttagttccataattaacgtaaaccct
tactttatttatattataaagtagt
>zz_50003_mtSSU1
nnnnnnnnnnnnnnnnnnnnnnnnnnnnnnnnnnnnnnnnnnnnnnnnnnnnnnnnnnnn
nnnnnnnnnnnnnnnnnnnnnnnnnnnnnnnnnnnnnnnnnnnnnnnnnnnnnnnnnnnn
nnnnnnnnnnnnnnnnnnnnnnnnnnnnnnnnnnnnnnnnnnnnnnnnnnnnnnnnnnnn
nnnnnnnnnnnnnnnnnnnnnnnnnnnnnnnnnnnnnnnnnnnnnnnnnnnnnnnnnnnn
nnnnnnnnnnnnnnnnnnnnnnnnnnnnnnnnnnnnnnnnnnnnnnnnnnnnnnnnnnnn
nnnnnnnnnnnnnnnnnnnnnnnnnnnnnnnnnnnnnnnnnnnnnnnnnnnnnnnnnnnn
nnnnnnnnnnnnnnnnnnnnnnnnnnnnnnnnnnnnnnnnnnnnnnnnnnnnnnnnnnnn
nnnnnnnnnnnnnnnnnnnnnnnnnnnnnnnnnnnnnnnnnnnnnnnnnnnnnnnnnnnn
nnnnnnnnnnnnnnnnnnnnnnnnnnnnnnnnnnnnnnnnnnnnnnnnnnnnnnnnnnnn
nnnnnnnnnnnnnnnnnnnnnnnnnnnnnnnnnnnnnnnnnnnnnnnnnnnnnnnnnnnn
nnnnnnnnnnnnnnnnnnnnnnnnnnnnnnnnnnnnnnnnnnnnnnnnnnnnnnnnnnnn
nnnnnnnnnnnnnnnnnnnnnnnnnnnnnnnnnnnnnnnnnnnnnnnnnnnnnnnnnnnn
nnnnnnnnnnnnnnnnnnnnnnnnnnnnnnnnnnnnnnnnnnnnnnnnnnnnnnnnnnnn
nnnnnnnnnnnnnnnnnnnnnnnnnnnnnnnnnnnnnnnnnnnnnnnnnnnnnnnnnnnn
nnnnnnnnnnnnnnnnnnnnnnnnnnnnnnnnnnnnnnnnnnnnnnnnnnnnnnnnnnnn
nnnnnnnnnnnnnnnnnnnnnnnnnnnnnnnnnnnnnnnnnnnnnnnnnnnnnnnnnnnn
nnnnnnnnnnnnnnnnnnnnnnnnnnnnnnnnnnnnnnnnnnnnnnnnnnnnnnnnnnnn
nnnnnnnnnnnnnnnnnnnnnnnnnnnnnnnnnnnnnnnnnnnnnnnnnnnnnnnnnnnn
nnnnnnnnnnnnnnnnnnnnnnnnnnnnnnnnnnnnnnnnnnnnnnnnnnnnnnnnnnnn
nnnnnnnnnnnnnnnnnnnnnnnnnnnnnnnnnnnnnnnnnnnnnnnnnnnnnnnnnnnn
nnnnnnnnnnnnnnnnnnnnnnnnnnnnnnnnnnnnnnnnnnnnnnnnnnnnnnnnnnnn
nnnnnnnnnnnnnnnnnnnnnnnnnnnnnnnnnnnnnnnnnnnnnnnnnnnnnnnnnnnn
nnnnnnnnnnnnnnnnnnnnnnnnnnnnnnnnnnnnnnnnnnnnnnnnnnnnnnnnnnnn
nnnnnnnnnnnnnnnnnnnnnnnnnnnnnnnnnnnnnnnnnnnnnnnnnnnnnnnnnnnn
nnnnnnnnnnnnnnnnnnnnnnnnnnnnnnnnnnnnnnnnnnnnnnnnnnnnnnnnnnnn
nnnnnnnnnnnnnnnnnnnnnnnnnnnnnnnnnnnnnnnnnnnnnnnnnnnnnnnnnnnn
nnnnnnnnnnnnnnnnnnnnnnnnnnnnnnnnnnnnnnnnnnnnnnnnnnnnnnnnnnnn
nnnnnnnnnnnnnnnnnnnnnnnnnnnnnnnnnnnnnnnnnnnnnnnnnnnnnnnnnnnn
nnnnnnnnnnnnnnnnnnnnnnnnnnnnnnnnnnnnnnnnnnnnnnnnnnnnnnnnnnnn
nnnnnnnnnnnnnnnnnnnnnnnnnnnnnnnnnnnnnnnnnnnnnnnnnnnnnnnnnnga
acaactccaaagggcaattattcttgtccacacgggcatccaagttcctgcctttccagg
aggtaaaaatccaggaaatggctgaccaagtacctgttggccacattccacgcacgttga
cggtgcattgccacggaacactaactagacagataaatcctggagatgttattgacgtcg
ctgggatcttcctgcctacgccctacactggattcaaggccatccgagcagggctactga
cagatacatatctggaagctcagcatgttaatcaacataaaaaggcctacgatgatttgg
tcgtagatgcgcggacacttcgacggatagagcaatacaaaaactcgggtcacatgtatg
aatatctctcaaggtcaatcgcccctgagatctatggtcatctggatgtgaagaaagcac
tgctcctactccttattggtggcgtcacgaaagaaatgggcgacggaatgcggatacgtg
gagacattaacatctgcctgatgggctagttgcattaaattcgattaattcgaagttatt
gcagcatcgactatgtcgaataaagttctaggtagagttatgataatgacattttctatc
tatgtgtcttgaccaaatcacgtgccagcagtcgcggtaatacgtggaagactagtgtta
ttcatctttaataggtttaaagggtacttagacggtatttttagcccaaataaaaacaaa
gggtactaattatactagagttttatgagaggggggtgcgtactaatggtgtagagatga
aattctgtcataccattatgacaggcgacggcgaaagcaacctttagttaaaaactgacg
ttaaaggacgaaggctttgtgtcaccaacaggattagatacccaagtagtctgagcagac
aattatgaatgccatagataagaaatccatagataaagaagaaaacatgtacttttcaga
atgccctatttgggcattggtttattaaaataaacttctcctcttcacttcttcatttat
tgaagaaagagagaagtcgagatgaaaagaatggctcgtaatcttatctatcatcatcat
ctttcagatgatgaagaatacatttcttttagagatcgactatgtcgaagaaaaaaaaca
aaagaagataggattttttgtctataaatgaaagtgtaagcattccacctcaagagtaaa
gtggcaacgcacaaactgaaatcattagaccgtttctgaaaccagtagtgaagtatgttg
tttaatttgatggtccgcaaaaaaccttaccacaatttgtatattattagcttaatacaa
gagttgcacggctgtcaatgtcgtgagattttggttagttccataattaacgtaaaccct
tactttatttatattataaagtagt
>zz_59_mtSSU1
nnnnnnnnnnnnnnnnnnnnnnnnnnnnnnnnnnnnnnnnnnnnnnnnnnnnnnnnnnnn
nnnnnnnnnnnnnnnnnnnnnnnnnnnnnnnnnnnnnnnnnnnnnnnnnnnnnnnnnnnn
nnnnnnnnnnnnnnnnnnnnnnnnnnnnnnnnnnnnnnnnnnnnnnnnnnnnnnnnnnnn
nnngttgctctggagaaacctttgttccgtaggtgaacctgcggaaggatcattatagag
atagggcctttcggggtccgaccctcccaccctttgtgtattctacctttgttgctttgg
cgtgccgtccgtggacaccggggggactttaccgtccgcttgtcgctacacggaccccgc
caggggccatctcctaattccaggtgtctgagtaaaaacaagcaaatttatcaaaacttt
caacaacggatctcttggttctggcatcgatgaagaacgcagcgaaatgcgataagtaat
gtgaattgcagaattcagtgaatcatcgaatctttgaacgcacattgcgcccgctggtat
tccggcgggcatgcctgttcgagcgtcattgcacctctcaagcttggcttggtattgggc
ctccgtcctccgcgggtgggcctgaaaatcagtggcagtgtagccggtgctcaagcgcag
taatttaaaacaccttcgctttggagtgtccggctggacgcgccagacaaaatttatttc
aatggggcgagtgaagcggcaacagctcaaatttgaaatctggcttccgggcccgagttg
taatttgcagagggagtttcggaggcggcaccggcctaagttccttggaacggggcgtca
tagagggtgagaatcccgtacgtggccggtgatcaaccatgtgaaaccctttcgacgagt
cgagttgtttgggaatgcagctcaaaatgggtggtaaatttcatctaaagctaaataccg
gccagagaccgatagcgcacaagtagagtgatcgaaagatgaaaagcactttggaaagag
agttaaaaagtacgtgaaattgttgaaagggaagcgcttgcgaccagacttgcccgcggg
tgatcagccccccttcgggagggtacactcgcccgtggtcaggccagcatcggttttggc
gggcggataaaggctccaggaatgtagctcccctcggggagtgttatagcctggggtgcc
atgcgccccgccgggaccgaggaccgcgcttcggctaggatgctggcgtaatggtcgtaa
gcgacccgtcttgaaacacggaccaaggagtctaacatctgtgcgagtgtttgggtgtca
aacccatgcgcggaatgaaagtgaacggaggtgggaaccccttcc-gggggcgcaccatc
gaccgatcctgatgtcttcggatggatttgagtaggagcatggctgttgggacccgaaag
atggtgaactatgcctggatagggtgaagccagaggaaactctggtggaggctcgcagcg
gttctgacgtgcaaatcgatcgtcaaatctgggtataggggcgaaaggtcagtgcattta
gtggtggagtcgggctgtcggggtggagacgtgctaacattattccagactaatcgaacc
atctagtatgcgaagccactactagagacactgaaagaggcggggaaccgcctcagtagt
ccctg-tcatgggggcaacatcgccggtcttcggggacgcctctgggctacccgcactga
gctccggttcagtcacagactaagtggcggtggccgcaccacctgcggttaggatataga
acaactccaaagggcaattattcttgtccacacgggcatccaagttcctgcccttccagg
aggtaaaaatccaggaaatggctgaccaagtacctgttggccacattccacgcacgttga
cggtgcattgccacggaacactaactagacagataaatcctggagatgttattgacgtcg
ctgggatcttcctgcctacgccctacactggattcaaggccatccgagcagggctactga
cagacacatatctggaagctcagcatgttaaccaacataaaaaggcctacgatgatctgg
ttgtagatgcgcggacactccgacggatagagcaatataaaaactcgggtcacatgtatg
aatatctctcaaggtcaatcgcccctgagatctatggtcatctggatgtgaagaaagcac
tgctcctactccttattggtggcgtcacgaaagannnnnnnnnnnnnnnnnnnnnnnnnn
nnnnnnnnnnnnnnnnnnnnnnnnnctagttgcatt-aattcgattaattcgaagttatt
gcagcatcgactatgtcgaataaagttctaggtagagttatgataatgacattttctatc
tatgtgtcttgaccaaatcacgtgccagcagtcgcggtaatacgtggaagactagtgtta
ttcatctttaataggtttaaagggtacttagacggtatttttagcccaaataaaaacaaa
gggtactaattatactagagttttatgagaggggggcgcgtactaatggtgtagagatga
aattctgtcataccattatgacaggcgacggcgaaagcaacctttagttaaaaactgacg
ttaaaggacgaaggctttgtgtcaccaacaggattagatacccaagcagtctaagcagac
aattatgaatgccatagataagaaatccatggataaagaagaaaacatg---ttttcaga
atgccctttttgggcattggtttattaaaataaacttctcctcttcacttcttcatttct
tgaagaaagagagaagttgagatgaaaagaatggctcgtaatcttatctatcatcatcat
ctttcagatgatgaagaatacatttcttttagacatcgactatgtcgaagttaacaaaaa
aagaaataaaggattttttgtctataaatgaaagtgtaagcattccacctcaagagtaaa
gtggcaacgcacaaactgaaatcattagaccgtttctgaaaccagtagtgaagtatgttg
tttaatttgatggtccgcaaaaaaccttaccacaatttgtatattattagcttaatacaa
gagttgcacggctgtcaatgtcgtgagattttggttagttccataattaacgtaaaccct
tactttatttatattataaagtagt
>zz_60_mtSSU1_
nnnnnnnnnnnnnnnnnnnnnnnnnnnnnnnnnnnnnnnnnnnnnnnnnnnnnnnnnnnn
nnnnnnnnnnnnnnnnnnnnnnnnnnnnnnnnnnnnnnnnnnnnnnnnnnnnnnnnnnnn
nnnnnnnnnnnnnnnnnnnnnnnnnnnnnnnnnnnnnnnnnnnnnnnnnnnnnnnnnnnn
nnngttgctctggagaaacctttgttccgtaggtgaacctgcggaaggatcattatagag
atagggcctttcggggtccgaccctcccaccctttgtgtattctacctttgttgctttgg
cgtgccgtccgtggacaccggggggactttaccgtccgcttgtcgctacacggaccccgc
caggggccatctcctaattccaggtgtctgagtaaaaacaagcaaatttatcaaaacttt
caacaacggatctcttggttctggcatcgatgaagaacgcagcgaaatgcgataagtaat
gtgaattgcagaattcagtgaatcatcgaatctttgaacgcacattgcgcccgctggtat
tccggcgggcatgcctgttcgagcgtcattgcacctctcaagcttggcttggtattgggc
ctccgtcctccgcgggtgggcctgaaaatcagtggcagtgtagccggtgctcaagcgcag
taatttaaaacaccttcgctttggagtgtccggctggacgcgccagacaaaatttatttc
aatggggcgagtgaagcggcaacagctcaaatttgaaatctggcttccgggcccgagttg
taatttgcagagggagtttcggaggcggcaccggcctaagttccttggaacggggcgtca
tagagggtgagaatcccgtacgtggccggtgatcaaccatgtgaaaccctttcgacgagt
cgagttgtttgggaatgcagctcaaaatgggtggtaaatttcatctaaagctaaataccg
gccagagaccgatagcgcacaagtagagtgatcgaaagatgaaaagcactttggaaagag
agttaaaaagtacgtgaaattgttgaaagggaagcgcttgcgaccagacttgcccgcggg
tgatcagccccccttcgggagggtgcactcgcccgtggtcaggccagcatcggttttggc
gggcggataaaggctccaggaatgtaactcccctcggggagtgttatagcctggggtgcc
atgcgccccgccgggaccgaggaccgcgcttcggctaggatgctggcgtaatggtcgtaa
gcgacccgtcttgaaacacggaccaaggagtctaacatctgtgcgagtgtttgggtgtca
aacccatgcgcggaatgaaagtgaacggaggtgggaaccccttccggggggcgcaccatc
gaccgatcctgatgtcttcggatggatttgagtaggagcatggctgttgggacccgaaag
atggtgaactatgcctggatagggtgaagccagaggaaactctggtggaggctcgcagcg
gttctgacgtgcaaatcgatcgtcaaatmtgggtataggggcgaaaggtcagtgcattca
nnnnnnnnnnnnnnnnnnnnnnnnnnnnnnnnnnnnnnnnnnnnnnnnnnnnnnnnnnnn
nnnnnnnnnnnnnnnnnnnnnnnnnnnnnnnnnnnnnnnnnnnnnnnnnnnnnnnnnnnn
nnnnn-nnnnnnnnnnnnnnnnnnnnnnnnnnnnnnnnnnnnnnnnnnnnnnnnnnnnnn
nnnnnnnnnnnnnnnnnnnnnnnnnnnnnnnnnnnnnnnnnnnnnnnnnnnnnnnnnnga
acaactccaaagggcaattattcttgtccacacgggcatccaagttcctgcccttccagg
aggtaaaaatccaggaaatggctgaccaagtacctgttggccacattccacgcacgttga
cggtgcattgccacggaacactaactagacagataaatcctggagatgttattgacgtcg
ctgggatcttcctgcctacgccctacactggattcaaggccatccgagcagggctactga
cagacacatatctggaagctcagcatgttaaccaacataaaaaggcctacgatgatctgg
ttgtagatgcgcggacactccgacggatagagcaatataaaaactcgggtcacatgtatg
aatatctctcaaggtcaatcgcccctgagatctatggtcatctggatgtgaagaaagcac
tgctcctactccttattggtggcgtcacgaaagaaatgggcgacggaatgcggatacgtg
gagacattaacatctgcctgatgggctagttgcattaaattcgattaattcgaagttatt
gcagcatcgactatgtcgaataaagttctaggtagagttatgataatgacattttctatc
tatgtgtcttgaccaaatcacgtgccagcagtcgcggtaatacgtggaagactagtgtta
ttcatctttaataggtttaaagggtacttagacggtatttttagcccaaataaaaacaaa
gggtactaattatactagagttttatgagaggggggcgcgtactaatggtgtagagatga
aattctgtcataccattatgacaggcgacggcgaaagcaacctttagttaaaaactgacg
ttaaaggacgaaggctttgtgtcaccaacaggattagatacccaagcagtctaagcagac
aattatgaatgccatagataagaaatccatggataaagaagaaaacatg---ttttcaga
atgccctttttgggcattggtttattaaaataaacttctcctcttcacttcttcatttct
tgaagaaagagagaagttgagatgaaaagaatggctcgtaatcttatctatcatcatcat
ctttcagatgatgaagaatacatttcttttagacatcgactatgtcgaagttaacaaaaa
aagaaataaaggattttttgtctataaatgaaagtgtaagcattccacctcaagagtaaa
gtggcaacgcacaaactgaaatcattagaccgtttctgaaaccagtagtgaagtatgttg
tttaatttgatggtccgcaaaaaaccttaccacaatttgtatattattagcttaatacaa
gagttgcacggctgtcaatgtcgtgagattttggttagttccataattaacgtaaaccct
tactttatttatattataaagtagt
>zz_706_mtSSU1_
nnnnnnnnnnnnnnnnnnnnnnnnnnnnnnnnnnnnnnnnnnnnnnnnnnnnnnnnnnnn
nnnnnnnnnnnnnnnnnnnnnnnnnnnnnnnnnnnnnnnnnnnnnnnnnnnnnnnnnnnn
nnnnnnnnnnnnnnnnnnnnnnnnnnnnnnnnnnnnnnnnnnnnnnnnnnnnnnnnnnnn
nnngttgctctggagaaacctttgttccgtaggtgaacctgcggaaggatcattatagag
atagggcctttcggggtccgaccctcccaccctttgtgtattctacctttgttgctttgg
cgtgccgtccgtggacaccggggggactttaccgtccgcttgtcgctacacggaccccgc
caggggccatctcctaattccaggtgtctgagtaaaaacaagcaaatttatcaaaacttt
caacaacggatctcttggttctggcatcgatgaagaacgcagcgaaatgcgataagtaat
gtgaattgcagaattcagtgaatcatcgaatctttgaacgcacattgcgcccgctggtat
tccggcgggcatgcctgttcgagcgtcattgcacctctcaagcttggcttggtattgggc
ctccgtcctccgcgggtgggcctgaaaatcagtggcagtgtagccggtgctcaagcgcag
taatttaaaacaccttcgctttggagtgtccggctggacgcgccagacaaaatttatttc
aatggggcgagtgaagcggcaacagctcaaatttgaaatctggcttccgggcccgagttg
taatttgcagagggagtttcggaggcggcaccggcctaagttccttggaacggggcgtca
tagagggtgagaatcccgtacgtggccggtggtcaaccatgtgaaaccctttcgacgagt
cgagttgtttgggaatgcagctcaaaatgggtggtaaatttcatctaaagctaaataccg
gccagagaccgatagcgcacaagtagagtgatcgaaagatgaaaagcactttggaaagag
agttaaaaagtacgtgaaattgttgaaagggaagcgcttgcgaccagacttgcccgcggg
tgatcagccccccttcgggagggtgcactcgcccgtggtcaggccagcatcggttttggc
gggcggataaaggctccaggaatgtaactcccctcggggagtgttatagcctggggtgcc
atgcgccccgccgggaccgaggaccgcgcttcggctaggatgctggcgtaatggtcgtaa
gcgacccgtcttgaaacacggaccaaggagtctaacatctgtgcgagtgtttgggtgtca
aacccatgcgcggaatgaaagtgaacggaggtgggaaccccttccggggggcgcaccatc
gaccgatcctgatgtcttcggatggatttgagtaggagcatggctgttgggacccgaaag
atggtgaactatgcctggatagggtgaagccagaggaaactctggtggaggctcgcagcg
gttctgacgtgcaaatcgatcgtcaaatctgggtataggggcgaaaggtcagtgtattta
gtggtggagtcgggctgtcggggtggagacgtgctaacatttttccagactaatcgaacc
atctagtatgcgaagccactactagagacactgaaagaggccggaagctgcctcagtagt
ccccgtttgtgggggcaacatcgtcggtcttcggggacgcctctgggctacccgcactga
gctccggttcagtcacagactaagtggcggtggccgcaccacctgcggttaggatataga
acaactccaaagggcaattattcttgtccacacgggcatccaagttcctgcctttccagg
aggtaaaaatccaggaaatggctgaccaagtacctgttggccacattccacgcacgttga
cggtgcattgccacggaacactaactagacagataaatcctggagatgttattgacgtcg
ctgggatcttcctgcctacgccctacactggattcaaggccatccgagcagggctactga
cagacacatatctggaagctcagcatgttaaccaacataaaaaggcctacgatgatctgg
tcgtagatgcgcggacactccgacggatagagcaatacaaaaactcgggtcacatgtatg
aatatctctcaaggtcaatcgcccctgagatctatggtcatctggatgtgaagaaagcac
tgctcctactcctcattggtggcgtcacgaaagaaatgggcgacggaatgcggatacgtg
gagacattaacatctgcctgatgggctagttgcattaaattcgattaattcgaagtyatt
gcagcatcgactatgtcgaataaagttctaggtagagttatgataatgacattttctatc
tatgtgtcttgaccaaatcacgtgccagcagtcgcggtaatacgtggaagactagtgtta
ttcatctttaataggtttaaagggtacttagacggtatttttagcccaaataaaaacaaa
gggtactaattatactagagttttatgagaggggggcgcgtactaatggtgtagagatga
aattctgtcataccattatgacaggcgacggcgaaagcaacctttagttaaaaactgacg
ttaaaggacgaaggctttgtgtcaccaacaggattagatacccaagcagtctaagcagac
aattatgaatgccatagataagaaatccatggataaagaagaaaacatg---ttttcaga
atgccctttttgggcattggtttattaaaataaacttctcctcttcacttcttcatttct
tgaagaaagagagaagttgagatgaaaagaatggctcgtaatcttatctatcatcatcat
ctttcagatgatgaagaatacatttcttttagacatcgactatgtcgaagttaacaaaaa
aagaaataaaggattttttgcctataaatgaaagtgtaagcattccacctcaagagtaaa
gtggcaacgcacaaactgaaatcattagaccgtttctgaaaccagtagtgaagtatgttg
tttaatttgatggtccgcaaaaaaccttaccacaatttgtatattattagcttaatacaa
gagttgcacggctgtcaatgtcgtgagattttggttagttccataattaacgtaaaccct
tactttatttatattataaagtagt
>zz_70_mtSSU1_
agcctcccgcaagcgactctaaacaattgcgtagtcggtagcgtttgtctcccggccacc
gttactgcgctggaagcctcatcggaggttaccagcaacccctcgaaaggtccgggctca
cagatcaaacgacggtggccgcctcccccggcggttcagatatgaccgatactctagagc
caggttgctctggagaaacctttgttccgtaggtgaacctgcggaaggatcattatagag
atagggcctttcggggtccgaccctcccaccctttgtgtattctacctttgttgctttgg
cgtgccgtccgtggacaccggggggactttaccgtccgcttgtcgctacacggaccccgc
caggggccatctcctaattccaggtgtctgagtaaaaacaagcaaatttatcaaaacttt
caacaacggatctcttggttctggcatcgatgaagaacgcagcgaaatgcgataagtaat
gtgaattgcagaattcagtgaatcatcgaatctttgaacgcacattgcgcccgctggtat
tccggcgggcatgcctgttcgagcgtcattgcacctctcaagcttggcttggtattgggc
ctccgtcctccgcgggtgggcctgaaaatcagtggcagtgtagccggtgctcaagcgcag
taatttaaaacaccttcgctttggagtgtccggctggacgcgccagacaaaatttatttc
aatggnnnnnnnnnnnnnnnnnnnnnnnnnnnnnnnnnnnnnnnnnnnnnnnnnnnnnnn
nnnnnnnnnnnnnnnnnnnnnnnnnnnnnnnnnnnnnnnnnnnnnnnnnnnnnnnnnnnn
nnnnnnnnnnnnnnnnnnnnnnnnnnnnnnnnnnnnnnnnnnnnnnnnnnnnnnnnnnnn
nnnnnnnnnnnnnnnnnnnnnnnnnnnnnnnnnnnnnnnnnnnnnnnnnnnnnnnnnnnn
nnnnnnnnnnnnnnnnnnnnnnnnnnnnnnnnnnnnnnnnnnnnnnnnnnnnnnnnnnnn
nnnnnnnnnnnnnnnnnnnnnnnnnnnnnnnnnnnnnnnnnnnnnnnnnnnnnnnnnnnn
nnnnnnnnnnnnnnnnnnnnnnnnnnnnnnnnnnnnnnnnnnnnnnnnnnnnnnnnnnnn
nnnnnnnnnnnnnnnnnnnnnnnnnnnnnnnnnnnnnnnnnnnnnnnnnnnnnnnnnnnn
nnnnnnnnnnnnnnnnnnnnnnnnnnnnnnnnnnnnnnnnnnnnnnnnnnnnnnnnnnnn
nnnnnnnnnnnnnnnnnnnnnnnnnnnnnnnnnnnnnnnnnnnnnnnnnnnnnnnnnnnn
nnnnnnnnnnnnnnnnnnnnnnnnnnnnnnnnnnnnnnnnnnnnnnnnnnnnnnnnnnnn
nnnnnnnnnnnnnnnnnnnnnnnnnnnnnnnnnnnnnnnnnnnnnnnnnnnnnnnnnnnn
nnnnnnnnnnnnnnnnnnnnnnnnnnnnnnnnnnnnnnnnnnnnnnnnnnnnnnnnnnnn
nnnnnnnnnnnnnnnnnnnnnnnnnnnnnnnnnnnnnnnnnnnnnnnnnnnnnnnnnnnn
nnnnnnnnnnnnnnnnnnnnnnnnnnnnnnnnnnnnnnnnnnnnnnnnnnnnnnnnnnnn
nnnnnnnnnnnnnnnnnnnnnnnnnnnnnnnnnnnnnnnnnnnnnnnnnnnnnnnnnnnn
nnnnnnnnnnnnnnnnnnnnnnnnnnnnnnnnnnnnnnnnnnnnnnnnnnnnnnnnnnnn
nnnnnnnnnnnnnnnnnnnnnnnnnnnnnnnnnnnnnnnnnnnnnnnnnnnnnnnnnnga
acaactccaaagggcaattattcttgtccacacgggcatccaagttcctgcctttccagg
aggtaaaaatccaggaaatggctgaccaagtacctgttggccacattccacgcacgttga
cggtgcattgccacggaacactaactagacagataaatcctggagatgttattgacgtcg
ctggtatcttcctgcctacgccctacactggattcaaggccatccgagcagggctactga
cagatacatatctggaagctcagcatgttaatcaacataaaaaggcctacgatgatctgg
tcgtagatgcgcggacactccgacggatagagcaatacaaaaactcgggtcacatgtatg
aatatctctcaaggtcaatcgcccctgagatctatggtcatctggatgtgaagaaagcac
tgctcctactccttattggtggcgtcacgaaagaaatgggcgacggaatgcggatacgtg
gagacattaacatctgcctgatgggctagttgcattaaattcgattaattcgaagttatt
gcagcatcgactatgtcgaataaagttctaggtagagttatgataatgacattttctatc
tatgtgtcttgaccaaatcacgtgccagcagtcgcggtaatacgtggaagactagtgtta
ttcatctttaataggtttaaagggtacttagacggtatttttagcccaaataaaaacaaa
gggtactaattatactagagttttatgagaggggggtgcgtactaatggtgtagagatga
aattctgtcataccattatgacaggcgacggcgaaagcaacctttagttaaaaactgacg
ttaaaggacgaaggctttgtgtcaccaacaggattagatacccaagtagtctgagcagac
aattatgaatgccatagataagaaatccatagataaagaagaaaacatgtacttttcaga
atgccctatttgggcattggtttattaaaataaacttctcctcttcacttcttcatttat
tgaagaaagagagaagtcgagatgaaaagaatggctcgtaatcttatctatcatcatcat
ctttcagatgatgaagaatacatttcttttagagatcgactatgtcgaagaaaaaaaaca
aaagaagataggattttttgtctataaatgaaagtgtaagcattccacctcaagagtaaa
gtggcaacgcacaaactgaaatcattagaccgtttctgaaaccagtagtgaagtatgttg
tttaatttgatggtccgcaaaaaaccttaccacaatttgtatattattagcttaatacaa
gagttgcacggctgtcaatgtcgtgagattttggttagttccataattaacgtaaaccct
tactttatttatattataaagtagt
>zz_71_mtSSU1_
agcctcccgcaagcgactctaaacaattgcgtagtcggtagcgtttgtctcccggccacc
gttactgcgctggaagcctcaccggaggttaccagcaacccctttcgagatccgggctca
cagatcaaacgacggtggccgcctcccctggtggttcagatatgaccgatactctagagc
caggttgctctggagaaacctttgttccgtaggtgaacctgcggaaggatcattatagag
atagggcctttcggggtccgaccctcccaccctttgtgtattctacctttgttgctttgg
cgtgccgtccgtggacaccggggggactttaccgtccgcttgtcgctacacggaccccgc
caggggccatctcctaattccaggtgtctgagtaaaaacaagcaaatttatcaaaacttt
caacaacggatctcttggttctggcatcgatgaagaacgcagcgaaatgcgataagtaat
gtgaattgcagaattcagtgaatcatcgaatctttgaacgcacattgcgcccgctggtat
tccggcgggcatgcctgttcgagcgtcattgcacctctcaagcttggcttggtattgggc
ctccgtcctccgcgggtgggcctgaaaatcagtggcagtgtagccggtgctcaagcgcag
taatttaaaacaccttcgctttggagtgtccggctggacgcgccagacaaaatttatttc
aatggnnnnnnnnnnnnnnnnnnnnnnnnnnnnnnnnnnnnnnnnnnnnnnnnnnnnnnn
nnnnnnnnnnnnnnnnnnnnnnnnnnnnnnnnnnnnnnnnnnnnnnnnnnnnnnnnnnnn
nnnnnnnnnnnnnnnnnnnnnnnnnnnnnnnnnnnnnnnnnnnnnnnnnnnnnnnnnnnn
nnnnnnnnnnnnnnnnnnnnnnnnnnnnnnnnnnnnnnnnnnnnnnnnnnnnnnnnnnnn
nnnnnnnnnnnnnnnnnnnnnnnnnnnnnnnnnnnnnnnnnnnnnnnnnnnnnnnnnnnn
nnnnnnnnnnnnnnnnnnnnnnnnnnnnnnnnnnnnnnnnnnnnnnnnnnnnnnnnnnnn
nnnnnnnnnnnnnnnnnnnnnnnnnnnnnnnnnnnnnnnnnnnnnnnnnnnnnnnnnnnn
nnnnnnnnnnnnnnnnnnnnnnnnnnnnnnnnnnnnnnnnnnnnnnnnnnnnnnnnnnnn
nnnnnnnnnnnnnnnnnnnnnnnnnnnnnnnnnnnnnnnnnnnnnnnnnnnnnnnnnnnn
nnnnnnnnnnnnnnnnnnnnnnnnnnnnnnnnnnnnnnnnnnnnnnnnnnnnnnnnnnnn
nnnnnnnnnnnnnnnnnnnnnnnnnnnnnnnnnnnnnnnnnnnnnnnnnnnnnnnnnnnn
nnnnnnnnnnnnnnnnnnnnnnnnnnnnnnnnnnnnnnnnnnnnnnnnnnnnnnnnnnnn
nnnnnnnnnnnnnnnnnnnnnnnnnnnnnnnnnnnnnnnnnnnnnnnnnnnnnnnnnnnn
nnnnnnnnnnnnnnnnnnnnnnnnnnnnnnnnnnnnnnnnnnnnnnnnnnnnnnnnnnnn
nnnnnnnnnnnnnnnnnnnnnnnnnnnnnnnnnnnnnnnnnnnnnnnnnnnnnnnnnnnn
nnnnnnnnnnnnnnnnnnnnnnnnnnnnnnnnnnnnnnnnnnnnnnnnnnnnnnnnnnnn
nnnnnnnnnnnnnnnnnnnnnnnnnnnnnnnnnnnnnnnnnnnnnnnnnnnnnnnnnnnn
nnnnnnnnnnnnnnnnnnnnnnnnnnnnnnnnnnnnnnnnnnnnnnnnnnnnnnnnnnga
acaactccaaagggcaattattcttgtccacacgggcatccaagttcctgcctttccagg
aggtaaaaatccaggaaatggctgaccaagtacctgttggccatatcccacgcacgttga
cggtgcattgccacggaacactaactagacagataaatcctggagatgttattgacgtcg
ctgggatcttcctgcctacgccctacactggattcaaggccatccgagcagggctactga
cagatacatatctggaagctcagcatgttaatcaacataaaaaggcctacgatgatctgg
tcgtagatgcgcggacactccgacggatagagcaatacaaaaactcgggtcatatgtatg
aatatctctcaaggtcaatcgcccctgagatctatggtcatctggatgtgaagaaagcac
tgctcctactccttattggtggcgtcacgaaagaaatgggcgacggaatgcggatacgtg
gagacattaacatctgcctgatgggctagttgcattaaattcgattaattcgaagttatt
gcagcatcgactatgtcgaataaagttctaggtagagttatgataatgacattttctatc
tatgtgtcttgaccaaatcacgtgccagcagtcgcggtaatacgtggaagactagtgtta
ttcatctttaataggtttaaagggtacttagacggtatttttagcccaaataaaaacaaa
gggtactaattatactagagttttatgagaggggggtgcgtacgaatggtgtagagatga
aattctgtcataccattatgacaggcgacggcgaaagcaacctttagttaaaaactgacg
ttaaaggacgaaggctttgtatcaccaacaggattagatacccaagcagtctaagcagac
aattatgaatgccatagataagaaatccatggataaagaagaaaacatgtacttttcaga
atgccctatttgggcattggtttattaaaataaacttc----------------------
--------------agtcgagatgaaaagaatggctcgtaatcttatctatcatcatcat
ctttcagatgatgaagaatacatttcttttagacatcgactatgtcgaagttaacaaaaa
aagaaat--aggattttttgtctataaatgaaagtgtaagcattccacctcaagagtaaa
gtggcaacgcacaaactgaaatcattagaccgtttctgaaaccagtagtgaagtatgttg
tttaatttgatggtccgcaaaaaaccttaccacaatttgtatattattagcttaatacaa
gagttgcacggctgtcaatgtcgtgagattttggttagttccataattaacgtaaaccct
tactttatttatattataaagtagt
>zz_72_mtSSU1_
agcctcccgcaagcgactctaaacaattgcgtagtcggtagcgtttgtctcccggccacc
gttactgcgctggaagcctcaccggaggttaccagcaacccctttcgagatccgggctca
cagatcaaacgacggtggccgcctcccctggtggttcagatatgaccgatactctagagc
caggttgctctggagaaacctttgttccgtaggtgaacctgcggaaggatcattatagag
atagggcctttcggggtccgaccctcccaccctttgtgtattctacctttgttgctttgg
cgtgccgtccgtggacaccggggggactttaccgtccgcttgtcgctacacggaccccgc
caggggccatctcctaattccaggtgtctgagtaaaaacaagcaaatttatcaaaacttt
caacaacggatctcttggttctggcatcgatgaagaacgcagcgaaatgcgataagtaat
gtgaattgcagaattcagtgaatcatcgaatctttgaacgcacattgcgcccgctggtat
tccggcgggcatgcctgttcgagcgtcattgcacctctcaagcttggcttggtattgggc
ctccgtcctccgcgggtgggcctgaaaatcagtggcagtgtagccggtgctcaagcgcag
taatttaaaacaccttcgctttggagtgtccggctggacgcgccagacaaaatttatttc
aatggnnnnnnnnnnnnnnnnnnnnnnnnnnnnnnnnnnnnnnnnnnnnnnnnnnnnnnn
nnnnnnnnnnnnnnnnnnnnnnnnnnnnnnnnnnnnnnnnnnnnnnnnnnnnnnnnnnnn
nnnnnnnnnnnnnnnnnnnnnnnnnnnnnnnnnnnnnnnnnnnnnnnnnnnnnnnnnnnn
nnnnnnnnnnnnnnnnnnnnnnnnnnnnnnnnnnnnnnnnnnnnnnnnnnnnnnnnnnnn
nnnnnnnnnnnnnnnnnnnnnnnnnnnnnnnnnnnnnnnnnnnnnnnnnnnnnnnnnnnn
nnnnnnnnnnnnnnnnnnnnnnnnnnnnnnnnnnnnnnnnnnnnnnnnnnnnnnnnnnnn
nnnnnnnnnnnnnnnnnnnnnnnnnnnnnnnnnnnnnnnnnnnnnnnnnnnnnnnnnnnn
nnnnnnnnnnnnnnnnnnnnnnnnnnnnnnnnnnnnnnnnnnnnnnnnnnnnnnnnnnnn
nnnnnnnnnnnnnnnnnnnnnnnnnnnnnnnnnnnnnnnnnnnnnnnnnnnnnnnnnnnn
nnnnnnnnnnnnnnnnnnnnnnnnnnnnnnnnnnnnnnnnnnnnnnnnnnnnnnnnnnnn
nnnnnnnnnnnnnnnnnnnnnnnnnnnnnnnnnnnnnnnnnnnnnnnnnnnnnnnnnnnn
nnnnnnnnnnnnnnnnnnnnnnnnnnnnnnnnnnnnnnnnnnnnnnnnnnnnnnnnnnnn
nnnnnnnnnnnnnnnnnnnnnnnnnnnnnnnnnnnnnnnnnnnnnnnnnnnnnnnnnnnn
nnnnnnnnnnnnnnnnnnnnnnnnnnnnnnnnnnnnnnnnnnnnnnnnnnnnnnnnnnnn
nnnnnnnnnnnnnnnnnnnnnnnnnnnnnnnnnnnnnnnnnnnnnnnnnnnnnnnnnnnn
nnnnnnnnnnnnnnnnnnnnnnnnnnnnnnnnnnnnnnnnnnnnnnnnnnnnnnnnnnnn
nnnnnnnnnnnnnnnnnnnnnnnnnnnnnnnnnnnnnnnnnnnnnnnnnnnnnnnnnnnn
nnnnnnnnnnnnnnnnnnnnnnnnnnnnnnnnnnnnnnnnnnnnnnnnnnnnnnnnnnga
acaactccaaagggcaattattcttgtccacacgggcatccaagttcctgcctttccmgg
aggtaaaaatccaggaaatggctgaccaagtacctgttggccatatcccacgcacgttga
cggtgcattgccacggaacactaactagacagataaatcctggagatgttattgacgtcg
ctgggatcttcctgcctacgccctacactggattcaaggccatccgagcagggctactga
cagatacatatctggaagctcagcatgttaatcaacataaaaaggcctacgatgatctgg
tcgtagatgcgcggacactccgacggatagagcaatacaaaaactcgggtcatatgtatg
aatatctctcaaggtcaatcgcccctgagatctatggtcatctggatgtgaagaaagcac
tgctcctactccttattggtggcgtcacgaaagaaatgggcgacggaatgcggatacatg
gagacattaacatctgcctgatgggctagttgcatt-aattcgattaattcgaagttatt
gcagcatcgactatgtcgaataaagttctaggtagagttatgataatgacattttctatc
tatgtgtcttgaccaaatcacgtgccagcagtcgcggtaatacgtggaagactagtgtta
ttcatctttaataggtttaaagggtacttagacggtatttttagcccaaataaaaacaaa
gggtactaattatactagagttttatgagaggggggtgcgtacgaatggtgtagagatga
aattctgtcataccattatgacaggcgacggcgaaagcaacctttagttaaaaactgacg
ttaaaggacgaaggctttgtatcaccaacaggattagatacccaagcagtctaagcagac
aattatgaatgccatagataagaaatccatggataaagaagaaaacatgtacttttcaga
atgccctatttgggcattggtttattaaaataaacttc----------------------
--------------agtcgagatgaaaagaatggctcgtaatcttatctatcatcatcat
ctttcagatgatgaagaatacatttcttttagacatcgactatgtcgaagttaacaaaaa
aagaaat--aggattttttgtctataaatgaaagtgtaagcattccacctcaagagtaaa
gtggcaacgcacaaactgaaatcattagaccgtttctgaaaccagtagtgaagtatgttg
tttaatttgatggtccgcaaaaaaccttaccacaatttgtatattattagcttaatacaa
gagttgcacggctgtcaatgtcgtgagattttggttagttccataattaacgtaaaccct
tactttatttatattataaagtagt
>zz_734_mtSSU1_
nnnnnnnnnnnnnnnnnnnnnnnnnnnnnnnnnnnnnnnnnnnnnnnnnnnnnnnnnnnn
nnnnnnnnnnnnnnnnnnnnnnnnnnnnnnnnnnnnnnnnnnnnnnnnnnnnnnnnnnnn
nnnnnnnnnnnnnnnnnnnnnnnnnnnnnnnnnnnnnnnnnnnnnnnnnnnnnnnnnnnn
nnngttgctctggagaaacctttgttccgtaggtgaacctgcggaaggatcattatagag
atagggcctttcggggtccgaccctcccaccctttgtgtattctacctttgttgctttgg
cgtgccgtccgtggacaccggggggactttaccgtccgcttgtcgctacacggaccccgc
caggggccatctcctaattccaggtgtctgagtaaaaacaagcaaatttatcaaaacttt
caccaacggatctcttggttctggcatcgatgaagaacgcagcgaaatgcgataagtaat
gtgaattgcagaattcagtgaatcatcgaatctttgaacgcacattgcgcccgctggtat
tccggcgggcatgcctgttcgagcgtcattgcacctctcaagcttggcttggtattgggc
ctccgtcctccgcgggtgggcctgaaaatcagtggcagtgtagccggtgctcaagcgcag
taatttaaaacaccttcgctttggagtgtccggctggacgcgccagacaaannnnnnnnn
nnnnnggcgagtgaagcggcaacagctc-aatttgaaatctggcttccgggcccgagttg
taatttgcagagggagtttcggaggcggcaccggcctaagttccttggaacggggcgtca
tagagggtgagaatcccgtacgtggccggtggctaaccatgtgaaaccctttcgacgagt
cgagttgtttgggaatgcagctcaaaatgggtggtaaatttcatctaaagctaaataccg
gccagagaccgatagcgcacaagtagagtgatcgaaagatgaaaagcactttggaaagag
agttaaaaagtacgtgaaattgttgaaagggaagcgcttgcgaccagacttgcccgcggg
tgatcagccccccttcgggagggtgcactcgcccgtggtcaggccagcatcggttttggc
gggcggataaaggccttaggaatgtagctcccctcggggagtgttatagcctggggtgcc
atgcgccccgccgggaccgaggaccgcgcttcggctaggatgctggcgtaatggtcgtaa
gcgacccgtcttgaaacacggaccaaggagtctaacatctgtgcgagtgtttgggtgtca
aacccatgcgcggaatgaaagtgaacggaggtgggaaccccttccggggggcgcaccatc
gaccgatcctgatgtcttcggatggatttgagtaggagcatggctgttgggacccgaaag
atggtgaactatgcctggatagggtgaagccagaggaaactctggtggaggctcgcagcg
gttctgacgtgcaaatcgatcgtcaaatctgggtataggggcgaaaggtcagtgcattca
gtggtggagtcggactgtcggggtggagacatactaacatttttccagactaatcgaacc
atctagtatgcgaagccactactagagacactgaaagaggcgggaatctgcctcagtagt
ccccgtttatgggggcgacatcgccggtcttcggggacgcctttaggctacccgcactga
gctccggttcagtcacagactaagtggcggtggccgcacggcctgcggttaggatatann
nnnnnnnnnnnnnnnnnnnnnnnnnnnnnnnnnnnnnnnnnnnnnnnnnnnnnnnnnnnn
nnnnnnnnnnnnnnnnnnnnnnnnnnnnnnnnnnnnnnnnnnnnnnnnnnnnnnnnnnnn
nnnnnnnnnnnnnnnnnnnnnnnnnnnnnnnnnnnnnnnnnnnnnnnnnnnnnnnnnnnn
nnnnnnnnnnnnnnnnnnnnnnnnnnnnnnnnnnnnnnnnnnnnnnnnnnnnnnnnnnnn
nnnnnnnnnnnnnnnnnnnnnnnnnnnnnnnnnnnnnnnnnnnnnnnnnnnnnnnnnnnn
nnnnnnnnnnnnnnnnnnnnnnnnnnnnnnnnnnnnnnnnnnnnnnnnnnnnnnnnnnnn
nnnnnnnnnnnnnnnnnnnnnnnnnnnnnnnnnnnnnnnnnnnnnnnnnnnnnnnnnnnn
nnnnnnnnnnnnnnnnnnnnnnnnnnnnnnnnnnnnnnnnnnnnnnnnnnnnnnnnnnnn
nnnnnnnnnnnnnnnnnnnnnnnnnctagttgcattaaattcgattaattcgaagttatt
gcagcatcgactatgtcgaataaagttctaggtagagttatgataatgacattttctatc
tatgtgtcttgaccaaatcacgtgccagcagtcgcggtaatacgtggaagactagtgtta
ttcatctttaataggtttaaagggtacttagacggtatttttagcccaaataaaaacaaa
gggtactaattatactagagttttatgagaggggggtgcgtacgaatggtgtagagatga
aattctgtcataccattatgacaggcgacggcgaaagcaacctttagttaaaaactgacg
ttaaaggacgaaggctttgtatcaccaacaggattagatacccaagcagtctaagcagac
aattatgaatgccatagataagaaatccatggataaagaagaaaacatgtacttttcaga
atgccctttttgggcattggtttattaaaataaacttctcctcttcacttcttcatttct
tgaagaaagagagaagtcgagatgaaaagaatggctcgtaatcttatctatcatcatcat
ctttcagatgatgatgaatacatttcttttagacagcgactatgtcgaagttaacaaaaa
aagaaataaaggattttttgtctataaatgaaagtgtaagcattccacctcaagagtaaa
gtggcaacgcacaaactgaaatcattagaccgtttctgaaaccagtagtgaagtatgttg
tttaatttgatggtccgcaaaaaaccttaccacaatttgtata-tattagcttaatacaa
gagttgcacggctgtcaatgtcgtgagattttggttagttccataattaacgtaaaccct
tactttatttatattataaagtagt
>zz_73_mtSSU1_
agcctcccgcaagcgactctaaacaattgcgtagtcggtagcgtttgtctcccggccacc
gttactgcgctggaagcctcaccggaggttaccagcaacccctttcgagatccgggctca
cagatcaaacgacggtggccgcctcccctggtggttcagatatgaccgatactctagagc
caggttgctctggagaaacctttgttccgtaggtgaacctgcggaaggatcattatagag
atagggcctttcggggtccgaccctcccaccctttgtgtattctacctttgttgctttgg
cgtgccgtccgtggacaccggggggactttaccgtccgcttgtcgctacacggaccccgc
caggggccctttcctaattctgggtgtctgagtaaaaacaagcaaatttatcaaaacttt
caacaacggatctcttggttctggcatcgatgaagaacgcagcgaaatgcgataagtaat
gtgaattgcagaattcagtgaatcatcgaatctttgaacgcacattgcgcccgctggtat
tccggcgggcatgcctgttcgagcgtcattgcacctctcaagcttggcttggtattgggc
ctccgtcctccgcgggcgggcctgaaaatcagtggcagtgtagccggtgctcaagcgtag
taatttaaaacaccctcgctttggagtgtccggctggacccgccagacaaaatttatttc
aatggnnnnnnnnnnnnnnnnnnnnnnnnnnnnnnnnnnnnnnnnnnnnnnnnnnnnnnn
nnnnnnnnnnnnnnnnnnnnnnnnnnnnnnnnnnnnnnnnnnnnnnnnnnnnnnnnnnnn
nnnnnnnnnnnnnnnnnnnnnnnnnnnnnnnnnnnnnnnnnnnnnnnnnnnnnnnnnnnn
nnnnnnnnnnnnnnnnnnnnnnnnnnnnnnnnnnnnnnnnnnnnnnnnnnnnnnnnnnnn
nnnnnnnnnnnnnnnnnnnnnnnnnnnnnnnnnnnnnnnnnnnnnnnnnnnnnnnnnnnn
nnnnnnnnnnnnnnnnnnnnnnnnnnnnnnnnnnnnnnnnnnnnnnnnnnnnnnnnnnnn
nnnnnnnnnnnnnnnnnnnnnnnnnnnnnnnnnnnnnnnnnnnnnnnnnnnnnnnnnnnn
nnnnnnnnnnnnnnnnnnnnnnnnnnnnnnnnnnnnnnnnnnnnnnnnnnnnnnnnnnnn
nnnnnnnnnnnnnnnnnnnnnnnnnnnnnnnnnnnnnnnnnnnnnnnnnnnnnnnnnnnn
nnnnnnnnnnnnnnnnnnnnnnnnnnnnnnnnnnnnnnnnnnnnnnnnnnnnnnnnnnnn
nnnnnnnnnnnnnnnnnnnnnnnnnnnnnnnnnnnnnnnnnnnnnnnnnnnnnnnnnnnn
nnnnnnnnnnnnnnnnnnnnnnnnnnnnnnnnnnnnnnnnnnnnnnnnnnnnnnnnnnnn
nnnnnnnnnnnnnnnnnnnnnnnnnnnnnnnnnnnnnnnnnnnnnnnnnnnnnnnnnnnn
nnnnnnnnnnnnnnnnnnnnnnnnnnnnnnnnnnnnnnnnnnnnnnnnnnnnnnnnnnnn
nnnnnnnnnnnnnnnnnnnnnnnnnnnnnnnnnnnnnnnnnnnnnnnnnnnnnnnnnnnn
nnnnnnnnnnnnnnnnnnnnnnnnnnnnnnnnnnnnnnnnnnnnnnnnnnnnnnnnnnnn
nnnnnnnnnnnnnnnnnnnnnnnnnnnnnnnnnnnnnnnnnnnnnnnnnnnnnnnnnnnn
nnnnnnnnnnnnnnnnnnnnnnnnnnnnnnnnnnnnnnnnnnnnnnnnnnnnnnnnnnga
acaactccaaagggcaattattcttgtccacacgggcatccaagttcctgcctttccagg
aggtaaaaatccaggaaatggctgaccaagtacctgttggccatatcccacgcacgttga
cggtgcattgccacggaacactaactagacagataaatcctggagatgttattgacgtcg
ctgggatcttcctgcctacgccctacactggattcaaggccatccgagcagggctactga
cagatacatatctggaagctcagcatgttaatcaacataaaaaggcctacgatgatctgg
tcgtagatgcgcggacactccgacggatagagcaatacaaaaactcgggtcatatgtatg
aatatctctcaaggtcaatcgcccctgagatctatggtcatctggatgtgaagaaagcac
tgctcctactccttattggtggcgtcacgaaagaaatgggcgacggaatgcggatacgtg
gagacattaacatctgcctgatgggnnnnntgcattaaattcgattaattcgaagttatt
gcagcatcgactatgtcgaataaagttctaggtagagttatgataatgacattttctatc
tatgtgtcttgaccaaatcacgtgccagcagtcgcggtaatacgtggaagactagtgtta
ttcatctttaataggtttaaagggtacttagacggtatttttagcccaaataaaaacaaa
gggtactaattatactagagttttatgagaggggggtgcgtacgaatggtgtagagatga
aattctgtcataccattatgacaggcgacggcgaaagcaacctttagttaaaaactgacg
ttaaaggacgaaggctttgtatcaccaacaggattagatacccaagcagtctaagcagac
aattatgaatgccatagataagaaatccatggataaagaagaaaacatgtacttttcaga
atgccctatttgggcattggtttattaaaataaacttc----------------------
--------------agtcgagatgaaaagaatggctcgtaatcttatctatcatcatcat
ctttcagatgatgaagaatacatttcttttagacatcgactatgtcgaagttaacaaaaa
aagaaat--aggattttttgtctataaatgaaagtgtaagcattccacctcaagagtaaa
gtggcaacgcacaaactgaaatcattagaccgtttctgaaaccagtagtgaagtatgttg
tttaatttgatggtccgcaaaaaaccttaccacaatttgtatattattagcttaatacaa
gagttgcacggctgtcaatgtcgtgagattttggttagttccataattaacgtaaaccct
tactttatttatattataaagtagt
>zz_74_mtSSU1_
nnnnnnnnnnnnnnnnnnnnnnnnnnnnnnnnnnnnnnnnnnnnnnnnnnnnnnnnnnnn
nnnnnnnnnnnnnnnnnnnnnnnnnnnnnnnnnnnnnnnnnnnnnnnnnnnnnnnnnnnn
nnnnnnnnnnnnnnnnnnnnnnnnnnnnnnnnnnnnnnnnnnnnnnnnnnnnnnnnnnnn
nnnnnnnnnnnnnnnnnnnnnnnnnnnnnnnnnnnnnnnnnnnnnnnnnnnnnnnnnnnn
nnnnnnnnnnnnnnnnnnnnnnnnnnnnnnnnnnnnnnnnnnnnnnnnnnnnnnnnnnnn
nnnnnnnnnnnnnnnnnnnnnnnnnnnnnnnnnnnnnnnnnnnnnnnnnnnnnnnnnnnn
nnnnnnnnnnnnnnnnnnnnnnnnnnnnnnnnnnnnnnnnnnnnnnnnnnnnnnnnnnnn
nnnnnnnnnnnnnnnnnnnnnnnnnnnnnnnnnnnnnnnnnnnnnnnnnnnnnnnnnnnn
nnnnnnnnnnnnnnnnnnnnnnnnnnnnnnnnnnnnnnnnnnnnnnnnnnnnnnnnnnnn
nnnnnnnnnnnnnnnnnnnnnnnnnnnnnnnnnnnnnnnnnnnnnnnnnnnnnnnnnnnn
nnnnnnnnnnnnnnnnnnnnnnnnnnnnnnnnnnnnnnnnnnnnnnnnnnnnnnnnnnnn
nnnnnnnnnnnnnnnnnnnnnnnnnnnnnnnnnnnnnnnnnnnnnnnnnnnnnnnnnnnn
nnnnnnnnnnnnnnnnnnnnnnnnnnnnnnnnnnnnnnnnnnnnnnnnnnnnnnnnnnnn
nnnnnnnnnnnnnnnnnnnnnnnnnnnnnnnnnnnnnnnnnnnnnnnnnnnnnnnnnnnn
nnnnnnnnnnnnnnnnnnnnnnnnnnnnnnnnnnnnnnnnnnnnnnnnnnnnnnnnnnnn
nnnnnnnnnnnnnnnnnnnnnnnnnnnnnnnnnnnnnnnnnnnnnnnnnnnnnnnnnnnn
nnnnnnnnnnnnnnnnnnnnnnnnnnnnnnnnnnnnnnnnnnnnnnnnnnnnnnnnnnnn
nnnnnnnnnnnnnnnnnnnnnnnnnnnnnnnnnnnnnnnnnnnnnnnnnnnnnnnnnnnn
nnnnnnnnnnnnnnnnnnnnnnnnnnnnnnnnnnnnnnnnnnnnnnnnnnnnnnnnnnnn
nnnnnnnnnnnnnnnnnnnnnnnnnnnnnnnnnnnnnnnnnnnnnnnnnnnnnnnnnnnn
nnnnnnnnnnnnnnnnnnnnnnnnnnnnnnnnnnnnnnnnnnnnnnnnnnnnnnnnnnnn
nnnnnnnnnnnnnnnnnnnnnnnnnnnnnnnnnnnnnnnnnnnnnnnnnnnnnnnnnnnn
nnnnnnnnnnnnnnnnnnnnnnnnnnnnnnnnnnnnnnnnnnnnnnnnnnnnnnnnnnnn
nnnnnnnnnnnnnnnnnnnnnnnnnnnnnnnnnnnnnnnnnnnnnnnnnnnnnnnnnnnn
nnnnnnnnnnnnnnnnnnnnnnnnnnnnnnnnnnnnnnnnnnnnnnnnnnnnnnnnnnnn
nnnnnnnnnnnnnnnnnnnnnnnnnnnnnnnnnnnnnnnnnnnnnnnnnnnnnnnnnnnn
nnnnnnnnnnnnnnnnnnnnnnnnnnnnnnnnnnnnnnnnnnnnnnnnnnnnnnnnnnnn
nnnnnnnnnnnnnnnnnnnnnnnnnnnnnnnnnnnnnnnnnnnnnnnnnnnnnnnnnnnn
nnnnnnnnnnnnnnnnnnnnnnnnnnnnnnnnnnnnnnnnnnnnnnnnnnnnnnnnnnnn
nnnnnnnnnnnnnnnnnnnnnnnnnnnnnnnnnnnnnnnnnnnnnnnnnnnnnnnnnnga
acaactccaaagggcaattattcttgtccacacgggcatccaagttcctgcctttccagg
aggtaaaaatccaggaaatggctgaccaagtacctgttggccatatcccacgcacgttga
cggtgcattgccacggaacactaactagacagataaatcctggagatgttattgacgtcg
ctgggatcttcctgcctacgccctacactggattcaaggccatccgagcagggctactga
cagatacatatctggaagctcagcatgttaatcaacataaaaaggcctacgatgatctgg
tcgtagatgcgcggacactccgacggatagagcaatacaaaaactcgggtcatatgtatg
aatatctctcaaggtcaatcgcccctgagatctatggtcatctggatgtgaagaaagcac
tgctcctactccttatnnnnnnnnnnnnnnnnnnnnnnnnnnnnnnnnnnnnnnnnnnnn
nnnnnnnnnnnnnnnnnnnnnnnnnctagttgcattaaattcgattaattcgaagttatt
gcagcatcgactatgtcgaataaagttctaggtagagttatgataatgacattttctatc
tatgtgtcttgaccaaatcacgtgccagcagtcgcggtaatacgtggaagactagtgtta
ttcatctttaataggtttaaagggtacttagacggtatttttagcccaaataaaaacaaa
gggtactaattatactagagttttatgagaggggggtgcgtacgaatggtgtagagatga
aattctgtcataccattatgacaggcgacggcgaaagcaacctttagttaaaaactgacg
ttaaaggacgaaggctttgtatcaccaacaggattagatacccaagcagtctaagcagac
aattatgaatgccatagataagaaatccatggataaagaagaaaacatgtacttttcaga
atgccctatttgggcattggtttattaaaataaacttc----------------------
--------------agtcgagatgaaaagaatggctcgtaatcttatctatcatcatcat
ctttcagatgatgaagaatacatttcttttagacatcgactatgtcgaagttaacaaaaa
aagaaat--aggattttttgtctataaatgaaagtgtaagcattccacctcaagagtaaa
gtggcaacgcacaaactgaaatcattagaccgtttctgaaaccagtagtgaagtatgttg
tttaatttgatggtccgcaaaaaaccttaccacaatttgtatattattagcttaatacaa
gagttgcacggctgtcaatgtcgtgagattttggttagttccataattaacgtaaaccct
tactttatttatattataaagtagt
>zz_8201_mtSSU1_
agcctcccgcaagcgactctaaacaattgcgtagtcggtagcgtttgtctcccggccacc
gtcactgcgctggaagcctcatcggaggttaccagcaacccctttcgagatccgggctca
cagatcaaacgtcggtggccgcctcccccggcggttcagatatgaccgaaactctagagc
taggttgctctagagaaaccttagttccgtaggtgaacctgcggaaggatcattatagag
atagggcctttcggggtccgaccctcccaccctttgtgtattctacctttgttgctttgg
cgtgctgtccgtggacgccggagggactttaccgtccgcttgtcaccacacggaccccgc
caggggccatcttctaattccaggtgtctgagtaaaaacaagcaaacttatcaaaacttt
caacaacggatctcttggttctggcatcgatgaagaacgcagcgaaatgcgataagtaat
gtgaattgcagaattcagtgaatcatcgaatctttgaacgcacattgcgcccgctggtat
tccggcgggcatgcctgttcgagcgtcattacacctctcaagcttggcttggtattgggc
ctccgtcctccgcgggcgggcctgaaaatcagtggcagtgcagccggtgctcaagcgtag
taatttaaaacaccctcgctttggagtgcccggctggacccgccagataaaattcatttc
aatggggcgagtgaagcggcaacagctcaaatttgaaatctggcttccgggcccgagttg
taatttgcagagggagtttcggaggcggcaccggcctaagttccttggaacggggcgtca
tagagggtgagaatcccgtacgtggccggtggtcaaccatgtgaaaccctttcgacgagt
cgagttgtttgggaatgcagctcaaaatgggtggtaaatttcatctaaagctaaataccg
gccggagaccgatagcgcacaagtagagtgatcgaaagatgaaaagcactttggaaagag
agttaaaaagtacgtgaaattgttgaaagggaagcgcttgcgaccagacttgcccgcggg
tgatcagccccccttcgggagggtgcactcgcccgtggtcgggccagcatcggttttggc
gggcggataaaggctccaggaatgtagctcccctcggggagtgttatagcctggggtgcc
atgcgccccgccgggaccgaggaccgcgcttcggctaggatgctggcgtaatggtcgtaa
gcgacccgtcttgaaacacggaccaaggagtctaacatctgtgcgagtgtttgggtgtca
aacccatgcgcggaatgaaagtgaacggaggtgggaaccccttccggggggcgcaccatc
gaccgatcctgatgtcttcggatggatttgagtaggagcatggctgttgggacccgaaag
atggtgaactatgcctggatagggtgaagccagaggaaactctggtggaggctcgcagcg
gttctgacgtgcaaatcgatcgtcaaatctgggtataggggcgaaaggtcagtgcattta
gtggtggagtcgggctgtcgcggtggagacgtgctaacatttttccagactaatcgaacc
atctagtatgcgaagccactactagagacactgaaagaggcgggaaactgcctcagtagt
ccccgtcattgggggcaacatcgccggtcttcggggacgcctctgggctacccgcactga
gctccggttcagtcacagactaagtggcggtggccgcatggcctgcggttaggatataga
acaactccaaagggcaattattcttgtccacacgggcatccaagttcctgcctttccagg
aggtaaaaatccaggaaatggctgaccaagtacctgttggccacattccacgcacgttga
cggtgcattgccacggaacactaactagacagataaatcctggagatgttattgacatcg
ctgggatcttcctgcctacgccctacactggatttaaggccatccgagccgggctactga
cagatacatatttggaagctcagcatgttaaccaacataaaaaggcctacgatgatctgg
tcgtagatgcgcggacactccgacggatagagcaatacaaaaactcgggtcacatgtatg
aatatctctcaaggtcaatcgcccctgagatctatggtcatctggatgtgaagaaagcac
tgctcctactccttattggtggcgtcacgaaagaaatgggcgacggaatgcggatacgtg
gagacattaacatctgcctgatgggctagttgcattaaattcgattaattcgaagtwatt
gcagcatcgactatgtcgaataaagttctaggtagagttatgataatgacattttctatc
tatgtgtcttgaccaaatcacgtgccagcagtcgcggtaatacgtggaagactagtgtta
ttcatctttaataggtttaaagggtacttagacggtatttttagcccaaataaaaacaaa
gggtactaattatactagagtttaatgagtggggggtgcgtacgaatggtgtagagatga
aattctgtcataccattatgacaggcgacggcgaaagcaacctttagttaaaaactgacg
ttaaaggacgaaggctttgtatcaccaacaggattagatacccaagcagtctaagcagac
aattatgaatgccatagataagaaatccatagataaagaagaaaacatgtacttttcaga
atgccctttttgggcattggtttattaaaataaacttctcctcttcacttcttcatttat
tgaagaaagagagaagtcgagatgaaaaaaatggctcgtaatcttatctatcatcatcat
ctttcagatgatgaagaatacatttcttttagacatcgactatgtcgaagttaacaaaaa
aagaaat--aggattttttgtctataaatgaaagtgtaagcattccacctcaagagtaaa
gtggcaacgcacaaactgaaatcattagaccgtttctgaaaccagtagtgaagtatgttg
tttaatttgatggtccgcaaaaaaccttaccacaatttgtatattattagcttaatacaa
gagttgcacggctgtcaatgtcgtgagattttggttagttccataattaacgtaaaccct
tactttatttatattataaagtagt
>zz_8202_mtSSU1_
agcctcccgcaagcgaccctaaacaattgcgtagtcggtggctcttgcctcccggccact
gtcactgcgctggaagcctcctcggaggttaccagcgacccctttcgagatccgggccca
cagatcaaacgacagtggccgcctcccccggcggttcagatatgaccgataccctagagc
caggttgctttagagaaaccttagttccgtaggtgaacctgcggaaggatcattatagag
atagggcctttccggacccgaccctcccaccctttgtgtattctacctttgttgctttgg
cgtgccgtccgtggacaccggggggactttaccgtccgcttgtcgctacacggaccccgc
caggggccatcttctaattccgggtgtctgagtgaaaacaagcaaatttatcaaaacttt
caacaacggatctcttggttctggcatcgatgaagaacgcagcgaaatgcgataagtaat
gtgaattgcagaattcagtgaatcatcgaatctttgaacgcacattgcgcccgctggtat
tccggcgggcatgcctgttcgagcgtcattgcacctctcaagcttggcttggtattgggc
ctccgtcctccgcgggcgggcctgaaaatcagtggcagtgtagccggtgctcaagcgtag
taactt-aaacaccctcgctttggagtgtccggctggacccgccagacaaaattc-attc
aatggggcgagtgaagcggcaacagctcaaatttgaaatctggcctccgggcccgagttg
taatttgcagagggagtttcggaggcgacaccggcctaagttccttggaacggggcgtca
tagagggtgagaatcccgtacggggccggtggtcaaccatgtgaaaccctttcgacgagt
cgagttgtttgggaatgcagctcaaaatgggtggtaaatttcatctaaagctaaataccg
gccagagaccgatagcgcacaagtagagtgatcgaaagatgaaaagcactttggaaagag
agttaaaaagtacgtgaaattgttgaaagggaagcgcttgcgaccagacttgcccgcggg
tgatcagccccccttcgggagggtgcactcgcccgcgggcaggccagcatcggttttggc
gggcggataaaggccccaggaatgtagctcccctcggggagtgttatagcctggagtgcc
atgcgccccgccgggaccgaggaccgcgcttcggctaggatgctggcgtaatggtcgtaa
gcgacccgtcttgaaacacggaccaaggagtctaacatctgtgcgagtgtttgggtgtca
aacccatgcgcggaatgaaagtgaacggaggtgggaaccccttccggggggcgcaccatc
gaccgatcctgatgtcttcggatggatttgagtaggagcatggctgttgggacccgaaag
atggtgaactatgcctggatagggtgaagccagaggaaactctggtggaggctcgcagcg
gttctgacgtgcaaatcgatcgtcaaatctgggtataggggcgaa---------------
----------------------------------------------agactaatcgaacc
atctagtatgcgaagccactactagagacactgaagggggccggaaatggcctcagtagt
ccccgtttcggggggcaacatcgccggtcttcggggacgcctctgggctacccgcactga
gctcgggctcagtcacagactaagtggcggtggccgcatcgcctgcggttaggatataga
acaactccaaagggcaactattcttgtccacacgggcatccaagttcctgcctttccagg
aggtaaaaatccaggaaatggctgaccaagtacctgttggccacattccacgcacgttga
cggtgcattgccacggaacactaactagacagataaatcctggagatgttattgacgtcg
ctgggatcttcctgcctacgccctacactggattcaaggccattcgagcagggctactca
cagatacatatctggaagctcagcatgttaatcaacataaaaaggcctacgatgatctag
tcgtagatgcgcggatactccgacggatagagcaatacaaaaactcgggtcacatgtatg
aatatctctcaatgtcaatcgcccctgagatctatggtcatcttgatgtgaagaaagcac
tgctcctactccttattggtggcgtcacgaaagaaatgnnnnnnnnnnnnnnnnnnnnnn
nnnnnnnnnnnnnnnnnnnnnnnnnctagttgcattaaattcgattaattcgaagttatt
gcagcatcgactatgtcgaataaagttctaggtagagttatgataatgacattttctatc
tatgtgtcttgaccaaatcacgtgccagcagtcgcggtaatacgtggaagactagtgtta
ttcatctttaataggtttaaagggtacttagacggtatttttagcccaaataaaaacaaa
gggtactaattatactagagtttaatgagtggggggcgcgtacgaatggtgtagagatga
aattctgtcataccattaggacaggcgacggcgaaagcaacctttagttaaaaactgacg
ttaaaggacgaaggctttgtaacaccaacaggattagatacccaagtagtctaagcagac
aattatgaatgccatagataagaattccagagataaggaagaaaacatgttc-tttaaga
atgccttttt---gtaatggtttattaaaataaactatc---------------------
-------------aataagaatggaaaagaatggattgaaatcttatcaatctataaata
ttattatatttaatagattatattttctttacacattgact-caacaatgttaacaaata
aataaagaaaggattttttgtctataaatgaaagtgtaagcattccacctcaagagtaaa
gtggcaacgcacaaactgaaatcattagaccgtttctgaaaccagtagtgaagtatgttg
tttaatttgatggtccgcaaaaaaccttaccacaatttgtatattattagcttaatacaa
gagttgcacggctgtcaatgtcgtgagattttggttagttccataattaacgtaaaccct
tactttatttatattataaagtagt
>zz_8204_mtSSU1
agcctcccgcaagcgactctaaacaattgcgtagtcggtggctcttgcctcccggccacc
gtcactgcgctggaagcctcttcggaggttaccagcgacccctttcgagacccgggccca
cagatcaaacgacagtggccgcctcccccggcggttcagatatgaccgataccctagagc
caggttgctttagagaaaccttagttccgtaggtgaacctgcggaaggatcattatagag
atagggcctttccggacccgaccctcccaccctttgtgtattctacctttgttgctttgg
cgtgccgtccgtggacaccggggggactttaccgtccgcttgtcgctacacggaccccgc
caggggccatcttctaattccgggtgtctgagtgaaaacaagcaaatttatcaaaacttt
caacaacggatctcttggttctggcatcgatgaagaacgcagcgaaatgcgataagtaat
gtgaattgcagaattcagtgaatcatcgaatctttgaacgcacattgcgcccgctggtat
tccggcgggcatgcctgttcgagcgtcattgcacctctcaagcttggcttggtattgggc
ctccgtcctccgcgggcgggcctgaaaatcagtggcagtgtagccggtgctcaagcgtag
taactt-aaacaccctcgctttggagtgtccggctggacccgccagacaaaattc-attc
aatggggcgagtgaagcggcaacagctcaaatttgaaatctggcttccgggcccgagttg
taatttgcagagggagtttcggaggcgacaccggcctaagttccttggaacggggcgtca
tagagggtgagaatcccgtacggggccggtggtcaaccatgtgaaaccctttcgacgagt
cgagttgtttgggaatgcagctcaaaatgggtggtaaatttcatctaaagctaaataccg
gccagagaccgatagcgcacaagtagagtgatcgaaagatgaaaagcactttggaaagag
agttaaaaagtacgtgaaattgttgaaagggaagcgcttgcgaccagacttgtccgcggg
tgatcagccccccttcgggagggtgcactcgcccgtggtcaggccagcatcggtttcggc
gggcggataaaggccccaggaatgtagctcccctcggggagtgttatagcctggggtgcc
atgcgccccgccgggaccgaggaccgcgcttcggctaggatgctggcgtaatggtcgtaa
gcgacccgtcttgaaacacggaccaaggagtctaacatctgtgcgagtgtttgggtgtca
aacccatgcgcggaatgaaagtgaacggaggtgggaaccccttccggggggcgcaccatc
gaccgatcctgatgtcttcggatggatttgagtaggagcatggctgttgggacccgaaag
atggtgaactatgcctggatagggtgaagccagaggaaactctggtggaggctcgcagcg
gttctgacgtgcaaatcgatcgtcaaatctgggtataggggcgaaaggtcagtgcattat
gtggc----ttcgggcggtggggtgaagacttgctaacatttttccagactaatcgaacc
atctagtatgcgaagccactactagagacactgaagggggccggaaatggcctcagtagt
cccccgttttgggggcaacatcgccggtcttcggggacgcctctgggctacccgcactga
gctcgggctcagtcacagactaagtggcggtggccgcatcgcctgcggttaggatataga
acaactccaaagggcaactattcttgtccacacgggcatccaagttcctgcctttccagg
aggtaaaaatccaggaaatggctgaccaagtacctgttggccacattccacgcacgttga
cggtgcattgccacggaacactaactagacagataaatcctggagatgttattgacgtcg
ctgggatcttcctgcctacgccctacactggattcaaggccattcgagcagggctactca
cagatacatatctggaagctcagcatgttaatcaacataaaaaggcctacgatgatctag
tcgtagatgcgcggatactccgacggatagagcaatacaaaaactcgggtcacatgtatg
aatatctctcaatgtcaatcgcccctgagatctatggtcatcttgatgtgaagaaagcac
tgctcctactccttattggtggcgtcacgaaagaaatgnnnnnnnnnnnnnnnnnnnnnn
nnnnnnnnnnnnnnnnnnnnnnnnnctagttgcattaaattcgattaattcgaagttatt
gcagcatcgactatgtcgaataaagttctaggtagagttatgataatgacattttctatc
tatgtgtcttgaccaaatcacgtgccagcagtcgcggtaatacgtggaagactagtgtta
ttcatctttaataggtttaaagggtacttagacggtatttttagcccaaataaaaacaaa
gggtactaattatactagagttttatgagtggggggcgcgtacgaatggtgtagagatga
aattctgtcataccattaggacaggcgacggcgaaagcaacctttagttaaaaactgacg
ttaaaggacgaaggctttgtaacaccaacaggattagatacccaagtagtctaagcagac
aattatgaatgccatagataagaattccagagataaggaagaaaacatgttc-tttaaga
atgccttttt---gtaatggtttattaaaataaactatc---------------------
-------------aataagaatggaaaagaatggattgaaatcttatcaatctataaata
ttattatatttaatagattatattttctttacacattgact-caacaatgttaacaaata
aataaagaaaggattttttgtctataaatgaaagtgtaagcattccacctcaagagtaaa
gtggcaacgcacaaactgaaatcattagaccgtttctgaaaccagtagtgaagtatgttg
tttaatttgatggtccgcaaaaaaccttaccacaatttgtatattattagcttaatacaa
gagttgcacggctgtcaatgtcgtgagattttggttagttccataattaacgtaaaccct
tactttatttatattataaagtagt
>zz_8205_mtSSU1_
nnnnnnnnnnnnnnnnnnnnnnnnnnnnnnnnnnnnnnnnnnnnnnnnnnnnnnnnnnnn
nnnnnnnnnnnnnnnnnnnnnnnnnnnnnnnnnnnnnnnnnnnnnnnnnnnnnnnnnnnn
nnnnnnnnnnnnnnnnnnnnnnnnnnnnnnnnnnnnnnnnnnnnnnnnnnnnnnnnnnnn
nnnnnnnnnnnnnnnnnnnnnnnnnnnnnnnnnnnnnnnnnnnnnnnnnnnnnnnnnnnn
nnnnnnnnnnnnnnnnnnnnnnnnnnnnnnnnnnnnnnnnnnnnnnnnnnnnnnnnnnnn
nnnnnnnnnnnnnnnnnnnnnnnnnnnnnnnnnnnnnnnnnnnnnnnnnnnnnnnnnnnn
nnnnnnnnnnnnnnnnnnnnnnnnnnnnnnnnnnnnnnnnnnnnnnnnnnnnnnnnnnnn
nnnnnnnnnnnnnnnnnnnnnnnnnnnnnnnnnnnnnnnnnnnnnnnnnnnnnnnnnnnn
nnnnnnnnnnnnnnnnnnnnnnnnnnnnnnnnnnnnnnnnnnnnnnnnnnnnnnnnnnnn
nnnnnnnnnnnnnnnnnnnnnnnnnnnnnnnnnnnnnnnnnnnnnnnnnnnnnnnnnnnn
nnnnnnnnnnnnnnnnnnnnnnnnnnnnnnnnnnnnnnnnnnnnnnnnnnnnnnnnnnnn
nnnnnnnnnnnnnnnnnnnnnnnnnnnnnnnnnnnnnnnnnnnnnnnnnnnnnnnnnnnn
nnnnnnnnnnnnnnnnnnnnnnnnnntcaaatttgaaatctggcttccgggcccgagttg
taatttgcagagggagtttcggaggcggcaccggcctaagttccttggaacggggcgtca
tagagggtgagaatcccgtacgtggccggtggtcaaccatgtgaaaccctttcgacgagt
cgagttgtttgggaatgcagctcaaaatgggtggtaaatttcatctaaagctaaataccg
gccagagaccgatagcgcacaagtagagtgatcgaaagatgaaaagcactttggaaagag
agttaaaaagtacgtgaaattgttgaaagggaagcgcttgcgaccagacttgcccgcggg
cgatcagccccccttcgggagggtgcactcgcccgtggtcaggccagcatcggttttggc
gggcggataaaggctccaggaatgtagctcccctcggggagtgttatagcctggggtgcc
atgcgccccgccgggaccgaggaccgcgcttcggctaggatgctggcgtaatggtcgtaa
gcgacccgtcttgaaacacggaccaaggagtctaacatctgtgcgagtgtttgggtgtca
aacccatgcgcggaatgaaagtgaacggaggtgggaaccccttccggggggcgcaccatc
gaccgatcctgatgtcttcggatggatttgagtaggagcatggctgttgggacccgaaag
atggtgaactatgcctggatagggtgaagccagaggaaactctggtggaggctcgcagcg
gttctgacgtgcaaatcgatcgtcaaatctgggtataggggcgaaaggtcagtgcattta
gtagtggagtcgggctgtcagggtggagacgtgctaacatttttccagactaatcgaacc
atctagtatgcgaagccactactagagacactgaaaggggccggaagctgcctcagtagt
ccccgttattgggggcaayatcgccggtcttcggggacgcctctgggctacccgcactga
gctccggttcagtcacagactaagtggcggtggccgcaccgcctgcggttaggatataga
acaactccaaagggcaattattcttgtccacacgggcatccaagttcctgcctttccagg
aggtaaaaatccaggaaatggctgaccaagtacctgttggccacattccacgcacgttga
cggtgcattgccacggaacactaactagacagataaatcctggagatgttattgacgtcg
ctgggatcttcctgcctacgccctacactggattcaaggccatccgagcagggctactga
cagacacatatctggaagctcagcatgttaaccaacataaaaaggcctacgatgatctgg
tcgtagatgcgcggacactccgacggatagagcaatacaaaaactcgggtcacatgtatg
aatatctctcaaggtcaatcgcccctgagatctatggtcatctggatgtgaagaaagcac
tgctcctactcctaattggtggcgtcacgaaagaaatgggcgacggaatgcggatacgtg
gagacattaacatctgcctgatgggctagttgcattaaattcgattaattcgaagttatt
gcagcatcgactatgtcgaataaagttctaggtagagttatgataatgacattttctatc
tatgtgtcttgaccaaatcacgtgccagcagtcgcggtaatacgtggaagactagtgtta
ttcatctttaataggtttaaagggtacttagacggtatttttagcccaaataaaaacaaa
gggtactaattatactagagttttatgagtggggggtgcgtacgagtggtgtagagatga
aattctgtcataccattatgacaggcgacggcgaaagcaacctttagttaaaaactgacg
ttaaaggacgaaggctttgtatcaccaacaggattagatacccaagcagtctaagcagac
aattatgaatgccatagataagaaatccatagataaagaagaaaacatgtacttttcaga
atgccctttttgggcattggtttattaaaataaacttctcctcttcacttcttcatttat
tgaagaaagagagaagtcgagatgaaaaaaatggctcgtaatcttatctatcatcatcat
ctttcagatgatgaagaatacatttcttttagacatcgactatgtcgaagttaacaaaaa
aagaaat--aggattttttgtctataaatgaaagtgtaagcattccacctcaagagtaaa
gtggcaacgcacaaactgaaatcattagaccgtttctgaaaccagtagtgaagtatgttg
tttaatttgatggtccgcaaaaaaccttaccacaatttgtatattattagcttaatacaa
gagttgcacggctgtcaatgtcgtgagattttggttagttccataattaacgtaaaccct
tactttatttatattataaagtagt
>zz_8207_mtSSU1_
agcctcccgcaagcgactctaaacaattgcgtagtcggtagcgtttgtctgccggccacc
gtcactgcgctggaagcctcctcggaggttaccagcaacccctcgaaaaatccgggctca
cagatcaaacgacggtggccgcctcccccggcggttcagatatgaccgaaactttagagc
caggttgctttagagaaaccttagttccgtaggtgaacctgcggaaggatcattatagag
atagggcctttccggacccgaccctcccaccctttgtgtattctacctttgttgctttgg
cgtgccgtccgtggacaccggggggactttaccgtccgcttgtcgctacacggaccccgc
caggggccatcttctaattccgggtgtctgagtgaaaacaagcaaatttatcaaaacttt
caacaacggatctcttggttctggcatcgatgaagaacgcagcgaaatgcgataagtaat
gtgaattgcagaattcagtgaatcatcgaatctttgaacgcacattgcgcccgctggtat
tccggcgggcatgcctgttcgagcgtcattgcacctctcaagcttggcttggtattgggc
ctccgtcctccgcgggcgggcctgaaaatcagtggcagtgtagccggtgctcaagcgtag
taactt-aaacaccctcgctttggagtgtccggctggacccgccagacaaannnnnnnnn
nnnnnggcgagtgaagcggcaacagctcaaatttgaaatctggcttccgggcccgagttg
taatttgcagagggagtttcggaggcggcaccggcctaagttccttggaacggggcgtca
tagagggtgagaatcccgtacgtggccggtggtcaaccatgtgaaaccctttcgacgagt
cgagttgtttgggaatgcagctcaaaatgggtggtaaatttcatctaaagctaaataccg
gccagagaccgatagcgcacaagtagagtgatcgaaagatgaaaagcactttggaaagag
agttaaaaagtacgtgaaattgttgaaagggaagcgcttgcgaccagacttgcccgcggg
tgatcagccccccttcgggagggtgcactcgcccgtggtcaggccagcatcggttttggc
gggcggataaaggcttcaggaatgtagctcccctcggggagtgttatagcctggggtgcc
atgcgccccgccgggaccgaggaccgcgcttcggctaggatgctggcgtaatggtcgtaa
acgacccgtcttgaaacacggaccaaggagtctaacatctgtgcgagtgtttgggtgtca
aacccatgcgcggaatgaaagtgaacggaggtgggaaccccttccggggggcgcaccatc
gaccgatcctgatgtcttcggatggatttgagtaggagcatggctgttgggacccgaaag
atggtgaactatgcctggatagggtgaagccagaggaaactctggtggaggctcgcagcg
gttctgacgtgcaaatcgatcgtcaaatctgggtataggggcgaaaggtcagtgcattca
gtggtggagtcgggctgtcggggtggaaacgtgctaacaattttccagactaatcgaccn
nnnnnnnnnnnnnnnnnnnnnnnnnnnnnnnnnnnnnnnnnnnnnnnnnnnnnnnnnnnn
nnnnnnnnnnnnnnnnnnnnnnnnnnnnnnnnnnnnnnnnnnnnnnnnnnnnnnnnnnnn
nnnnnnnnnnnnnnnnnnnnnnnnnnnnnnnnnnnnnnnnnnnnnnnnnnnnnnnnnnnn
nnnnnnnnnaagggcaattattcttatccacacgggcatccaagttcctgcctttccagg
aggtaaaaatccaggaaatggctgaccaagtacctgttggccacattccacgcacgttga
cggtgcattgccacggaacactaactagacagataaatcctggagatgttattgacatcg
ctgggatcttcctgcctacgccctacactggattcaaggccatccgagccgggctactga
cagatacatatctggaagctcagcatgttaaccaacataaaaaggcctacgatgatctgg
tcgtagatgcgcggacactccgacggatagagcaatacaaaaactcgggtcacatgtatg
aatatctctccaggtcaatcgcccctgagatctatggtcatctggatgtgaagaaagcac
tgctcctactccttattggtggcgtcacgaaagaaatgggcgacggaatgcggatacgtg
gagacattaacatctgcctgatgggctagttgcattaaattcgattaattcgaagttatt
gcagcatcgactatgtcgaataaagttctaggtagagttatgataatgacattttctatc
tatgtgtcttgaccaaatcacgtgccagcagtcgcggtaatacgtggaagactagtgtta
ttcatctttaataggtttaaagggtacttagacggtatttttagcccaaataaaaacaaa
gggtactaattatactagagtttaatgagtggggggtgcgtacgaatggtgtagagatga
aattctgtcataccattatgacaggcgacggcgaaagcaacctttagttaaaaactgacg
ttaaaggacgaaggctttgtatcaccaacaggattagatacccaagcagtctaagcagac
aattatgaatgccatagataagaaatccatagataaagaagaaaacatgtacttttcaga
atgccctttttgggcattggtttattaaaataaacttctcctcttcacttcttcatttat
tgaagaaagagagaagtcgagatgaaaaaaatggctcgtaatcttatctatcatcatcat
ctttcagatgatgaagaatacatttcttttagacatcgactatgtcgaagttaacaaaaa
aagaaat--aggattttttgtctataaatgaaagtgtaagcattccacctcaagagtaaa
gtggcaacgcacaaactgaaatcattagaccgtttctgaaaccagtagtgaagtatgttg
tttaatttgatggtccgcaaaaaaccttaccacaatttgtatattattagcttaatacaa
gagttgcacggctgtcaatgtcgtgagattttggttagttccataattaacgtaaaccct
tactttatttatattataaagtagt
>zz_8209_mtSSU1_
agcctcccgcaagcgactctaaacaattgcgtagtcggtagcgtttatctcccggccacc
gtcactgcgctggaagcctcctcggaggttaccagcaacccttcgaaagattcgggctca
cagatcaaacgacggtggccgcctcccccggcggttcagatatgaccgatactctagagc
caggttgctctagagaaacctttgttccgtaggtgaacctgcggaaggatcattatagag
atagggcctttccggacccgaccctcccaccctttgtgtattctacctttgttgctttgg
cgtgctgtccgtggacaccggggggactttaccgtccgcttgtcgccacacggaccccgc
caggggccacctcctaattccgggtgtctgagtgaaaacaagcaaatttatcaaaacttt
caacaacggatctcttggttctggcatcgatgaagaacgcagcgaaatgcgataagtaat
gtgaattgcagaattcagtgaatcatcgaatctttgaacgcacattgcgcccgctggtat
tccggcgggcatgcctgttcgagcgtcattgcacctctcaagcttggcttggtattgggc
ctccgtcctccgcgggcgggcctgaaaatcagtggcagtgtagccggtgctcaagcgtag
taattt-aaacaccctcgctttggagtgcccggctggacccgccagacaaaattc-attc
aatggggcgagtgaagcggcaacagctcaaatttgaaatctggcttccgggcccgagttg
taatttgcagagggagtttcggaggcggcaccggcctaagttccttggaacggggcgtca
tagagggtgagaatcccgtacgtggccggtggtcaaccgtgtgaaaccctttcgacgagt
cgagttgtttgggaatgcagctcaaaatgggtggtaaatttcatctaaagctaaataccg
gccagagaccgatagcgcacaagtagagtgatcgaaagatgaaaagcactttggaaagag
agttaaaaagtacgtgaaattgttgaaagggaagcgcttgcgaccagacttgcccgcggg
tgatcaaccccccttcgggagggtgcactcgcccgtggtcaggccagcatcggttttggc
gggcggataaaggctccaggaatgtagctcccctcggggagtgttatagcctggggtgcc
atgcgccccgccgggaccgaggaccgcgcttcggctaggatgctggcgtaatggtcgtaa
gcgacccgtcttgaaacacggaccaaggagtctaacatctgtgcgagtgtttgggtgtca
aacccatgcgcggaatgaaagtgaacggaggtgggaaccccttccggggggcgcaccatc
gaccgatcctgatgtcttcggatggatttgagtaggagcatggctgttgggacccgaaag
atggtgaactatgcctggatagggtgaagccagaggaaactctggtggaggctcgcagcg
gttctgacgtgcaaatcgatcgtcaaatctgggtataggggcgaaaggtcagtgcattta
gtggtggagtcgggctgtcgtggagaagacgtgctaacatttttctagactaatcgaacc
atctagtatgcgaagccactactagagatactgaaagaggcgggaaactgccttagtagt
ccccgtgattgggggcaacatcgccggtcttcggggacgcctctgggctacccgcactga
gctccggttcagtcacagactaagtggcggtggccgcaccacctgcggttaggatataga
acaactccaaagggcaattattcttgtccacacgggcatccaagttcctgcctttccagg
aggtaaaaatccaggaaatggctgaccaagtacctgttggccacattccacgcacgttga
cggtgcattgccacggaacactaactagacagataaatcctggagatgttattgacatcg
ctgggatcttcctgcctacgccctacactggattcaaggccatccgagccgggctactga
cagatacatatctggaagctcagcatgttaaccaacataaaaaggcctacgatgatctgg
tcgtagatgcgcggacactccgacggatagagcaatacaaaaactcgggtcacatgtatg
aatatctctccaggtcaatcgcccctgagatctatggtcatctggatgtgaagaaagcac
tgctcctactccttattggtggcgtcacgaaagaaatgggcgacggaatgcggatacgtg
gagacattaacatctgcctgatnnnctagttgcattaaattcgattaattcgaagttatt
gcagcatcgactatgtcgaataaagttctaggtagagttatgataatgacattttctatc
tatgtgtcttgaccaaatcacgtgccagcagtcgcggtaatacgtggaagactagtgtta
ttcatctttaataggtttaaagggtacttagacggtatttttagcccaaataaaaacaaa
gggtactaattatactagagtttaatgagtggggggtgcgtacgaatggtgtagagatga
aattctgtcataccattatgacaggcgacggcgaaagcaacctttagttaaaaactgacg
ttaaaggacgaaggctttgtatcaccaacaggattagatacccaagcagtctaagcagac
aattatgaatgccatagataagaaatccatggataaagaagaaaacatgtacttttcaga
atgccctttttgggcattggtttattaaaataaacttctcctcttc--------------
---------agagaagtcgagatgaaaagaatggctcgtaatcttatctatcatcatcat
ctgaaagatgatgaagaatacatttcttttagacatcgactatgtcgaagttaacaaaaa
aagaaataaaggattttttgtctataaatgaaagtgtaagcattccacctcaagagtaaa
gtggcaacgcacaaactgaaatcattagaccgtttctgaaaccagtagtgaagtatgttg
tttaatttgatggtccgcaaaaaaccttaccacaatttgtatattattagcttaatacaa
gagttgcacggctgtcaatgtcgtgagattttggttagttccataattaacgtaaaccct
tactttacttatattataaagtagt
>zz_8212_mtSSU1_
agcctcccgcaagcgactctaaacaattgcgcagtcggtagcgtttgtctcccggccacc
gtcactgcgctggaagcctcctcggaggttaccagcaacccctcgaaagatccgggctca
cagatcaaacgacggtggccgcctcccccggcggttcagatatgaccgatactctagagc
taggttgctctagagaaacctttgttccgtaggtgaacctgcggaaggatcattatagag
atagggcctttccggacccgaccctcccaccctttgtgtattctacctttgttgctttgg
cgtgctgtccgtggacaccggggggactttaccgtccgcttgtcgccacacggaccccgc
caggggccacctcctaattccgggtgtctgagtgaaaacaagcaaatttatcaaaacttt
caacaacggatctcttggttctggcatcgatgaagaacgcagcgaaatgcgataagtaat
gtgaattgcagaattcagtgaatcatcgaatctttgaacgcacattgcgcccgctggtat
tccggcgggcatgcctgttcgagcgtcattgcacctctcaagcttggcttggtattgggc
ctccgtcctccgcgggcgggcctgaaaatcagtggcagtgtagccggtgctcaagcgtag
taattt-aaacaccctcgctttggagtgcccggctggacccgccagacaaaatc--attc
aatggggcgagtgaagcggcaacagctcaaatttgaaatctggcttccgggcccgagttg
taatttgcagagggagtttcggaggcggcaccggcctaagttccttggaacggggcgtcr
tagagggtgagaatcccgtacgtggccggtggtcaaccatgtgaaaccctttcgacgagt
cgagttgtttgggaatgcagctcaaaatgggtggtaaatttcatctaaagctaaataccg
gccagagaccgatagcgcacaagtagagtgatcgaaagatgaaaagcactttggaaagag
agttaaaaagtacgtgaaattgttgaaagggaagcgcttgcgaccagacttgcccgcggg
tgatcagccccccttcgggagggtgcactcgcccgtggtcaggccagcatcggttttggc
gggcggataaaggctccaggaatgtagctcccctcggggagtgttatagcctggggtgtc
atgcgccccgccgggaccgaggaccgcgcttcggctaggatgctggcgtaatggtcgtaa
gcgacccgtcttgaaacacggaccaaggagtctaacatctgtgcgagtgtttgggtgtca
aacccatgcgcggaatgaaagtgaacggaggtgggaaccccttccggggggcgcaccatc
gaccgatcctgatgtcttcggatggatttgagtaggagcatggctgttgggacccgaaag
atggtgaactatgcctggatagggtgaagccagaggaaactctggtggaggctcgcagcg
gttctgacgtgcaaatcgatcgtcaaatctgggtataggggcgaa---------------
----------------------------------------------agactaatcgaacc
atctagtatgcgaagccactactagagacactgaaagaggcggggaaccgcctcagtagt
ccccgtgactgggggcaacatcgccggtcttcggggacgcctctgggctacccgc-ctga
gctccggttcagtcacagactaagtggcggtggccgcaccacctgcggttaggatataga
acaactccaaagggcaattattcttgtccacacgggcatccaagttcctgcctttccagg
aggtaaaaatccaggaaatggccgaccaagtacctgttggccacattccacgcacgttga
cggtgcattgccacggaacactaactagacagataaatcctggagatgttattgacattg
ctgggatcttcctgcctacgccctacactggattcaaggccatccgagccgggctgctga
cagatacatatctggaagcycmgcatgttaaccaacataaaaaggcctacgatgatctgg
tcgtagatgcgcggacacgccgacggatagagcaatacaaaaactcgggtcacatgtatg
aatatctctcaaggtcaatcgcccctgagatctatggtcatctggatgtgaagaaagcac
tgcttctactccttattggtggcgtcacgaaagaaatgggcgacggaatgcggatacgtg
gagacattaacatctgcctgatgggctagttgcattaaattcgattaattcgaagttatt
gcagcatcgactatgtcgaataaagttctaggtagagttatgataatgacattttctatc
tatgtgtcttgaccaaatcacgtgccagcagtcgcggtaatacgtggaagactagtgtta
ttcatctttaataggtttaaagggtacttagacggtatttttagcccaaataaaaacaaa
gggtactaattatactagagttttatgagtggggggtgcgtacgaatggtgtagagatga
aattctgtcataccattatgacaggcgacggcgaaagcaacctttagttaaaaactgacg
ttaaaggacgaaggctttgtatcaccaacaggattagatacccaagcagtctaagcagac
aattatgaatgccatagataagaaatccatagataaagaagaaaacatgtacttttcaga
atgccctttttgggcattggtttattaaaataaacttctcctcttcacttcttcatttat
tgaagaaagagagaagtcgagatgaaaaaaatggctcgtaatcttatccatcatcatcat
ctttcagatgatgaagaatacatttcttttagacatcgactatgtcgaagttaacaaaaa
aagaaat--aggattttttgtctataaatgaaagtgtaagcattccacctcaagagtaaa
gtggcaacgcacaaactgaaatcattagaccgtttctgaaaccagtagtgaagtatgttg
tttaatttgatggtccgcaaaaaaccttaccacaatttgtatattattagcttaatacaa
gagttgcacggctgtcaatgtcgtgagattttggttagttccataattaacgtaaaccct
tactttatttatattataaagtagt
>zz_8213_mtSSU1_
agcctctcgcaagcgactctaaacaattgcgtagtcggtagcgtttgtctgccggccacc
gtcactgcgctggaagcctcctcggaggttaccagcaacccctcgaaagatccgggctca
cagatcaaacgacggtggccgcctcccccggcggttcagatatgaccgatactttagagc
caggttgctctagagaaacctttgttccgtaggtgaacctgcggaaggatcattatagag
atagggcctttcgggacccgaccctcccaccctttgtgtattctacctttgttgctttgg
cgtgctgtccgtggacaccggggggactttaccgtccgcttgtcgctacacggacaccgc
caggggccatctcctaattccgggtgtctgaggaaaaacaagcaaatttatcaaaacttt
caacaacggatctcttggttctggcatcgatgaagaacgcagcgaaatgcgataagtaat
gtgaattgcagaattcagtgaatcatcgaatctttgaacgcacattgcgcccgctggtat
tccggcgggcatgcctgttcgagcgtcattgcacccctcaagcttggcttggtattgggc
ctccgtcctccgcgggcgggcctgaaaatcagtggcagtgtagccggtgctcaagcgtag
taatgt-aaactccctcgctttggagtacccggctggacccgccagacaaacattcattc
aatggggcgagtgaagcggcaacagctcaaatttgaaatctggcttccgggcccgagttg
taatttgcagagggagtttcggaggcggcaccggcctaagttccttggaacggggcgtca
tagagggtgagaatcccgtacgtggccggtggtcaatcatgtgaaaccctttcgacgagt
cgagttgtttgggaatgcagctcaaaatgggtggtaaatttcatctaaagctaaataccg
gccagagaccgatagcgcacaagtagagtgatcgaaagatgaaaagcactttggaaagag
agttaaaaagtacgtgaaattgttgaaagggaagcgcttgcgaccagacttgcccgcggg
tgatcagccccccttcgggagggtgcactcgcccgtggtcaggccagcatcggttttggc
gggcggataaaggctccaggaatgtagctcccctcggggagtgttatagcctggggtgcc
atgcgccccgccgggaccgaggaccgcgcttcggctaggatgctggcgtaatggtcgtaa
gcgacccgtcttgaaacacggaccaaggagtctaacatctgtgcgagtgtttgggtgtca
aacccatgcgcggaatgaaagtgaacggaggtgggaaccccttccggggggcgcaccatc
gaccgatcctgatgtcttcggatggatttgagtaggagcatggctgttgggacccgaaag
atggtgaactatgcctggatagggtgaagccagaggaaactctggtggaggctcgcagcg
gttctgacgtgcaaatcgatcgtcaaatctgggtataggggcgaaaggtcagtgcattta
atagtggtatt--g-----gggtcggagacgtgctaacatttttctagactaatcgaacc
atctagtatgcgaagccactactagagacactgaaagaggcggggaaccgcctcagtagt
ccctgtcatagggggcaacatcgccggtcttcggggacgcctctgggctacccgcactga
actccggttcagtcacagactaagtggcggtggccgcacggcctgcggttaggatataga
acaactccaaagggcaattattcttgtccacacgagcatccaagttcctgcctttccagg
aggtaaaaatccaggaaatggctgaccaagtacctgttggccacattccacgcacgttga
cggtgcattgccacggaacactaactagacagataaatcctggagatgttattgacattg
ctgggatcttcctgcctacgccatacactggattcaaggccatccgagccgggctactga
cagatacatatctggaagctcagcatgttaaccaacataaaaaggcctacgatgatctgg
tcgtagatgcgcggacacgccgacggatagagcaatacaaaaactcgggtcacatgtatg
aatatctctcaaggtcaatcgcccctgagatctatggtcatctggatgtgaagaaagcac
tgctcctactccttattggtggcgtcacgaaagaaatgggcgacggaatgcggatacgtg
gagacattaacatctgcctgatgggctagttgcattaaattcgattaattcgaagttatt
gcagcatcgactatgtcgaataaagttctaggtagagttatgataatgacattttctatc
tatgtgtcttgaccaaatcacgtgccagcagtcgcggtaatacgtggaagactagtgtta
ttcatctttaataggtttaaagggtacttagacggtatttttagcccaaataaaaacaaa
gggtactaattatactagagtttaatgagtggggggtgcgtacgaatggtgtagagatga
aattctgtcataccattatgacaggcgacggcgaaagcaacctttagttaaaaactgacg
ttaaaggacgaaggctttgtatcaccaacaggattagatacccaagcagtctaagcagac
aattatgaatgccatagataagaaatccatagataaataagaaaacatgtacttttcaga
atgccctttttgggcattggtttattaaaataaacttctcctcttcacttcttcatttat
tgaagaaagagagaagtcgagatgaaaaaaatggctcgtaatcttatctatcatcatcat
ctttcagatgatgaagaatacatttcttttagacatcgactatgtcgaagttaacaaaaa
aagaaat--aggattttttgtctataaatgaaagtgtaagcattccacctcaagagtaaa
gtggcaacgcacaaactgaaatcattagaccgtttctgaaaccagtagtgaagtatgttg
tttaatttgatggtccgcaaaaaaccttaccacaatttgtatattattagcttaatacaa
gagttgcacggctgtcaatgtcgtgagattttggttagttccataattaacgtaaaccct
tactttatttatattataaagtagt
>zz_8214_mtSSU1_
agcctcccgcaagcgactctaaacaattgcgtagtcggtagcgtttgtctcccggccacc
gtcactgcgctggaagcctcatcggaggttaccagcaacccctcgaaagatccgggctca
cagatcaaacgacggtggccgcctcctccagcggttcagatatgaccgatactctagagc
tagnnnnnnnnnnnnnnnnnnnnnnnnnnnnnnnnnnnnnnnnnnnngatcattatagag
atagggcctttcgggacccgaccctcccaccctttgtgtattctacctttgttgctttgg
cgtgctgtccgtggacaccggggggactttaccgtccgcttgtcgccacacggaccccgc
caggggccatcttctaattccgggtgtctgagtgaaaacaagcaaattaatcaaaacttt
caacaacggatctcttggttctggcatcgatgaagaacgcagcgaaatgcgataagtaat
gtgaattgcagaattcagtgaatcatcgaatctttgaacgcacattgcgcccgctggtat
tccggcgggcatgcctgttcgagcgtcattgcacctctcaagcttggcttggtattgggc
ctccgtcccccgcgggcgggcctgaaagtcagtggcagtgtagccggtgctcaagcgtag
taactt-aaacaccctcgctttggagtgcccggctggacccgccagacaaaattcatttc
aatggggcgagtgaagcggcaacagctcaaatttgaaatctggcttccgggcccgagttg
taatttgcagagggagtttcggaggcggcaccggcctaagttccttggaacggggcgtca
tagagggtgagaatcccgtacgtggccggtggtcaaccatgtgaaaccctttcgacgagt
cgagttgtttgggaatgcagctcaaaatgggtggtaaatttcatctaaagctaaataccg
gccagagaccgatagcgcacaagtagagtgatcgaaagatgaaaagcactttggaaagag
agttaaaaagtacgtgaaattgttgaaagggaagcgcttgcgaccagacttgcccgcggg
tgatcagccccccttcgggagggtgcactcgcccgtggtcaggccagcatcggttttggc
gggcggataaaggctccaggaatgtagctcccctcggggagtgttatagcctggggtgcc
atgcgccccgccgggaccgaggaccgcgcttcggctaggatgctggcgtaatggtcgtaa
gcgacccgtcttgaaacacggaccaaggagtctaacatctgtgcgagtgtttgggtgtca
aacccatgcgcggaatgaaagtgaacggaggtgggaaccccttcccgggggcgcaccatc
gaccgatcctgatgttttc-gatggatttgagta-gagcatggctgttgggacccgaaag
atggtgaactatgcctggatagggtgaagccaga-gaaactctggtgga-gctcgcagcg
gttctgacgtgc-aatcgatcgtcaa--ctgggtatagg-gcgaa--gtcagtgcatttt
ttgattgtgt---ggtattggggtggagacgtgctaacatttttccagactaatcgaacc
atctagtatgcgaagccactactagagacactgaaagaggcggggaaccgcctcagtagt
ccctgtta-tgggggcaacatcgccggtcttcggggacgcctctgggctacccgcactga
gctccggctcagtcacagactaagtggcggtggccgcaccgnnnnnnnnnnnnnnnnnga
acaactccaaagggcaattattcttgtccacacgggcatccaagttcctgcctttccagg
aggtaaaaatccaggaaatggctgaccaagtacctgttggccacattccacgcacgttga
cggtgcattgccacggaacactaactagacagataaatcctggagatgttattgacatcg
ctgggatcttcctgcctacgccctacactggattcaaggccatccgagccgggctactga
cagatacatatctggaagctcagcatgttaaccaacataaaaaggcctacgatgatctgg
tcgtagatgcgcggacacttcgacggatagagcaatacaaaaactcgggtcacatgtatg
aatatctctccaggtcaatcgcccctgagatctatggtcatctggatgtgaagaaagcac
tgctcctactccttattggtggcgtcacgaaagaaatgggcgacggaatgcggatacgtg
gagacattaacatctgcctgatgggctagttgcattaaattcgattaattcgaagttatt
gcagcatcgactatgtcgaataaagttctaggtagagttatgataatgacattttctatc
tatgtgtcttgaccaaatcacgtgccagcagtcgcggtaatacgtggaagactagtgtta
ttcatctttaataggtttaaagggtacttagacggtatttttagcccaaataaaaacaaa
gggtactaattatactagagtttaatgagtggggggtgcgtacgaatggtgtagagatga
aattctgtcataccattatgacaggcgacggcgaaagcaacctttagttaaaaactgacg
ttaaaggacgaaggctttgtatcaccaacaggattagatacccaagcagtctaagcagac
aattatgaatgccatagataagaaatccatggataaagaagaaaacatgtacttttcaga
atgccctttttgggcattggtttattaaaataaacttctcctcttc--------------
---------agagaagtcgagatgaaaagaatggctcgtaatcttatctatcatcatcat
ctgaaagatgatgaagaatacatttcttttagacatcgactatgtcgaagttaacaaaaa
aagaaataaaggattttttgtctataaatgaaagtgtaagcattccacctcaagagtaaa
gtggcaacgcacaaactgaaatcattagaccgtttctgaaaccagtagtgaagtatgttg
tttaatttgatggtccgcaaaaaaccttaccacaatttgtatattattagcttaatacaa
gagttgcacggctgtcaatgtcgtgagattttggttagttccataattaacgtaaaccct
tactttatttatattataaagtagt
>zz_8216_mtSSU1
agcctcccgcaagcgactctaaacaattgcgcagtcggtagcgtttatctcccggccacc
gtcactgcgctggaagcctcctcggaggttaccagcaacccctcgaaagattcgggctca
cagatcaaacgacggtggccgcctcccccggcggttcagatatgaccgatactctagagc
cagnnnnnnnnnnnnnnnnnnnnnnnnnnnnnnnnnnnnnnnnnnnnnnnnnnnnnnnnn
nnnnnnnnnnnnnnnnnncgaccctcccaccctttgtgtattctacctttgttgctttgg
cgtgctgtccgtggacaccggggggactttaccgtccgcttgtcgctacacggaccccgc
caggggccatctcctaattccgggtgtctgaataaaaacaagcaaatttatcaaaacttt
caacaacggatctcttggttctggcatcgatgaagaacgcagcgaaatgcgataagtaat
gtgaattgcagaattcagtgaatcatcgaatctttgaacgcacattgcgcccgctggtat
tccggcgggcatgcctgttcgagcgtcattgcacctctcaagcttggcttggtattgggc
ctccgtcctccgcgggcgggcctggaaatcagtggcagtgtagccggtgctcaagcgtag
taacttaaaacaccctcgctttggagtgcccggctggacccgccagacaaaatttatttc
aatgnggcgagtgaagcggcaacagctcaaatttgaaatctggcttccgggcccgagttg
taatttgcagagggagtttcggaggcggcaccggcctaagttccttggaacggggcgtca
tagagggtgagaatcccgtacgtggctggtggtcaaccatgtgaaaccctttcgacgagt
cgagttgtttgggaatgcagctcaaaatgggtggtaaatttcatctaaagctaaataccg
gccagagaccgatagcgcacaagtagagtgatcgaaagatgaaaagcactttggaaagag
agttaaaaagtacgtgaaattgttgaaagggaagcgcttgcgaccagacttgcccgcggg
tgatcagccccccttcgggagggtgcactcgcccgtggtcaggccagcatcggttttggc
gggcggataaaggctccaggaatgtagctcccctcggggagtgttatagcctggggtgcc
atgcgccccgccgggaccgaggaccgcgcttcggctaggatgctggcgtaatggtcgtaa
gcgacccgtcttgaaacacggaccaaggagtctaacatctgtgcgagtgtttgggtgtca
aacccatgcgcggaatgaaagtgaacggaggtgggaaccccttccggggggcgcaccatc
gaccgatcctgatgtcttcggatggatttgagtaagagcatggctgttgggacccgaaag
atggtgaactatgcctggatagggtgaagccagaggaaactctggtggaggctcgcagcg
gttctgacgtgcaaatcgatcgtcaaatctgggtata-gggcgaaaggtcagtgcattta
gtggtggagtcgggctgtcggggtggaaacgtgctaacatttttccagactaatcgaacc
atctagtatgcgaagccactactagagatactgaaaggggcagagaactgcctcagtagt
ccccg-tcatgggggcaacatcgccggtcttcggggacgcctctgggctacccgcactga
gctccggctcagtcacagactaagtggcggtggccgcacggcctgcggttaggatataga
acaactccaaagggcaattattcttgtccacacgggcatccaagttcctgcctttccagg
aggtaaaaatccaggaaatggctgaccaagtacctgttggccatattccacgcacgttga
cggtgcattgccacggaacactaactagacagataaatcctggagatgttattgacatcg
ctgggatcttcctgcctacgccctacactggattcaaggccatccgagccgggctactga
cagatacatatctggaagctcagcatgttaaccaacataaaaaggcctacgatgatctgg
tcgtagatgcgcggacactccgacggatagagcaatacaaaaactcgggtcacatgtatg
aatatctctccaggtcaatcgcccctgagatctatggtcatctggatgtgaagaaagcac
tgctcctactccttattggtggcgtcacgaaagaaatgggcgacggaatgcggatacgtg
gagacattaacatctgcctgatgggctagttgcattaaattcgattaattcgaagttatt
gcagcatcgactatgtcgaataaagttctaggtagagttatgataatgacattttctatc
tatgtgtcttgaccaaatcacgtgccagcagtcgcggtaatacgtggaagactagtgtta
ttcatctttaataggtttaaagggtacttagacggtatttttagcccaaataaaaacaaa
gggtactaattatactagagtttaatgagtggggggtgcgtacgaatggtgtagagatga
aattctgtcataccattatgacaggcgacggcgaaagcaacctttagttaaaaactgacg
ttaaaggacgaaggctttgtatcaccaacaggattagatacccaagcagtctaagcagac
aattatgaatgccatagataagaaatccatggataaagaagaaaacatgtacttttcaga
atgccctttttgggcattggtttattaaaataaacttctcctcttc--------------
---------agagaagtcgagatgaaaagaatggctcgtaatcttatctatcatcatcat
ctgaaagatgatgaagaatacatttcttttagacatcgactatgtcgaagttaacaaaaa
aagaaataaaggattttttgtctataaatgaaagtgtaagcattccacctcaagagtaaa
gtggcaacgcacaaactgaaatcattagaccgtttctgaaaccagtagtgaagtatgttg
tttaatttgatggtccgcaaaaaaccttaccacaatttgtatattattagcttaatacaa
gagttgcacggctgtcaatgtcgtgagattttggttagttccataattaacgtaaaccct
tactttatttatattataaagtagt
>zz_8217_mtSSU1_
agcctcccgcaagcgactctaaacaattgcgtagtcggcagcgtttatctcccggccacc
gtcactgcgctggaagcctcctcggaggttaccagcaacccctcgaaagattcgggctca
cagatcaaacgacggtggccgcctcccccggcggttcagatatgaccgatactctagagc
caggttgccctagagaaaccttagttccgtaggtgaacctgcggaaggatcattatagag
atagggcttttcgggacccgaccctcccaccctttgtgtattctacctttgttgctttgg
cgtgctgtccgtggacaccggggggactttaccgtccgcttgtcgctacacggaccccgc
caggggccatctcctaattccaggtgtctgagtaatagcaagcaaatttatcaaaacttt
caacaacggatctcttggttctggcatcgatgaagaacgcagcgaaatgcgataagtaat
gtgaattgcagaattcagtgaatcatcgaatctttgaacgcacattgcgcccgctggtat
tccggcgggcatgcctgttcgagcgtcattacacctctcaagcttggcttggtattgggc
ctccgtcctccgtgggcgggcctgaaaatcagtggcagtgcagccggtgctcaagcgtag
taactt-aaacaccctcgctttggagtgcccggctggacccgccagacaaaatttatttc
a-tggggcgagtgaagcggcaacagctcaaatttgaaatctggcttccgggcccgagttg
taatttgcagagggagtttcggaggcggcaccggcctaagttccttggaacggggcgtca
tagagggtgagaatcccgtacgtggccggttttcaaccatgtgaaaccctttcgacgagt
cgagttgtttgggaatgcagctcaaaatgggtggtaaatttcatctaaagctaaataccg
gccagagaccgatagcgcacaagtagagtgatcgaaagatgaaaagcactttggaaagag
agttaaaaagtacgtgaaattgttgaaagggaagcgcttgcgaccagacttgcccgcggg
tgatcagccccccttcgggagggtgcactcgcccgtggtcaggccagcatcggttttggt
gggcggataaaggctccaggaatgtagctcccctcggggagtgttatagcctggggtgcc
atgcgccccgccgggaccgaggaccgcgcttcggctaggatgctggcgtaatggtcgtaa
gcgacccgtcttgaaacacggaccaaggagtctaacatctgtgcgagtgtttgggtgtca
aacccatgcgcggaatgaaagtgaacggaggtgggaaccccttccggggggcgcaccatc
gaccgatcctgatgtcttcggatggatttgagtaggagcatggctgttgggacccgaaag
atggtgaactatgcctggatagggtgaagccagaggaaactctggtggaggctcgcagcg
gttctgacgtgcaaatcgatcgtcaaatctgggtataggggcgaaaggtcagtgcattta
gtggtggagtcgggctgtcggggtggaaacgtgctaacatttttccagactaatcgaacc
atctagtatgcgaagccactactagagatactgaaaggggcagagaactgcctcagtagt
ccccg-tcataggggcaacatcgccggtcttcggggacgcctctgggctacccgcactga
gctccggctcagtcacagactaagtggcggtggccgcacggcctgcggttaggatataga
acaactccaaagggcaattattcttgtccacacgggcatccaagttcctgcctttccagg
aggtaaaaatccaggaaatggctgaccaagtacctgttggccatattccacgcacgttga
cggtgcattgccacggaacactaactagacagataaatcctggagatgttattgacatcg
ctgggatcttcctgcctacgccctacactggattcaaggccatccgagccgggctactga
cagatacatatctggaagctcagcatgttaaccaacataaaaaggcctacgatgatctgg
tcgtagatgcgcggacactccgacggatagagcaatacaaaaactcgggtcacatgtatg
aatatctctccaggtcaatcgcccctgagatctatggtcatctggatgtgaagaaagcac
tgctcctactccttattggtggcgtcacgaaagaaatgggcgacggaatgcggatacgtg
gagacattaacatctgcctgatgggctagttgcattaaattcgattaattcgaagttatt
gcagcatcgactatgtcgaataaagttctaggtagagttatgataatgacattttctatc
tatgtgtcttgaccaaatcacgtgccagcagtcgcggtaatacgtggaagactagtgtta
ttcatctttaataggtttaaagggtacttagacggtatttttagcccaaataaaaacaaa
gggtactaattatactagagtttaatgagtggggggtgcgtacgaatggtgtagagatga
aattctgtcataccattatgacaggcgacggcgaaagcaacctttagttaaaaactgacg
ttaaaggacgaaggctttgtatcaccaacaggattagatacccaagcagtctaagcagac
aattatgaatgccatagataagaaatccatggataaagaagaaaacatgtacttttcaga
atgccctttttgggcattggtttattaaaataaacttctcctcttc--------------
---------agagaagtcgagatgaaaagaatggctcgtaatcttatctatcatcatcat
ctgaaagatgatgaagaatacatttcttttagacatcgactatgtcgaagttaacaaaaa
aagaaataaaggattttttgtctataaatgaaagtgtaagcattccacctcaagagtaaa
gtggcaacgcacaaactgaaatcattagaccgtttctgaaaccagtagtgaagtatgttg
tttaatttgatggtccgcaaaaaaccttaccacaatttgtatattattagcttaatacaa
gagttgcacggctgtcaatgtcgtgagattttggttagttccataattaacgtaaaccct
tactttatttatattataaagtagt
>zz_8219_mtSSU1_
agcctcccgcaagcgactctaaacaattgcgtagtcggtagcgtttgtctcccggccacc
gtcactgcgctggaagcctcatcggaggttaccagcaacccctcgaaagatccgggctca
cagatcaaacgacggtggccgcttcctccagcggttcagatatgaccgatactctagagc
caggttgctttagagaaacctaagttccgtaggtgaacctgcggaaggatcattatagag
atagggcctttcggggctcgaccctcccaccctttgtgtattctacctttgttgccttgg
cgtgctgtccgtggacaccgaggggactttaccgctcgcttgtcgctacacagaccccgc
cagggggcccctcctaattccagtagtctgagcataataagcgaaatttatcaaaacttt
caacaacggatctcttggttctggcatcgatgaagaacgcagcgaaatgcgataagtaat
gtgaattgcagaattcagtgaatcatcgaatctttgaacgcacattgcgcccgctggtat
tccggcgggcatgcctgttcgagcgtcattacacctctcaagctttgcttggtattgggc
ctccgtcctccgtgggcgggcctgaaaatcagtggcagtgcagccggtgctcaagcgtag
taacta--aaca-cctcgctttggagcgtccggctggacccgccagacaagattcatgtc
aatggggcgagtgaagcggcaacagctcaaatttgaaatctggcttccgggcccgagttg
taatttgcagagggagtttcggaggcggcaccggcctaagttccttggaacggggcgtca
tagagggtgagaatcccgtacgtggccggtggtcaaccatgtgaaaccctttcgacgagt
cgagttgtttgggaatgcagctcaaaatgggtggtaaatttcatctaaagctaaataccg
gccagagaccgatagcgcacaagtagagtgatcgaaagatgaaaagcactttggaaagag
agttaaaaagtacgtgaaattgttgaaagggaagcgcttgcgaccagacttgcccgcggg
tgatcagccccccttcgggagggtgtactcgcccgtggtcaggccagcatcggttttggt
gggcggataaaggctccaggaatgtagctcccctcggggagtgttatagcctggggtgcc
atgcgccccgccgggaccgaggaccgcgcttcggctaggatgctggcgtaatggtcgtaa
gcgacccgtcttgaaacacggaccaaggagtctaacatctgtgcgagtgtttgggtgtca
aacccatgcgcggaatgaaagtgaacggaggtgggaaccccttccggggggcgcaccatc
gaccgatcctgatgtttttggatggatttgagtaggagcatggctgttgggacccgaaag
atggtgaactatgcctggatagggtgaagccagaggaaactttggtggaggcttgcagcg
gttttgacgtgcaaatcgattgtcaaatttgggtataggggggaaaggtcagtgcatttt
gttgtgtgg------tgttggggtggagacgtgctaacatttttccagactaatcgaacc
atctagtatgcgaagccactactagagacactgaaagaggcggttccccgcctcagtagt
ccctgtta--aggggcaacatcgccggtcttcggggacgcctctgggctacccgcactga
gctccggctcagtcacagactaagtggcggtggccgcaccgtctgcggttaggatataga
acaactccaaagggcaattattcttgtccacacgggcatccaagttcctgcctttccagg
aggtaaaaatccaggaaatggctgaccaagtacctgttggccacattccacgcacgttga
cggtgcattgccacggaacactaacaagacagataaatcctggagatgttattgacatcg
ctgggatcttcctgcctacgccctacactggattcaaggccatccgagctgggctactga
cagatacatatttggaagctcagcatgttaaccaacataaaaaggcctacgatgatctgg
tcgtagatgcgcggacactccgacggatagagcaatacaaaaactcgggtcacatgtatg
aatatctctcaaggtcaatcgcccctgagatctatggtcatctggatgtgaagaaagcac
tgctcctactccttattggtggcgtcacgaaagaaatgggcgacggaatgcggatacgtg
gagacattaacatctgcctgatgggctagttgcattaaattcgattaattcgaagttatt
gcagcatcgactatgtcgaataaagttctaggtagagttatgataatgacattttctatc
tatgtgtcttgaccaaatcacgtgccagcagtcgcggtaatacgtggaagactagtgtta
ttcatctttaataggtttaaagggtacttagacggtatttttagcccaaataaaaacaaa
gggtactaattatactagagtttaatgagtggggggtgcgtacgagtggtgtagagatga
aattctgtcataccattatgacaggcgacggcgaaagcaacctttagttaaaaactgacg
ttaaaggacgaaggctttgtatcaccaacaggattagatacccaagcagtctaagcagac
aattatgaatgccatagataagaaatccatagataaagaagaaaacatgtacttttcaga
atgccctttttgggcattggtttattaaaataaacttctcctcttcacttcttcatttat
tgaagaaagagagaagtcgagatgaaaagaatggctcgtaatcttatctatcatcatcat
ctttcagatgatgaagaatacatttcttttagacatcgactatgtcgaagttaacaaaaa
aagaaat--aggattttttgtctataaatgaaagtgtaagcattccacctcaagagtaaa
gtggcaacgcacaaactgaaatcattagaccgtttctgaaaccagtagtgaagtatgttg
tttaatttgatggtccgcaaaaaaccttaccacaatttgtatattattagcttaatacaa
gagttgcacggctgtcaatgtcgtgagattttggttagttccataattaacgtaaaccct
tactttatttatattataaagtagt
>zz_8221_mtSSU1_
agcctcccgcaagcgactctaaacaattgcgtagtcggtagcgtttgtctcccggccacc
gtcactgcgctggaagcctcatcggaggttaccagcaacccctcgaaagatccgggctca
cagatcaaacgacggtggccgcctcctccagcggttcagatatgaccgatactctagagc
taggttgctttagagaaacctaagttccgtaggtgaacctgcggaaggatcattatagag
atagggcctttcggggctcgaccctcccaccctttgtgtattctacctttgttgccttgg
cgtgctgtccgtggacaccgaggggactttaccgctcgcttgtcgctacacagaccccgc
cagggggcccctcctaattccagtagtctgagcataataagcgaaatttatcaaaacttt
caacaacggatctcttggttctggcatcgatgaagaacgcagcgaaatgcgataagtaat
gtgaattgcagaattcagtgaatcatcgaatctttgaacgcacattgcgcccgctggtat
tccggcgggcatgcctgttcgagcgtcattacacctctcaagctttgcttggtattgggc
ctccgtcctccgtgggcgggcctgaaaatcagtggcagtgcagccggtgctcaagcgtag
taacta--aaca-cctcgctttggagcgtccggctggacccgccagacaagattcatgtc
aatggggcgagtgaagcggcaacagctcaaatttgaaatctggcttccgggcccgagttg
taatttgcagagggagtttcggaggcggcaccggcctaagttccttggaacggggcgtca
tagagggtgagaatcccgtacgtggccggtggtcaaccatgtgaaaccctttcgacgagt
cgagttgtttgggaatgcagctcaaaatgggtggtaaatttcatctaaagctaaataccg
gccagagaccgatagcgcacaagtagagtgatcgaaagatgaaaagcactttggaaagag
agttaaaaagtacgtgaaattgttgaaagggaagcgcttgcgaccagacttgcccgcggg
tgatcagccccccttcgggagggtgcactcgcccgtggtcaggccagcatcggttttggc
gggcggataaaggctccaggaatgtagctcccctcggggagtgttatagcctggggtgcc
atgcgccccgccgggaccgaggaccgcgcttcggctaggatgctggcgtaatggtcgtaa
gcgacccgtcttgaaacacggaccaaggagtctaacatctgtgcgagtgtttgggtgtca
aacccatgcgcggaatgaaagtgaacggaggtgggaaccccttccggggggcgcaccatc
gaccgatcctgatgtcttcggatggatttgagtaggagcatggctgttgggacccgaaag
atggtgaactatgcctggatagggtgaagccagaggaaactctggtggaggctcgcagcg
gttctgacgtgcaaatcgatcgtcaaatctgggtataggggcgaaaggtcagtgcatttt
--gattgtg----ggtattggggtggagacgtgctaacatttttccagactaatcgaacc
atctagtatgcgaagccactactagagacactgaaagaggcggggaaccgcctcagtagt
ccctgtta-tgggggcaacatcgccggtcttcggggacgcctctgggctacccgcactga
gctccggctcagtcacagactaagtggcggtggccgcaccgtctgcggttaggatataga
acaactccaaagggcaattattcttgtccacacgggcatccaagttcctgcctttccagg
aggtaaaaatccaggaaatggctgaccaagtacctgttggccacattccacgcacgttga
cggtgcattgccacggaacactaactagacagataaatcctggagatgttattgacatcg
ctgggatcttcctgcctacgccctacactggattcaaggccatccgagccgggctactga
cagatacatatctggaagctcagcatgttaaccaacataaaaaggcctacgatgatctgg
tcgtagatgcgcggacacttcgacggatagagcaatacaaaaactcgggtcacatgtatg
aatatctctccaggtcaatcgcccctgagatctatggtcatctggatgtgaagaaagcac
tgctcctactccttattggtggcgtcacgaaagaaatgggcgacggaatgcggatacgtg
gagacattaacatctgcctgatgggctagttgcattaaattcgattaattcgaagttatt
gcagcatcgactatgtcgaataaagttctaggtagagttatgataatgacattttctatc
tatgtgtcttgaccaaatcacgtgccagcagtcgcggtaatacgtggaagactagtgtta
ttcatctttaataggtttaaagggtacttagacggtatttttagcccaaataaaaacaaa
gggtactaattatactagagtttaatgagtggggggtgcgtacgaatggtgtagagatga
aattctgtcataccattatgacaggcgacggcgaaagcaacctttagttaaaaactgacg
ttaaaggacgaaggctttgtatcaccaacaggattagatacccaagcagtctaagcagac
aattatgaatgccatagataagaaatccatggataaagaagaaaacatgtacttttcaga
atgccctttttgggcattggtttattaaaataaacttctcctcttc--------------
---------agagaagtcgagatgaaaagaatggctcgtaatcttatctatcatcatcat
ctgaaagatgatgaagaatacatttcttttagacatcgactatgtcgaagttaacaaaaa
aagaaataaaggattttttgtctataaatgaaagtgtaagcattccacctcaagagtaaa
gtggcaacgcacaaactgaaatcattagaccgtttctgaaaccagtagtgaagtatgttg
tttaatttgatggtccgcaaaaaaccttaccacaatttgtatattattagcttaatacaa
gagttgcacggctgtcaatgtcgtgagattttggttagttccataattaacgtaaaccct
tactttatttatattataaagtagt
>zz_8226_mtSSU1_
agcctcccgcaagcgactctaaacaattgcgtagtcggtagcgtttgtctcccggccacc
gtcactgcgctggaagcctcaccagaggttaccagcaacccctcgaaagatccgggctca
cagatcaaacgatggtggccgcctcccccggcggttcagatatgaccgatactctagagc
taagttgctttagagaaacctaagttccgtaggtgaacctgcggaaggatcattatagag
atagggcctttcggggcccgaccctcccaccctttgtgtattctacctttgttgccttgg
cgtgctgtccgtggacaccgaggggactttaccgctcgcttgtcgttacgcagaccccgc
caggggccatctcctaattccagtagtctgagcataataagcgaaatttatcaaaacttt
caacaacggatctcttggttctggcatcgatgaagaacgcagcgaaatgcgataagtaat
gtgaattgcagaattcagtgaatcatcgaatctttgaacgcacattgcgcccgctggtat
tccggcgggcatgcctgttcgagcgtcattacacctctcaagctttgcttggtattgggc
ctccgtcctccgcgggcgggcctgaaaatcagtggcagtgcagccggtgctcaagcgtag
taatta--aaca-cctcgctttggagtgtccggctggacccgccagacaagattcatgtc
aatggggcgagtgaagcggcaacagctcaaatttgaaatctggcttccgggcccgagttg
taatttgcagagggagtttcggaggcggcaccggcctaagttccttggaacggggcgtca
tagagggtgagaatcccgtacgtggccggtggtcaaccatgtgaaaccctttcgacgagt
cgagttgtttgggaatgcagctcaaaatgggtggtaaatttcatctaaagctaaataccg
gccagagaccgatagcgcacaagtagagtgatcgaaagatgaaaagcactttggaaagag
agttaaaaagtacgtgaaattgttgaaagggaagcgcttgcgaccagacttgcccgcggg
tgatcagcccccctttgggagggtgcactcgcccgtggtcaggccagcatcggttttggc
gggcggataaaggctccaggaatgtagctcccctcggggagtgttatagcctggggtgcc
atgcgccccgccgggaccgaggaccgcgcttcggctaggatgctggcgtaatggtcgtaa
gcgacccgtcttgaaacacggaccaaggagtctaacatctgtgcgagtgtttgggtgtca
aacccatgcgcggaatgaaagtgaacggaggtgggaaccccttccggggggcgcaccatc
gaccgatcctgatgtcttcggatggatttgagtaggagcatggctgttgggacccgaaag
atggtgaactatgcctggatagggtgaagccagaggaaactctggtggaggctcgcagcg
gttctgacgtgcaaatcgatcgtcaaatctgggtataggggcgaaaggtcagtgcattca
gtggtgga--------gtcggggtggagacgtgctaacatatttccagactaatcgaacc
atctagtatgcgaagccactactagagacactgaaagaggcagttctctgcctcagtagt
ccctg-tcatgggggcaacaccgccggtcttcggggacgcctctgggctacccgcactga
gctccggttcagtcacagactaagtggcggtggccgcacggcctgcggttaggatataga
acaactccaaagggcaattattcttgtccacacgggcgtccaagttcctgcctttccagg
aggtaaaaatccaggaaatggctgaccaagtacctgttggccacattccacgcacgttga
cggtgcattgccacggaacactaactagacagataaatcctggagatgttattgacatcg
ctgggatcttcctgcctacgccctacactggattcaaggccatccgagccgggctactga
cagatacatatttggaagctcagcatgttaaccaacataaaaaggcctacgatgatctgg
tcgtagatgcgcggacactccgacggatagagcaatacaaaaactcgggtcacatgtatg
aatatctctcaaggtcaatcgcccctgagatctatggtcatctggatgtgaagaaagcac
tgctcctactccttattggtggcgtcacgaaagaaatgggcgacggaatgcggatacgtg
gggacattaacatctgcctgatgggctagttgcattaaattcgattaattcgaagttatt
gcagcatcgactatgtcgaataaagttctaggtagagttatgataatgacattttctatc
tatgtgtcttgaccaaatcacgtgccagcagtcgcggtaatacgtggaagactagtgtta
ttcatctttaataggtttaaagggtacttagacggtatttttagcccaaataaaaacaaa
gggtactaattatactagagtttaatgagtggggggtgcgtacgaatggtgtagagatga
aattctgtcataccattatgacaggcgacggcgaaagcaacctttagttaaaaactgacg
ttaaaggacgaaggctttgtatcaccaacaggattagatacccaagcagtctaagcagac
aattatgaatgccatagataagaaatccatagataaagaagaaaacatgtacttttcaga
atgccctttttgggcattggtttattaaaataaacttctcctcttcacttcttcatttat
tgaagaaagagagaagtcgagatgaaaaaaatggctcgtaatcttatctatcatcatcat
ctttcagatgatgaagaatacatttcttttagacatcgactatgtcgaagttaacaaaaa
aagaaat--aggattttttgtctataaatgaaagtgtaagcattccacctcaagagtaaa
gtggcaacgcacaaactgaaatcattagaccgtttctgaaaccagtagtgaagtatgttg
tttaatttgatggtccgcaaaaaaccttaccacaatttgtatattattagcttaatacaa
gagttgcacggctgtcaatgtcgtgagattttggttagttccataattaacgtaaaccct
tactttatttatattataaagtagt
>zz_8240_mtSSU1
agcctcccgcaagcgactctaaacacttgcgtagtcggtagcgtttgtctcccggccacc
gtcactgcgctggaagcctcatcggaggttaccagcaacccctttcgagatccgggctca
cagatcaaacgacggtggccgcctcccccggcggttcagatatgaccgatactctagagc
taggttgctttagagaagcctaagttccgtaggtgaacctgcggaaggatcattatagag
atagggcctttcggggcccgaccctcccaccctttgtgtattctacctttgttgccttgg
cgtgctgtccgtggacaccgaggggactttaccgctcgcttgtcgctacacagaccccgc
caggggccccctcctaattccagtagtctgagcataataagcgaaatttatcaaaacttt
caacaacggatctcttggttctggcatcgatgaagaacgcagcgaaatgcgataagtaat
gtgaattgcagaattcagtgaatcatcgaatctttgaacgcacattgcgcccgctggtat
tccggcgggcatgcctgttcgagcgtcattacacctctcaagctttgcttggtattgggc
ctccgtccttcgtgggcgggcctgaaaatcagtggcagtgcagccggtgctcaagcgtag
taacta--aata-cctcgctttggagtgtccggttggacccgccagacaagattcatgtc
aatgaggcgagtgaagcggcaacagctcaaatttgaaatctggcttccgggcccgagttg
taatttgcagagggagtttcggaggcggcaccggcctaagttccttggaacggggcgtca
taaagggtgagaatcccgtacgtggccggtggtcaaccatgtgaaaccctttcgacgagt
cgagttgtttgggaatgcagctcaaaatgggtggtaaatttcatctaaagctaaataccg
gccagagaccgatagcgcacaagtagagtgatcgaaagatgaaaagcactttggaaagag
agttaaaaagtacgtgaaattgttgaaagggaagcgcttgcgaccagacttgcccgcggg
tgatcagccccccttcgggagggtgcactcgcccgtggtcaggccagcatcggtttgggc
gggcggataaaggctccaggaatgtagctcccctcggggagtgttatagcctggggtgcc
atgcgccccgccgggaccgaggaccgcgcttcggctaggatgctggcgtaatggtcgtaa
gcgacccgtcttgaaacacggaccaaggagtctaacatctgtgcgagtgtttgggtgtca
aacccatgcgcggaatgaaagtgaacggaggtgggaaccccttccggggggcgcaccatc
gaccgatcctgatgtcttcggatggatttgagtaggagcatggctgttgggacccgaaag
atggtgaactatgcctggatagggtgaagccagaggaaactctggtggaggctcgcagcg
gttctgacgtgcaaatcgatcgtcaaatctgggtataggggcgaaaggtcagtgcagtta
gtggtggagtcgggctgtcggggtggagacgtgctaacatttttccagactaatcgaacc
atctagtatgcgaagccactactagagacactgaaaggggccggaagctgcctcagtagt
ccccgtttatgggggcaatatcgccggtcttcggggacgcctctgggctacccgcactga
gctccggttcagtcacagactaagtggcggtggccgcaccacctgcggttaggatataga
acaactccaaagggcaattattcttgtccacacgggcatccaagttcctgcctttccagg
aggtaaaaatccaggaaatggctgaccaagtacctgttggccacattccacgcacgttga
cggtgcattgccacggaacactaactagacagataaatcctggagatgttattgacgtcg
ctgggatcttcctgcctacaccctacactggattcaaggccatccgagcagggctactga
cagatacatatctggaagctcagcatgttaaccaacataaaaaggcctacgatgatctgg
tcgtagatgcgcggacactccgacggatagaggaatacaaaaactcggnnnnnnnnnnnn
nnnnnnnnnnnnnnnnnnnnnnnnnnnnnnnnnnnnnnnnnnnnnnnnnnnnnnnnnnnn
nnnnnnnnnnnnnnnnnnnnnnnnnnnnnnnnnnnnnnnnnnnnnnnnnnnnnnnnnnnn
nnnnnnnnnnnnnnnnnnnnnnnnnctagttgcattaaattcgattaattcgaagttatt
gcagcatcgactatgtcgaataaagttctaggtagagttatgataatgacattttctatc
tatgtgtcttgaccaaatcacgtgccagcagtcgcggtaatacgtggaagactagtgtta
ttcatctttaataggtttaaagggtacttagacggtatttttag--caaataaaaacaaa
gggtactaattatactagagttttatgagtggggggtgcgtacgaatggtgtagagatga
aattctgtcataccattatgacaggcgacggcgaaagcaacctttagttaaaaactgacg
ttaaaggacgaaggctttgtatcaccaacaggattagatacccaagcagtctaagcagac
aattatgaatgccatagataagaaatccatagataaagaagaaaacatgtacttttcaga
atgccctttttgggcattggtttattaaaataaacttctcctcttcacttcttcatttat
tgaagaaagagagaagtcgagatgaaaaaaatggctcgtaatcttatctatcatcatcat
ctttcagatgatgaagaatacatttcttttagacatcgactatgtcgaagttaacaaaaa
aagaaat--aggattttttgtctataaatgaaagtgtaagcattccacctcaagagtaaa
gtggcaacgcacaaactgaaatcattagaccgtttctgaaaccagtagtgaagtatgttg
tttaatttgatggtccgcaaaaaaccttaccacaatttgtatattattagcttaatacaa
gagttgcacggctgtcaatgtcgtgagattttggttagttccataattaacgtaaaccct
tactttatttatattataaagtagt
